# Supplementary material for: Resolving noise–control conflict by gene duplication
Source: PLoS Biol. 2019 Nov 22;17(11):e3000289. doi: 10.1371/journal.pbio.3000289 (PMC6874299; doi:10.1371/journal.pbio.3000289)
Supplement: S1 Data — smFISH, single-molecule Fluorescent In Situ Hybridization. (XLSX) [file pbio.3000289.s018.xlsx]

## Sheet: Fig 1B,2C,4F,S3,S17
smFish experimetns - each column contains the data from a different sample. First 3 rows indicate the strain, OD and the gene that was targeted with probes, followed by the molecules count in each cell.
Strain	BY4741	BY4741	BY4741	BY4741	BY4741	BY4741	BY4741	BY4741	BY4741	BY4741	BY4741	BY4741	BY4741	BY4741	BY4741	BY4741	BY4741	BY4741	BY4741	BY4741	BY4741	BY4741	BY4741	BY4741	BY4741	BY4741	BY4741	BY4741	Klac Promoter - MSN2	Klac Promoter - MSN2	Klac Promoter - MSN2	Klac Promoter - MSN2	Klac Promoter - MSN2	Klac Promoter - MSN2	Klac Promoter - MSN2	NFR of MSN2 promoter - MSN4
OD	0.38	0.38	0.324	0.393	0.342	0.402	0.348	0.397	0.38	0.324	0.393	0.342	0.402	0.348	0.397	4.05	4.12	3.85	3.8	3.8	4.18	4.05	4.05	4.12	3.85	3.92	3.8	4.18	0.381	0.35	0.189	0.436	0.544	0.478	0.271	0.404
Target gene	MSN2	MSN2	MSN2	MSN2	MSN2	MSN2	MSN2	MSN2	MSN4	MSN4	MSN4	MSN4	MSN4	MSN4	MSN4	MSN2	MSN2	MSN2	MSN2	MSN2	MSN2	MSN4	MSN4	MSN4	MSN4	MSN4	MSN4	MSN4	MSN2	MSN2	MSN2	MSN2	MSN2	MSN2	MSN2	MSN4
cell 1	12	6	3	3	8	7	3	5	0	0	0	1	7	2	2	4	1	1	4	2	5	1	2	3	1	6	2	2	0	5	6	7	3	1	4	3
cell 2	7	5	1	2	7	0	7	2	3	0	6	1	2	0	0	4	2	3	1	4	0	0	2	0	4	6	2	4	0	1	5	2	0	2	7	7
cell 3	5	1	2	7	7	0	5	3	4	1	1	0	1	0	0	1	6	7	1	6	1	5	1	0	2	1	2	2	0	4	2	3	2	4	1	0
cell 4	5	2	5	2	3	4	4	2	2	1	0	2	3	4	0	4	3	4	4	6	2	5	0	5	0	1	0	8	0	2	4	1	0	2	2	4
cell 5	9	3	4	4	8	7	5	1	2	2	0	4	1	2	0	4	2	2	2	0	2	3	10	3	5	1	0	5	4	3	5	6	0	0	1	8
cell 6	6	2	0	2	5	8	3	6	0	0	1	0	1	0	0	0	2	3	2	2	0	2	4	4	4	0	0	4	2	5	2	5	0	4	6	2
cell 7	2	4	4	5	5	4	1	3	1	2	1	2	0	1	0	3	0	2	2	6	1	0	0	2	5	4	5	2	1	5	3	4	2	2	3	5
cell 8	3	1	4	0	4	4	6	0	0	1	0	2	0	0	0	2	4	2	4	8	1	0	3	0	2	3	3	6	4	2	1	1	2	1	4	0
cell 9	2	2	5	11	5	4	0	1	0	2	1	2	1	2	1	5	5	3	4	2	1	2	1	4	2	2	3	1	1	2	3	2	2	0	4	3
cell 10	3	2	4	1	3	5	5	3	0	0	0	1	0	0	0	3	2	2	1	2	0	4	0	1	1	0	1	7	5	4	2	1	1	2	3	1
cell 11	5	4	5	2	9	2	3	3	0	3	1	0	0	2	0	4	1	2	4	9	2	1	3	1	5	4	1	8	1	3	5	3	1	1	1	5
cell 12	5	0	1	4	0	1	5	2	1	17	1	0	0	0	0	3	3	2	1	0	6	4	0	2	4	0	7	5	2	10	5	0	0	0	0	4
cell 13	3	2	3	2	4	4	2	3	0	2	3	2	1	1	0	2	4	1	9	2	0	2	6	4	5	9	2	7	6	4	1	1	3	2	3	4
cell 14	4	3	4	4	1	7	7	3	1	0	0	2	1	2	0	4	2	1	1	4	3	7	2	0	14	1	0	1	5	5	0	0	3	1	1	4
cell 15	1	2	1	3	2	2	4	3	0	0	1	0	2	0	1	3	7	3	5	1	0	0	0	0	4	6	6	0	5	4	2	1	1	0	7	0
cell 16	2	4	3	2	0	3	1	3	3	0	2	1	1	0	3	3	4	5	3	2	5	9	6	3	1	0	3	1	2	5	5	2	4	0	4	8
cell 17	2	0	1	6	2	4	10	2	1	0	1	0	1	3	2	4	3	5	1	2	2	3	4	2	7	6	1	2	3	3	4	0	0	1	3	2
cell 18	5	2	0	0	3	0	3	5	4	1	0	1	5	3	0	8	1	2	0	1	1	2	6	2	1	2	0	4	3	5	0	3	1	3	0	0
cell 19	2	4	2	2	7	10	1	1	0	3	1	7	8	1	0	3	1	2	3	5	1	2	1	1	0	1	0	3	5	1	2	1	5	2	4	2
cell 20	4	7	3	4	2	1	2	1	1	0	2	2	1	0	3	1	5	0	8	5	7	5	2	3	10	1	0	6	4	0	5	1	1	2	6	1
cell 21	4	2	4	2	4	7	2	4	0	1	0	0	0	1	2	2	4	3	3	1	4	5	4	4	2	2	3	1	2	3	4	3	2	3	1	2
cell 22	7	3	4	4	9	1	3	1	1	0	6	2	1	1	1	1	1	1	1	2	5	5	2	1	1	6	0	2	7	3	3	2	0	2	0	5
cell 23	1	2	1	2	9	3	2	2	2	1	1	0	2	3	1	3	3	3	2	2	3	1	3	9	5	0	5	1	5	3	1	4	3	3	4	2
cell 24	3	0	2	4	1	3	7	3	0	1	1	0	8	6	0	2	7	2	3	3	2	3	7	17	1	1	3	0	2	0	3	2	2	1	4	2
cell 25	6	2	0	3	3	2	3	6	0	0	1	0	5	1	2	4	1	4	1	3	4	5	3	3	1	5	1	5	4	6	0	0	2	3	8	0
cell 26	7	8	1	2	1	1	2	1	0	1	1	0	4	1	1	1	2	2	4	2	3	2	2	1	0	1	4	2	1	5	2	5	0	1	4	0
cell 27	3	1	4	4	4	7	4	2	2	1	0	0	0	1	1	3	2	4	2	6	0	0	0	2	1	1	4	3	6	2	2	2	4	0	3	1
cell 28	2	6	8	3	3	8	1	4	1	0	1	3	1	0	1	7	1	4	2	7	5	8	3	3	9	3	7	6	4	2	2	3	3	2	3	3
cell 29	3	3	1	3	6	4	6	2	1	1	1	6	3	1	1	0	2	4	3	5	3	0	1	2	2	1	1	3	4	2	2	5	4	0	5	2
cell 30	2	2	2	6	4	0	5	9	0	1	1	1	4	1	0	5	1	4	6	3	2	3	1	1	0	6	0	1	2	6	4	1	8	2	2	1
cell 31	1	4	1	3	5	2	3	8	0	0	0	0	0	2	2	3	4	4	3	6	3	13	1	5	1	3	4	0	2	5	5	0	3	3	3	3
cell 32	9	5	3	6	3	2	0	4	1	1	2	1	0	1	2	4	4	0	3	2	0	9	7	1	2	3	2	8	3	4	4	1	0	2	2	3
cell 33	7	3	2	2	8	7	4	2	4	2	1	13	1	1	0	2	2	4	0	3	1	1	4	1	2	7	2	3	2	4	0	2	3	0	3	4
cell 34	2	2	3	2	3	3	4	6	1	2	2	4	3	3	2	6	6	2	5	3	3	1	0	7	1	1	3	1	2	0	1	1	3	1	1	1
cell 35	3	4	3	2	3	0	3	3	2	2	2	7	1	0	0	3	5	3	2	4	2	5	2	2	1	0	3	6	2	1	2	2	5	3	4	1
cell 36	2	2	5	4	3	0	6	1	1	0	0	1	7	1	3	6	4	2	4	5	0	2	5	9	2	0	0	1	4	4	4	4	4	2	0	3
cell 37	3	12	1	3	1	2	8	1	1	0	0	1	3	5	6	5	2	0	10	2	0	1	8	2	0	4	0	0	2	3	0	0	0	2	1	0
cell 38	3	2	3	3	2	2	8	3	2	2	1	2	1	2	2	1	6	3	4	3	2	1	1	1	12	3	2	7	1	1	2	0	1	3	3	1
cell 39	2	6	3	4	8	3	3	4	0	3	2	2	1	0	3	1	6	3	5	2	1	1	4	1	4	1	3	5	3	4	3	0	1	5	1	5
cell 40	1	0	2	6	8	3	2	4	1	0	0	3	4	0	2	3	5	3	3	2	3	2	3	4	0	1	3	3	1	4	3	0	1	2	5	3
cell 41	4	2	1	5	6	5	4	1	2	1	1	1	0	0	2	2	4	2	1	4	2	2	4	12	6	3	11	2	2	1	3	2	0	3	4	2
cell 42	4	2	3	2	4	0	2	6	1	3	2	2	1	1	6	6	3	3	3	2	1	2	0	9	1	1	3	0	0	2	3	2	0	2	6	2
cell 43	4	1	5	1	5	5	6	5	2	1	0	1	1	0	1	3	3	5	1	7	1	3	1	1	7	3	1	1	1	8	7	2	0	0	3	1
cell 44	1	3	5	1	5	3	5	3	10	1	1	0	1	2	2	4	0	1	6	0	0	14	3	6	2	0	1	0	2	3	0	1	2	2	1	3
cell 45	2	4	2	4	3	5	5	1	0	0	1	2	0	6	5	1	2	3	3	3	0	1	3	2	2	1	1	2	3	1	3	5	1	4	4	2
cell 46	5	5	1	8	5	8	2	2	1	1	1	1	1	0	0	4	4	3	5	3	2	1	2	0	3	0	11	0	0	1	1	2	1	2	5	3
cell 47	5	3	6	3	5	2	4	5	1	1	0	4	2	7	0	2	2	2	2	1	2	7	3	1	0	3	2	2	4	1	1	0	3	4	4	4
cell 48	2	3	2	2	2	6	2	1	0	0	1	0	2	0	1	1	1	2	4	2	0	0	3	1	1	0	4	9	4	2	4	1	0	1	3	2
cell 49	11	2	3	3	2	6	3	1	0	0	0	1	0	0	2	3	0	1	2	3	2	3	1	4	0	1	11	5	7	1	5	2	2	5	1	1
cell 50	3	2	1	2	5	3	3	1	1	2	0	1	1	2	1	2	7	2	2	5	2	0	1	0	0	1	2	4	6	8	8	0	4	1	1	0
cell 51	1	3	3	5	3	2	2	4	3	2	0	0	1	2	2	7	9	1	4	1	0	1	2	2	2	2	3	3	1	0	3	0	2	2	3	3
cell 52	2	2	5	8	3	2	6	5	0	1	0	1	3	1	2	7	3	1	7	3	1	2	1	3	3	2	0	3	2	1	0	0	4	1	4	2
cell 53	6	3	6	5	2	3	3	3	0	1	0	0	2	10	1	3	4	1	2	1	1	3	2	2	3	6	9	3	1	1	3	3	1	5	0	2
cell 54	1	3	6	4	4	6	3	3	3	0	1	1	1	2	1	5	5	4	7	6	2	3	1	1	1	1	8	2	7	0	3	2	0	1	1	4
cell 55	4	2	5	3	2	5	8	1	1	2	1	3	2	1	0	2	2	1	4	2	1	4	3	0	5	3	4	1	4	4	5	2	1	1	9	2
cell 56	1	1	6	4	2	4	4	2	0	1	4	0	8	3	1	2	4	2	2	6	2	2	1	2	1	11	5	1	4	0	3	0	1	1	1	2
cell 57	7	3	11	7	1	5	5	5	2	0	3	0	0	3	1	5	2	4	1	4	1	8	2	0	4	1	0	1	0	9	3	0	1	6	8	4
cell 58	2	3	0	4	3	6	3	3	1	0	0	1	1	2	2	6	1	4	4	2	2	4	10	4	2	3	0	0	2	2	1	3	0	1	5	2
cell 59	1	1	1	5	8	2	5	6	7	2	1	1	3	2	1	3	8	1	2	2	2	0	6	1	1	9	1	1	1	2	4	1	0	2	3	0
cell 60	5	2	1	4	3	2	6	2	4	1	1	0	0	2	2	4	3	2	4	3	2	2	2	0	2	5	3	4	4	5	1	0	2	3	3	1
cell 61	11	2	2	4	6	3	3	7	0	0	1	2	3	0	2	3	3	1	1	3	2	4	2	6	1	3	3	2	7	2	3	0	6	3	3	1
cell 62	1	2	2	2	3	2	6	4	0	0	1	2	1	0	0	1	2	1	3	3	2	5	2	4	2	6	8	2	2	2	2	2	5	2	1	2
cell 63	4	7	2	3	2	0	8	1	2	0	0	0	0	0	1	1	5	4	4	0	3	1	3	5	6	0	7	2	3	1	5	1	5	1	0	7
cell 64	5	3	0	10	1	9	4	2	1	0	0	0	1	1	0	5	4	1	4	3	0	12	4	5	9	1	3	2	3	4	1	0	1	2	6	1
cell 65	2	3	7	6	2	2	2	4	2	0	2	1	2	1	1	2	2	4	4	2	1	6	0	0	11	5	3	0	1	0	1	2	1	3	2	3
cell 66	5	2	3	2	2	2	4	1	3	1	0	0	11	1	1	3	4	4	1	0	1	1	1	2	0	1	8	0	4	2	4	4	0	5	2	0
cell 67	8	0	3	2	2	0	3	1	8	1	0	6	4	0	4	5	1	3	6	2	2	1	4	2	2	2	2	5	4	1	1	3	7	0	3	2
cell 68	10	1	3	1	2	3	3	3	0	1	0	0	9	1	9	3	3	4	5	4	0	4	4	2	1	0	6	1	6	2	0	2	4	1	2	3
cell 69	4	1	5	2	8	2	8	1	2	0	0	1	3	2	0	6	1	4	2	2	4	5	1	12	1	0	0	1	7	3	2	2	3	3	3	2
cell 70	5	7	2	3	2	2	4	1	1	0	1	2	0	2	3	6	3	5	3	2	2	2	3	1	1	5	1	6	1	2	5	2	1	2	1	3
cell 71	3	3	2	0	2	7	5	3	1	0	1	2	0	0	2	3	4	5	1	0	0	1	4	6	7	1	12	0	4	3	2	2	1	2	4	2
cell 72	10	3	5	4	3	3	4	1	0	0	6	0	0	0	1	4	2	1	4	5	2	0	8	0	1	0	4	2	4	1	5	0	0	2	0	0
cell 73	1	2	1	1	3	0	10	2	0	2	1	1	8	2	1	3	2	3	4	1	3	3	4	1	4	0	0	4	2	5	1	2	0	1	4	6
cell 74	1	3	3	1	1	6	2	3	0	3	1	1	2	0	2	2	1	4	6	6	4	2	1	3	4	1	6	1	3	5	2	6	1	1	1	3
cell 75	3	4	1	3	3	0	3	1	0	1	0	1	3	1	2	3	2	3	2	3	5	0	3	4	4	1	1	1	2	2	1	7	1	4	5	3
cell 76	6	9	4	5	3	5	0	1	4	0	0	7	1	3	1	2	4	4	0	0	2	0	1	2	1	6	7	2	2	0	2	0	2	1	2	2
cell 77	2	7	6	3	3	6	2	4	2	4	0	3	1	1	0	4	0	5	2	5	1	1	0	1	1	8	4	0	1	1	2	0	2	2	0	4
cell 78	5	3	2	1	4	9	3	4	0	0	1	1	2	3	0	2	2	6	2	5	2	5	2	0	3	2	5	6	3	2	2	2	1	2	0	1
cell 79	4	0	1	5	3	5	4	1	2	3	0	0	1	1	2	3	3	0	1	4	2	3	5	4	8	0	1	1	0	4	2	3	2	2	3	0
cell 80	3	0	2	3	5	0	5	6	0	0	0	6	4	0	2	1	1	3	6	2	2	2	2	2	1	6	0	0	5	5	1	2	0	0	3	0
cell 81	1	4	5	7	3	2	1	0	3	1	1	2	2	1	1	1	2	2	3	1	4	2	2	0	8	12	3	3	3	2	0	0	1	1	3	3
cell 82	3	3	3	2	9	1	5	8	2	0	2	1	0	0	1	2	2	5	6	5	2	1	4	1	5	4	7	4	4	2	4	0	2	4	2	3
cell 83	3	1	2	2	5	5	5	3	2	0	3	1	0	3	0	5	1	0	1	2	3	2	0	4	0	8	3	0	3	2	2	1	0	1	3	1
cell 84	3	2	5	2	5	4	7	3	1	2	5	13	0	13	0	2	4	2	1	0	5	2	5	2	4	1	1	0	5	2	1	1	0	2	1	0
cell 85	3	2	4	5	7	0	2	4	0	0	1	4	2	3	1	1	4	1	9	2	1	2	6	0	5	0	7	2	4	4	3	1	2	6	2	0
cell 86	1	3	2	6	4	2	4	4	1	3	0	6	1	3	1	3	0	3	6	2	1	4	2	4	1	1	0	1	6	1	1	0	6	0	3	2
cell 87	7	6	5	7	3	8	4	2	1	6	1	0	1	0	5	1	2	3	0	4	0	0	2	7	15	2	15	0	6	1	0	1	1	1	6	4
cell 88	4	4	0	0	7	5	8	3	1	0	0	1	1	3	4	1	3	2	3	0	2	0	1	2	8	4	1	1	1	0	4	1	3	2	1	1
cell 89	3	2	2	6	4	4	2	2	1	1	0	2	2	2	1	2	3	3	6	4	2	0	1	0	3	3	2	1	2	2	3	1	1	1	2	0
cell 90	6	4	3	5	1	3	4	4	6	1	0	0	0	3	0	3	3	3	3	1	4	2	0	4	8	0	11	2	8	4	1	0	1	1	1	3
cell 91	5	7	1	2	2	3	5	1	0	2	2	5	0	0	0	2	7	2	1	0	1	0	2	1	2	7	4	1	9	3	5	3	2	2	1	3
cell 92	3	2	1	2	4	5	3	2	2	1	3	0	1	3	0	1	10	5	2	3	1	2	5	1	3	2	0	6	6	3	9	0	1	2	5	2
cell 93	1	2	3	1	5	2	1	1	0	0	1	1	7	5	0	3	1	6	1	3	1	5	0	2	1	2	16	3	3	1	3	4	1	2	6	3
cell 94	2	2	2	3	4	3	2	3	8	0	3	0	0	2	0	1	3	6	2	2	6	2	3	2	8	2	3	1	1	2	3	0	4	2	0	3
cell 95	3	9	6	5	5	8	4	10	1	1	0	1	0	6	0	4	1	2	3	3	2	3	2	1	1	3	5	4	2	1	6	4	5	1	3	2
cell 96	1	4	3	6	6	4	1	4	4	0	3	0	1	1	0	1	5	5	1	4	2	7	0	13	3	5	4	4	3	9	1	0	6	1	0	5
cell 97	1	1	5	3	1	2	2	1	0	0	0	0	0	0	1	3	2	6	6	1	1	4	7	4	2	1	2	0	2	1	0	2	6	0	0	2
cell 98	7	3	2	7	9	4	1	1	1	0	0	3	4	6	1	2	3	2	1	2	2	4	1	9	3	1	3	7	1	2	1	1	2	0	1	2
cell 99	9	3	1	3	5	2	1	0	0	0	1	1	1	12	2	3	2	6	2	1	1	3	2	2	6	7	0	3	2	3	0	1	1	1	9	2
cell 100	5	4	1	4	2	6	2	2	2	0	1	4	0	1	1	5	3	3	2	2	1	0	4	2	1	0	4	3	1	4	3	1	1	2	1	1
cell 101	7	6	2	3	1	4	4	3	0	0	1	2	2	2	1	4	3	4	3	1	1	0	3	0	1	11	8	0	5	2	2	1	0	0	4	2
cell 102	5	1	2	1	2	7	3	3	3	2	0	1	2	12	0	2	2	1	3	5	0	8	4	0	2	0	1	3	3	7	5	0	2	0	3	4
cell 103	3	4	3	1	0	5	4	4	0	3	2	1	0	1	1	2	2	2	3	1	5	1	0	2	1	0	4	3	4	4	6	1	2	4	1	2
cell 104	2	0	3	4	6	5	4	6	2	3	1	2	1	0	0	5	4	5	3	4	2	0	7	2	3	1	3	3	3	1	2	1	2	0	4	4
cell 105	4	4	5	4	5	2	2	0	0	0	3	1	4	1	0	5	3	2	1	4	1	5	1	0	1	1	2	9	5	2	3	1	0	4	2	4
cell 106	8	2	11	0	3	0	0	2	4	0	0	1	0	0	0	3	3	0	2	4	3	9	0	5	5	2	4	0	3	2	6	1	6	0	7	2
cell 107	3	5	2	1	2	1	2	2	1	0	1	4	1	2	0	5	2	1	4	2	1	10	1	0	9	8	7	5	11	3	1	6	3	1	0	3
cell 108	1	3	3	2	6	9	5	2	1	1	0	1	5	1	1	4	2	4	5	4	3	0	1	0	4	7	6	10	0	4	0	1	1	2	1	4
cell 109	3	2	1	1	3	3	8	2	1	4	0	4	1	0	1	3	4	4	3	1	1	1	0	2	1	2	10	2	0	3	3	0	1	4	5	3
cell 110	2	4	5	2	7	2	1	2	1	0	4	0	2	0	0	5	3	2	5	4	1	2	0	0	0	8	0	1	5	3	2	1	1	0	5	3
cell 111	1	2	0	2	5	3	1	1	1	0	0	0	9	0	0	1	3	3	6	1	0	2	1	6	6	3	4	4	2	3	2	2	0	3	5	2
cell 112	3	3	2	4	1	1	5	3	2	2	0	1	2	0	0	2	4	3	1	1	1	3	0	6	3	0	1	2	4	2	1	0	2	0	1	6
cell 113	3	4	2	0	4	0	4	3	3	0	0	2	4	0	0	3	2	5	1	5	2	1	0	7	3	0	1	1	1	4	3	0	1	2	0	2
cell 114	2	3	3	7	3	3	0	3	0	0	0	1	0	1	2	2	3	4	2	2	1	3	4	6	2	0	3	4	5	8	2	1	3	2	2	0
cell 115	6	2	2	3	2	1	6	1	0	1	3	0	6	2	2	4	4	2	4	2	3	8	6	2	2	0	12	1	3	4	2	2	1	1	2	5
cell 116	7	4	2	2	1	5	1	4	4	1	0	2	4	0	1	2	3	1	5	3	3	8	0	4	3	2	2	2	1	7	2	2	1	3	4	0
cell 117	3	4	2	1	2	4	3	3	0	2	2	2	2	0	0	6	2	0	5	3	2	1	2	2	1	3	0	2	3	3	1	3	1	4	3	0
cell 118	4	3	0	1	3	3	5	3	0	2	0	1	2	0	0	1	4	10	5	1	0	8	4	7	2	1	4	1	1	1	2	4	0	1	4	2
cell 119	4	2	5	1	7	7	2	1	0	1	2	2	2	3	5	1	3	3	8	2	3	12	2	1	5	1	2	6	2	4	4	0	1	2	4	2
cell 120	0	0	2	2	2	1	2	4	0	1	0	1	1	0	1	6	5	2	4	4	4	3	1	1	4	5	1	6	7	1	3	3	2	3	0	4
cell 121	6	5	3	1	1	8	6	1	2	5	0	0	4	0	4	2	0	2	0	2	3	3	1	0	2	4	0	1	1	0	3	1	2	4	2	1
cell 122	2	4	3	5	2	8	7	4	0	0	1	0	0	4	1	1	2	7	2	3	3	0	0	2	1	2	6	3	3	3	1	1	0	2	2	2
cell 123	3	5	3	6	3	2	1	2	2	1	2	1	1	2	0	1	5	3	1	4	5	8	6	2	1	4	0	0	5	1	6	4	0	2	1	1
cell 124	4	2	6	1	3	5	5	2	1	0	0	2	0	1	0	4	2	2	1	3	1	0	3	0	6	0	6	0	6	1	2	1	0	0	2	3
cell 125	8	8	7	2	0	7	2	7	5	1	3	1	1	1	1	0	3	5	3	2	1	5	2	0	7	11	3	2	4	3	3	3	0	2	7	3
cell 126	2	8	3	2	4	1	1	0	0	0	0	1	7	2	4	5	3	5	3	6	3	0	6	5	5	0	1	10	2	3	4	2	1	3	1	4
cell 127	2	4	1	2	7	2	5	4	0	1	0	1	0	2	0	2	2	2	1	3	0	2	4	3	9	6	5	0	1	2	3	3	4	3	10	3
cell 128	5	1	4	6	9	4	5	1	0	2	0	2	0	3	2	4	1	6	5	1	5	3	2	6	8	6	0	3	0	3	2	2	3	2	0	0
cell 129	4	4	3	5	5	5	4	4	3	0	0	0	0	6	1	7	3	2	5	2	6	8	1	0	2	6	2	0	0	1	1	3	0	3	4	3
cell 130	3	2	1	2	1	1	8	2	0	1	1	0	5	4	4	4	2	4	4	3	1	2	2	0	0	5	4	0	0	2	3	2	4	1	1	3
cell 131	2	7	4	4	5	1	3	1	1	3	0	0	0	0	0	3	2	3	4	5	1	0	0	0	2	6	1	1	6	0	4	5	3	2	0	2
cell 132	4	6	6	2	7	10	2	4	0	1	0	1	1	0	1	1	5	7	5	1	2	1	3	5	5	4	1	2	3	5	2	0	0	2	1	4
cell 133	1	4	6	2	0	4	3	5	0	1	1	0	1	3	2	0	2	3	4	5	6	1	1	1	2	2	2	4	4	8	1	4	2	2	3	1
cell 134	3	3	4	3	4	2	6	2	5	0	0	2	6	1	1	2	1	2	1	5	2	4	2	3	0	2	2	3	3	8	0	3	4	1	0	5
cell 135	6	4	4	1	8	6	5	2	4	0	2	0	2	2	1	3	2	4	3	4	2	0	3	1	3	2	0	0	8	5	7	1	1	3	0	0
cell 136	3	9	5	1	2	0	7	7	1	3	0	0	0	0	1	3	3	2	1	3	1	0	3	12	2	4	2	3	4	2	8	2	2	2	4	3
cell 137	5	2	1	4	7	7	2	6	2	0	0	1	5	1	1	1	3	4	1	1	2	1	3	4	2	3	6	0	4	1	2	1	1	2	2	3
cell 138	2	4	1	7	6	1	3	3	0	0	0	1	7	0	1	2	2	2	3	2	2	0	1	3	4	1	1	0	1	3	1	2	1	1	3	0
cell 139	4	10	6	5	6	2	4	1	1	0	0	1	2	1	1	3	8	1	3	2	3	6	5	0	1	0	1	4	2	2	1	3	6	0	1	0
cell 140	5	5	2	2	2	5	9	0	5	0	1	1	1	1	1	6	5	1	9	5	0	2	5	6	6	3	1	1	4	7	1	2	2	5	1	7
cell 141	3	0	4	1	3	1	3	1	3	3	0	1	4	3	0	4	6	5	7	3	3	1	3	5	4	1	8	1	2	2	2	4	4	2	7	2
cell 142	1	3	2	2	2	6	3	6	1	2	2	1	3	2	0	5	4	0	4	6	0	3	2	13	3	2	2	0	0	6	0	0	3	1	2	0
cell 143	1	1	2	2	4	2	4	2	1	0	2	1	2	2	2	4	3	3	0	3	2	1	11	1	2	6	2	0	0	3	9	0	3	10	0	0
cell 144	3	3	5	3	1	3	2	1	0	0	6	0	3	1	5	4	1	2	2	5	1	0	2	3	7	4	2	5	0	1	1	0	4	12	3	1
cell 145	4	2	4	2	5	3	2	0	2	0	0	2	1	2	4	3	1	7	7	4	1	3	0	10	1	2	0	2	7	3	4	2	4	2	4	0
cell 146	9	3	1	6	4	6	4	3	5	1	1	0	1	2	1	4	5	2	4	2	2	4	0	2	4	1	3	0	4	5	2	2	9	1	1	0
cell 147	9	6	9	3	2	0	3	5	0	1	0	1	2	0	1	2	2	2	6	3	1	6	2	1	0	3	1	0	1	0	1	4	4	10	2	1
cell 148	5	4	0	3	8	6	5	2	1	0	0	0	0	4	0	6	8	2	7	6	2	3	5	1	2	1	6	1	2	1	3	2	1	1	1	2
cell 149	7	1	2	1	4	0	1	5	1	2	2	0	0	2	2	2	6	0	5	1	1	1	1	1	1	6	6	0	2	1	4	3	6	1	4	0
cell 150	2	4	2	4	2	2	1	1	0	0	0	0	3	0	2	3	3	1	3	2	3	2	5	0	3	2	0	2	4	2	1	2	2	1	7	1
cell 151	6	3	6	2	1	5	2	5	4	0	1	0	2	1	0	5	3	4	2	2	1	1	3	3	1	1	0	18	8	0	11	1	3	0	1	1
cell 152	1	3	1	3	1	3	2	4	2	0	4	0	1	4	0	3	4	4	5	4	1	3	2	2	10	6	0	4	5	9	6	2	2	1	0	3
cell 153	1	2	4	2	2	4	1	2	1	5	2	1	1	0	0	3	6	4	4	3	4	3	1	5	2	2	0	2	14	1	4	3	1	1	0	2
cell 154	4	3	5	3	3	2	3	1	0	0	0	2	1	0	0	3	6	6	2	0	0	3	2	4	7	4	5	0	1	9	2	3	0	1	2	3
cell 155	2	3	4	3	6	3	4	4	1	0	1	1	4	1	1	6	5	6	6	0	4	0	4	2	24	3	8	1	2	0	1	2	1	3	0	7
cell 156	3	10	5	5	5	3	2	0	0	1	4	2	2	0	0	2	1	4	3	2	0	6	1	6	2	9	3	0	0	2	4	0	5	1	4	0
cell 157	2	5	2	3	5	3	3	0	0	0	0	1	0	1	1	2	2	6	1	2	1	2	2	2	6	1	0	4	5	4	2	4	2	5	5	1
cell 158	6	4	3	5	5	9	0	3	3	0	0	3	0	1	1	1	3	0	2	2	2	1	1	2	5	0	3	0	1	6	3	1	6	3	3	0
cell 159	3	0	3	2	2	4	4	5	0	4	3	0	1	0	1	3	5	1	1	7	5	8	1	0	2	1	2	3	1	2	0	4	3	1	1	3
cell 160	2	4	3	2	6	5	4	8	0	0	1	0	0	2	4	2	2	2	0	2	2	14	2	2	0	2	2	6	4	0	1	0	2	4	3	1
cell 161	2	5	2	6	2	6	5	6	3	0	2	3	2	2	8	4	3	3	2	2	0	0	0	4	2	2	2	3	3	5	2	1	1	3	9	3
cell 162	2	3	6	5	2	6	7	1	0	0	2	2	0	6	1	1	5	3	5	4	2	15	1	6	3	7	3	1	0	7	5	1	1	2	4	0
cell 163	4	5	3	6	2	2	6	5	2	3	1	0	8	0	3	2	4	3	6	0	1	3	1	6	1	3	2	5	7	2	0	1	0	3	2	2
cell 164	3	4	2	3	4	3	7	3	2	1	0	0	1	0	1	3	2	1	6	2	0	0	0	2	1	2	8	4	1	1	0	2	3	3	4	9
cell 165	3	1	6	8	6	1	7	4	1	1	0	3	2	4	0	3	4	5	3	2	4	1	1	1	8	2	1	9	1	3	4	2	2	1	1	2
cell 166	2	5	3	2	2	3	5	8	1	0	1	0	0	2	1	2	3	1	4	4	3	2	1	3	0	1	0	6	5	2	2	3	1	0	1	3
cell 167	5	4	6	9	4	3	2	7	0	0	1	0	2	3	0	6	1	4	5	2	2	1	0	1	6	3	0	8	4	3	0	2	1	3	4	3
cell 168	5	6	1	3	3	6	3	1	1	1	0	0	5	3	0	2	1	3	2	1	3	0	1	0	9	3	6	1	2	1	2	2	3	4	7	1
cell 169	10	3	0	2	6	1	1	4	0	0	0	1	0	1	1	2	6	2	5	7	2	1	5	1	3	1	5	1	1	3	0	0	2	0	0	0
cell 170	1	6	2	1	2	4	4	2	0	1	0	0	1	5	0	3	7	2	2	0	1	7	6	4	1	0	1	1	1	1	5	2	0	0	3	5
cell 171	4	0	3	4	2	2	1	0	1	0	3	1	0	2	4	2	4	5	2	2	4	1	2	0	6	1	2	7	1	8	7	2	1	6	0	0
cell 172	4	4	7	1	2	4	3	1	4	1	4	1	1	1	1	4	2	2	1	6	1	5	0	2	6	3	1	0	4	2	2	1	2	8	10	2
cell 173	9	4	2	4	2	0	1	1	10	2	1	0	5	2	1	1	5	5	5	4	1	7	0	4	5	2	4	2	1	4	3	2	2	2	0	0
cell 174	1	3	2	0	7	2	1	4	0	0	1	0	1	3	0	0	1	3	6	4	2	4	1	2	3	2	0	4	3	1	1	0	1	2	9	2
cell 175	2	2	3	4	8	2	7	2	16	0	0	1	6	4	2	1	6	1	2	2	4	15	3	1	2	3	8	2	2	6	2	2	2	0	7	4
cell 176	3	4	1	7	2	2	4	2	0	7	2	5	5	3	1	6	6	2	3	5	1	5	1	2	3	3	1	2	5	4	1	1	1	1	6	2
cell 177	2	6	3	1	7	4	1	2	0	9	2	1	0	3	1	2	6	2	1	4	0	2	3	3	0	3	0	0	5	10	3	2	1	2	1	0
cell 178	4	3	4	0	2	4	2	4	1	3	1	1	3	1	0	3	10	2	6	2	0	3	1	0	1	0	2	1	5	0	1	0	2	2	0	7
cell 179	3	1	2	6	6	3	2	7	1	2	1	0	1	3	0	5	1	3	2	3	2	1	1	1	3	1	0	4	0	9	0	1	2	5	3	3
cell 180	3	5	6	2	6	2	1	8	1	1	1	2	3	0	4	3	6	3	9	2	1	2	0	5	7	6	4	4	2	2	3	1	2	4	3	1
cell 181	0	3	8	6	3	3	5	6	0	1	0	1	0	0	1	4	5	1	1	1	5	6	0	2	2	7	8	4	4	2	3	1	3	1	3	2
cell 182	3	8	2	3	6	0	2	1	3	0	0	0	0	4	1	4	4	6	2	1	3	3	1	0	2	1	1	9	0	3	0	3	5	0	2	5
cell 183	7	5	1	4	3	0	2	1	0	0	1	1	3	2	0	4	5	1	1	5	1	7	1	2	2	4	0	5	2	5	4	1	2	1	14	2
cell 184	5	9	4	3	5	5	2	4	0	3	1	2	2	0	1	2	4	1	0	4	1	7	0	3	2	3	1	5	3	2	1	2	2	0	4	2
cell 185	3	8	1	3	5	3	7	4	4	1	0	3	1	0	2	4	6	1	4	2	2	1	0	9	1	1	2	0	1	5	2	1	1	5	2	1
cell 186	3	6	4	2	1	3	2	2	0	3	3	1	5	0	0	2	3	4	2	2	8	4	4	2	0	5	1	1	0	7	4	2	2	3	1	1
cell 187	3	4	0	2	8	1	2	4	0	1	1	1	5	0	1	3	3	4	5	3	2	3	1	5	13	1	3	2	2	0	1	1	0	0	4	3
cell 188	6	4	4	3	9	2	3	1	0	1	0	1	2	1	5	2	3	8	3	7	1	1	8	1	5	2	8	2	5	2	1	0	6	0	4	4
cell 189	4	4	1	7	2	3	4	0	2	0	0	2	2	1	0	3	1	2	4	3	1	3	4	1	3	0	2	5	1	1	3	1	2	3	6	5
cell 190	7	5	4	7	4	2	6	7	2	1	0	3	2	4	1	3	4	4	5	3	2	3	3	2	5	5	0	8	3	1	0	2	4	2	5	2
cell 191	1	6	1	7	2	0	4	4	2	0	0	0	3	0	0	3	1	3	8	5	4	3	0	1	0	4	1	4	7	1	2	4	3	4	3	1
cell 192	3	7	4	2	4	2	2	4	2	2	1	0	1	8	3	3	5	0	2	1	3	0	0	5	6	2	0	0	1	0	3	0	1	0	2	6
cell 193	2	4	4	4	4	0	4	2	2	0	3	0	1	2	0	5	0	4	4	5	3	3	5	3	0	0	0	4	5	2	0	1	3	2	6	1
cell 194	4	3	2	2	4	6	1	6	0	2	9	3	1	0	1	2	6	1	5	3	3	2	2	1	2	1	3	1	1	2	6	2	3	4	6	4
cell 195	1	1	2	7	3	4	1	1	6	1	2	3	1	1	1	3	6	4	3	3	2	1	0	2	3	0	1	2	11	2	2	3	2	2	0	3
cell 196	2	1	2	7	3	1	6	4	4	0	2	2	0	2	0	4	3	2	2	4	3	6	1	3	9	3	4	2	2	1	4	3	1	7	0	3
cell 197	2	0	1	2	5	5	5	5	1	1	2	0	2	5	1	4	3	4	5	4	2	11	1	1	1	0	0	6	5	2	2	3	2	1	7	0
cell 198	1	5	1	6	1	4	5	1	1	0	1	1	2	5	2	3	4	4	0	2	2	4	6	1	1	3	2	3	7	4	5	2	1	8	1	1
cell 199	7	3	0	5	5	1	2	3	1	2	1	1	0	2	0	3	4	3	4	5	0	6	9	2	1	1	5	2	4	1	1	1	1	4	4	4
cell 200	4	4	0	1	3	2	2	3	0	0	0	5	0	1	7	1	3	2	0	2	2	0	1	5	7	3	10	1	2	1	5	0	1	1	4	5
cell 201	3	2	7	1	0	2	1	1	0	0	0	3	2	3	0	2	3	2	2	1	2	6	0	4	8	4	6	1	4	2	5	4	5	2	4	0
cell 202	4	8	2	2	2	4	8	4	2	0	1	1	3	0	1	9	2	3	4	4	3	8	3	12	1	4	2	2	6	1	1	3	3	2	9	4
cell 203	5	3	3	3	4	1	3	4	3	0	0	2	1	3	1	4	1	3	5	1	1	3	7	0	3	0	1	1	2	1	1	2	3	2	6	2
cell 204	7	3	1	2	6	3	3	1	1	3	2	2	1	1	7	1	3	1	6	3	2	6	2	0	0	5	0	9	2	2	0	3	4	6	3	3
cell 205	8	9	5	4	2	2	1	7	2	3	0	0	2	0	0	2	4	2	0	1	1	3	2	1	2	4	1	0	2	1	4	1	0	2	1	2
cell 206	1	7	5	2	6	4	5	4	1	1	5	0	0	0	0	0	2	0	2	1	1	6	0	4	4	1	0	12	1	1	3	0	2	2	3	1
cell 207	4	7	2	5	3	1	7	2	1	1	1	0	1	0	1	0	1	0	5	2	2	0	2	2	3	5	6	2	2	1	7	3	2	1	4	1
cell 208	3	6	2	2	1	3	6	5	2	1	1	1	3	1	2	2	3	5	3	1	1	0	3	5	4	0	3	0	4	8	6	1	1	0	6	7
cell 209	7	5	5	2	5	0	3	1	0	0	3	1	1	1	0	0	4	3	0	0	3	6	2	0	11	8	3	1	13	2	4	0	0	2	1	2
cell 210	2	4	6	2	4	2	4	3	2	0	1	1	0	1	1	1	2	2	4	4	5	10	2	1	4	2	3	0	1	1	5	1	2	2	2	5
cell 211	9	1	6	10	4	5	5	2	3	1	2	1	1	1	3	1	1	2	3	3	1	7	0	5	1	0	0	9	0	4	6	3	2	5	5	8
cell 212	5	6	0	3	3	4	3	2	0	0	0	1	2	1	0	2	3	3	2	2	4	4	3	5	2	1	0	2	6	0	2	1	1	1	4	1
cell 213	4	3	3	1	8	1	4	3	1	0	1	1	1	0	2	4	1	5	3	3	1	5	1	4	1	0	0	1	1	3	3	5	4	3	0	4
cell 214	2	3	3	4	4	5	4	2	3	0	2	2	1	0	0	1	2	9	2	3	3	2	2	3	5	6	4	2	2	3	2	6	0	3	7	2
cell 215	5	1	8	1	5	0	1	1	0	1	1	5	0	1	1	3	2	1	2	3	1	9	1	3	2	4	0	3	3	2	5	4	2	3	1	3
cell 216	7	3	3	6	1	4	2	9	0	0	1	4	2	2	3	6	3	2	4	3	1	1	4	2	3	3	2	0	4	0	5	1	3	0	1	5
cell 217	0	1	3	6	2	4	2	2	3	0	1	0	0	3	2	3	4	3	2	1	1	4	0	1	7	2	2	4	0	3	3	1	1	1	1	1
cell 218	4	5	3	4	4	0	2	3	1	1	0	1	3	0	2	2	3	4	4	3	2	0	13	1	6	5	0	0	1	0	0	5	0	1	5	4
cell 219	6	2	2	7	4	6	0	4	0	0	1	0	1	0	1	2	2	3	1	3	2	7	0	0	8	3	5	8	4	2	1	10	3	1	6	0
cell 220	4	4	5	4	3	5	2	6	1	0	0	0	2	0	2	4	7	3	2	5	4	1	0	1	8	9	0	0	4	1	3	6	1	1	1	5
cell 221	3	3	6	3	1	2	2	3	2	0	6	0	5	0	0	3	7	1	1	2	1	1	6	3	6	1	0	2	5	1	1	2	7	0	10	2
cell 222	1	5	7	2	4	2	5	8	10	0	1	0	2	0	0	5	7	5	2	2	1	2	2	5	3	2	5	5	2	4	2	1	2	0	1	5
cell 223	5	3	3	4	3	6	1	1	2	0	0	1	0	2	2	10	2	2	2	5	2	5	1	2	1	0	0	6	11	9	5	3	4	1	3	1
cell 224	6	2	0	10	8	3	4	3	0	8	0	0	1	4	0	2	2	2	1	1	5	2	1	2	5	0	2	4	4	1	7	1	2	5	4	0
cell 225	4	3	1	4	3	1	5	2	0	0	0	1	1	0	2	7	7	3	4	1	2	1	1	3	0	0	0	2	5	1	1	2	4	0	1	5
cell 226	3	5	3	1	4	5	1	2	1	3	2	1	1	2	2	1	4	0	4	2	4	2	6	1	4	2	1	2	1	1	4	1	2	6	6	2
cell 227	2	0	3	5	0	1	5	1	2	0	0	1	1	3	1	3	1	2	1	3	2	5	4	0	11	2	1	2	0	2	1	2	0	1	0	2
cell 228	1	1	4	1	1	4	0	7	0	0	0	2	0	2	5	2	1	3	2	2	2	4	0	4	0	3	5	5	4	5	2	5	2	0	7	5
cell 229	3	1	1	1	5	0	5	3	0	1	0	8	3	0	1	4	3	5	0	1	1	4	3	3	4	2	8	1	4	0	6	2	0	3	4	3
cell 230	2	4	2	6	1	3	4	0	2	0	1	2	0	0	1	3	0	3	0	1	0	0	1	1	3	1	0	5	4	3	3	1	1	3	2	2
cell 231	1	1	2	6	0	3	0	4	0	1	2	0	1	0	3	5	2	4	2	2	0	0	12	2	4	3	4	1	0	1	1	0	2	0	1	7
cell 232	2	0	2	2	3	5	5	4	3	0	0	0	0	0	3	1	3	3	5	0	2	3	3	0	3	0	0	0	0	1	1	0	9	2	0	1
cell 233	4	1	3	1	2	2	4	4	6	2	0	0	4	1	0	5	4	5	2	6	2	16	3	1	4	4	0	6	3	10	2	2	8	2	5	4
cell 234	6	1	0	5	3	5	3	5	1	1	0	1	1	1	0	4	5	3	8	1	2	1	9	1	4	2	1	1	2	2	6	1	6	3	4	1
cell 235	4	2	3	2	4	5	4	7	0	0	0	1	0	0	2	4	2	3	2	2	1	4	2	1	1	5	4	1	2	3	4	4	5	1	9	1
cell 236	5	4	2	2	3	3	4	1	0	0	2	7	0	0	0	4	6	1	6	0	0	2	2	0	2	2	1	3	2	3	4	3	2	2	6	4
cell 237	2	4	7	7	4	8	4	6	3	0	1	1	1	2	1	0	1	1	2	7	4	3	0	4	4	3	1	1	2	3	2	0	0	2	3	5
cell 238	4	2	2	3	4	0	5	4	1	1	0	0	2	1	0	0	2	2	2	6	0	0	2	3	1	3	1	2	1	2	1	2	2	1	5	1
cell 239	1	0	2	8	5	6	4	6	3	0	0	0	1	1	0	1	5	2	2	5	2	0	3	2	2	4	2	4	7	6	2	1	1	3	1	3
cell 240	2	6	1	3	7	7	4	3	6	1	2	0	0	2	0	3	7	2	2	2	1	4	4		0	1	0	1	2	3	3	2	1	2	0	1
cell 241	2	5	1	3	3	6	10	1	0	3	1	0	0	0	4	2	1	1	1	2	4	3	2		4	1	3	0	3	1	5	3	4	1	6	3
cell 242	1	5	3	3	3	14	8	3	1	2	4	1	1	0	2	1	3	2	2	2	2	2	4		3	2	0	1	0	3	3	1	0	2	1	3
cell 243	2	2	1	0	1	3	3	2	3	3	1	1	1	3	0	5	2	1	1	1	3	5	0		3	2	2	1	1	0	2	2	0	1	1	2
cell 244	3	4	4	3	5	4	7	2	5	0	2	0	1	2	5	3	2	7	3	7	1	1	5		6	0	0	0	0	2	6	1	3	1	3	1
cell 245	3	3	1	2	3	5	5	10	2	1	0	1	0	3	2	2	3	3	7	5	3	7	5		0	3	3	2	2	3	1	2	1	1	4	3
cell 246	7	1	1	2	4	4	2	2	0	1	4	2	1	5	1	6	4	3	5	1	4	0	1		6	0	6	2	1	1	2	2	8	1	3	3
cell 247	4	3	2	2	4	2	5	1	0	2	2	0	2	4	3	4	1	2	1	0	0	0	2		7	1	3	0	1	3	3	3	3	4	2	1
cell 248	3	8	11	1	5	5	4	2	0	1	1	4	0	5	5	0	2	2	2	6	3	2	1		3	12	2	2	1	0	4	2	3	0	3	5
cell 249	3	2	3	7	3	5	5	3	0	0	4	1	3	4	0	3	4	2	3	2	2	7	0		2	1	0	0	1	1	3	2	6	2	3	1
cell 250	4	4	0	1	0	1	3	7	2	0	2	1	6	5	2	2	5	1	9	3	5	2	1		1	0	6	5	1	6	1	3	0	0	2	4
cell 251	3	2	4	1	8	0	5	2	1	2	0	3	0	1	2	4	2	3	4	4	1	1	2		2	5	6	3	0	1	4	1	0	2	1	6
cell 252	4	3	4	4	7	5	5	5	3	0	0	1	0	0	0	1	8	3	1	1	0	1	1		13	2	1	1	5	3	4	3	1	3	3	3
cell 253	5	7	5	1	4	5	5	2	0	2	0	1	0	6	2	2	2	3	5	6	3	4	2		3	12	1	1	1	1	0	3	0	5	0	2
cell 254	4	3	3	4	4	3	7	2	1	2	0	0	0	2	1	1	2	5	1	5	2	0	4		1	0	3	2	5	2	1	2	2	2	2	5
cell 255	6	5	5	5	2	4	1	0	2	2	2	0	0	1	2	1	3	2	2	1	2	2	2		2	5	0	2	0	5	5	0	0	2	1	3
cell 256	7	6	6	3	3	5	2	0	0	1	2	1	0	3	0	0	5	0	5	2	0	1	3		3	6	4	2	4	3	0	0	1	0	4	4
cell 257	5	6	4	6	6	5	4	2	3	4	3	0	0	1	1	2	3	1	3	4	4	7	3		6	7	6	3	2	3	1	1	2	1	0	1
cell 258	7	4	2	6	8	5	2	9	0	1	0	0	1	0	1	1	3	4	3	2	1	4	1		3	12	1	2	3	4	2	3	2	3	5	3
cell 259	5	5	3	5	6	7	5	5	1	0	2	2	0	2	0	2	3	2	3	3	1	0	0		2	5	1	8	3	3	2	1	3	1	2	4
cell 260	2	7	2	3	10	2	4	4	0	0	3	0	1	0	2	2	3	0	5	1	0	3	0		3	1	0	0	4	0	3	1	1	7	2	1
cell 261	2	4	3	1	3	1	4	4	3	0	1	1	0	0	2	1	1	5	2	3	3	5	2		2	0	0	5	3	7	4	3	4	2	2	1
cell 262	5	2	0	6	4	3	2	4	1	2	2	1	0	0	2	3	3	1	1	1	4	2	0		2	2	3	0	3	5	1	2	1	2	3	2
cell 263	2	5	3	12	6	2	7	6	0	1	0	2	0	4	4	1	5	3	2	5	2	0	1		3	1	1	0	0	3	1	3	2	2	0	1
cell 264	6	5	3	3	3	2	3	3	1	0	0	2	3	0	4	3	4	10	2	3	3	4	12		5	4	1	0	2	2	1	1	2	0	0	3
cell 265	4	1	8	3	5	1	2	0	0	1	2	0	4	1	0	2	3	6	3	3	3	5	0		4	11	12	5	9	6	4	0	1	1	2	3
cell 266	1	3	2	3	2	8	2	2	6	0	3	0	1	3	0	1	3	1	3	7	1	7	1		1	1	11	6	1	1	1	0	1	0	0	4
cell 267	0	3	2	3	4	2	2	3	8	1	1	0	0	1	3	1	2	3	10	4	4	1	7		1	1	0	10	1	2	0	6	5	7	2	2
cell 268	4	2	2	4	3	2	3	5	3	0	1	2	1	1	3	3	1	1	0	2	3	3	10		0	2	1	1	7	1	2	2	1	3	0	1
cell 269	1	2	10	8	0	5	6	2	5	1	2	1	0	0	0	4	2	4	6	3	2	3	11		1	5	5	10	3	3	2	2	2	0	5	0
cell 270	3	5	4	8	6	2	7	4	4	0	0	0	1	1	1	1	4	2	4	4	2	1	0		3	1	0	6	3	2	2	2	1	3	0	3
cell 271	1	4	3	2	5	4	4	1	1	0	3	3	1	8	0	0	3	1	2	4	6	11	3		1	0	2	3	5	4	4	2	1	1	3	3
cell 272	0	2	5	2	6	2	2	9	0	1	5	0	0	3	1	1	0	3	3	0	4	15	0		14	1	0	2	3	3	3	0	0	0	7	2
cell 273	4	2	5	3	4	6	2	3	1	0	3	2	0	0	2	2	2	5	0	8	3	4	0		2	0	0	6	5	1	4	6	4	0	2	5
cell 274	0	7	7	2	6	1	7	3	3	0	0	2	1	0	0	4	3	3	0	1	4	3	19		1	4	2	9	2	1	4	0	4	4	3	1
cell 275	3	4	6	6	4	3	7	2	2	2	0	0	1	1	0	2	6	0	4	4	1	0	2		1	4	1	9	2	6	4	1	2	2	3	1
cell 276	6	1	2	3	3	1	5	1	0	2	0	0	1	0	2	1	4	5	1	2	1	1	7		1	1	10	4	1	0	1	0	5	0	0	6
cell 277	8	7	6	0	3	2	4	2	1	0	0	3	3	0	1	3	2	3	5	3	0	4	0		2	2	0	1	5	0	12	2	2	4	4	4
cell 278	1	1	10	2	7	5	1	7	0	0	0	0	3	0	0	3	1	5	3	5	4	0	5		3	1	0	1	3	2	3	4	2	4	2	2
cell 279	6	3	4	7	4	0	4	7	1	0	0	0	2	1	0	4	2	1	1	6	4	8	1		10	2	1	5	5	2	3	5	3	2	5	0
cell 280	2	1	1	5	1	1	3	4	0	0	0	1	1	1	1	1	3	8	5	1	6	2	8		12	2	8	1	6	0	0	1	1	0	3	1
cell 281	0	4	8	9	2	2	2	3	0	0	0	0	2	1	8	3	2	2	4	2	3	3	1		8	1	0	1	1	2	8	0	3	2	3	0
cell 282	5	2	2	5	6	3	2	0	11	1	0	0	1	1	6	1	5	5	2	1	1	1	1		8	1	0	5	1	2	1	2	3	1	0	1
cell 283	1	4	0	10	11	8	8	2	2	2	7	0	0	0	0	3	0	0	2	1	1	7	3		2	5	0	0	2	1	1	2	3	2	0	5
cell 284	3	6	1	3	3	1	5	1	2	0	1	0	0	0	1	2	3	1	5	5	1	0	1		5	2	3	2	4	5	2	1	6	3	5	2
cell 285	0	4	1	3	2	1	4	0	0	2	0	0	5	2	2	5	1	2	3	3	2	8	5		6	2	0	3	2	3	3	2	2	5	1	0
cell 286	4	4	0	2	0	3	2	1	3	0	3	1	0	0	3	3	3	1	2	3	2	1	2		0	3	3	2	6	1	6	1	3	2	3	3
cell 287	2	3	9	3	0	4	4	3	1	0	0	2	0	0	0	6	2	2	0	2	1	0	2		2	0	8	4	5	0	1	7	3	2	3	2
cell 288	9	4	2	6	2	3	2	2	0	0	2	1	1	1	0	4	3	1	2	3	3	4	0		2	5	2	1	1	5	4	1	0	0	5	0
cell 289	1	3	5	5	4	6	8	3	0	2	0	3	3	1	0	0	0	3	2	1	2	1	4		2	1	1	1	0	0	1	2	3	0	4	1
cell 290	0	2	7	1	2	1	3	3	1	0	0	0	2	1	2	1	2	0	2	2	1	4	1		6	0	1	1	5	5	1	2	2	1	2	4
cell 291	5	3	5	6	3	4	2	2	1	3	1	0	0	0	1	8	2	1	3	5	0	0	3		6	1	1	0	2	5	5	1	0	2	3	4
cell 292	3	3	11	5	4	1	2	3	2	0	2	1	0	3	4	2	1	2	2	7	1	6	1		1	6	5	6	6	4	2	2	2	8	9	8
cell 293	3	4	3	5	5	2	6	0	4	0	0	0	1	1	0	3	4	1	4	5	0	9	2		0	6	2	1	5	1	4	2	2	1	1	3
cell 294	2	2	4	3	3	4	3	4	0	1	0	3	3	6	0	4	1	1	2	0	1	4	3		2	1	0	1	5	4	4	1	0	0	2	1
cell 295	3	2	4	2	3	3	6	2	4	4	0	4	2	1	3	1	1	2	4	2	1	3	2		0	3	8	5	3	2	2	2	2	5	6	5
cell 296	2	6	8	2	2	4	2	0	1	2	0	3	0	0	1	4	5	3	5	2	1	3	1		4	0	3	3	5	3	4	3	0	4	4	2
cell 297	1	9	7	3	2	3	2	4	1	1	0	2	3	1	1	3	4	4	0	2	2	0	2		3	2	1	8	3	2	1	1	0	3	4	2
cell 298	8	6	6	2	4	3	5	2	6	0	2	1	2	0	0	4	6	7	5	4	4	1	1		4	1	3	7	1	0	0	3	2	1	3	3
cell 299	5	1	1	4	2	2	3	2	0	1	0	0	6	1	1	3	3	3	2	3	2	3	0		1	0	2	0	7	0	0	4	2	10	2	2
cell 300	1	13	2	0	7	4	4	0	0	0	1	0	3	0	2	3	3	2	0	3	5	0	5		4	3	0	1	3	2	1	2	1	4	0	6
cell 301	2	3	1	6	3	1	6	4	0	0	0	1	2	3	2	1	5	2	1	2	5	4	0		6	2	5	2	1	1	5	3	3	7	2	5
cell 302	2	7	6	1	5	6	6	4	2	0	1	3	2	2	0	1	2	1	3	3	2	4	3		3	4	2	4	5	4	2	2	0	0	6	1
cell 303	2	1	3	7	4	5	1	3	3	0	0	9	2	3	3	9	2	2	2	3	2	0	4		7	0	3	6	3	2	2	3	2	0	3	3
cell 304	3	6	1	1	5	2	3	3	2	1	0	0	1	0	1	2	4	3	1	3	3	1	0		9	2	5	11	4	3	8	3	2	0	4	2
cell 305	7	2	1	2	5	3	2	2	4	1	1	1	4	3	0	2	4	2	2	1	3	11	0		6	1	2	2	1	6	3	1	0	1	1	4
cell 306	6	0	0	2	3	4	5	9	1	1	0	0	0	0	0	4	4	1	3	3	2	2	0		11	5	2	1	1	9	1	7	2	2	1	6
cell 307	6	6	3	6	7	8	1	5	2	2	1	0	0	1	0	2	1	2	2	5	4	0	1		6	0	2	4	2	5	2	5	3	7	0	1
cell 308	3	4	0	6	2	6	1	3	1	1	0	1	1	9	1	2	2	1	1	3	0	3	4		4	0	4	0	2	4	3	0	2	2	6	3
cell 309	1	7	1	1	3	4	4	7	4	5	0	2	2	1	0	2	2	2	1	2	1	0	1		5	0	0	0	0	1	4	2	2	0	2	3
cell 310	4	4	2	2	6	8	6	0	2	3	2	1	7	1	5	3	1	2	2	1	2	3	1		14	2	2	0	6	3	1	0	2	0	0	4
cell 311	1	3	1	1	2	10	3	2	0	1	2	4	4	4	0	6	3	0	2	3	1	0	1		3	0	1	4	3	2	1	1	3	1	3	0
cell 312	7	7	6	1	7	2	0	4	0	0	0	1	9	2	7	3	8	3	3	5	1	1	2		5	0	1	4	2	2	0	1	1	3	0	2
cell 313	4	3	0	1	1	9	8	3	11	1	1	3	4	0	4	4	5	4	3	2	1	5	4		2	3	6	0	1	4	2	4	3	1	3	6
cell 314	0	2	5	3	4	3	2	1	2	0	4	2	1	0	1	2	6	3	0	2	2	2	0		9	0	8	0	1	1	6	2	1	0	1	0
cell 315	3	0	3	4	5	2	3	2	3	0	0	0	3	2	0	4	0	3	3	0	1	5	0		1	3	0	0	0	3	1	5	4	1	1	3
cell 316	3	6	5	3	7	1	2	2	8	0	0	1	8	3	1	4	5	4	3	7	0	1	1		1	2	2	2	2	4	2	3	4	1	1	1
cell 317	6	7	1	6	3	1	7	2	3	0	2	2	0	0	2	1	2	1	4	4	2	0	3		5	2	0	0	1	4	3	1	1	0	6	0
cell 318	0	3	4	1	6	1	2	3	8	0	1	4	2	1	0	5	3	1	6	0	6	3	0		2	3	0	3	1	0	4	1	3	2	6	5
cell 319	3	3	4	2	6	6	0	5	5	0	4	0	1	1	4	5	0	3	2	5	2	2	0		0	3	0	0	4	5	3	0	3	2	7	3
cell 320	1	1	1	2	1	1	3	5	1	0	1	0	0	3	3	4	4	3	0	2	1	2	3		0	2	0	1	7	7	6	1	2	0	1	4
cell 321	0	5	4	4	8	4	0	3	1	2	4	4	1	1	3	2	3	2	4	1	0	3	2		0	3	1	8	2	3	3	3	1	2	2	0
cell 322	6	6	6	0	3	4	6	5	2	0	0	1	0	0	0	3	0	1	3	2	4	0	12		5	5	1	2	2	2	3	2	4	3	1	7
cell 323	4	2	4	4	1	0	6	2	0	0	0	2	1	5	0	4	2	1	2	1	1	0	0		1	9	7	2	3	7	4	2	4	3	2	7
cell 324	3	2	5	2	5	1	6	2	2	1	0	2	0	1	0	1	4	2	4	2	3	4	1		0	9	9	5	1	7	6	3	3	1	7	3
cell 325	0	2	5	5	0	2	6	7	0	1	0	0	4	2	0	1	2	2	0	2	1	6	6		10	1	2	1	4	2	1	0	4	0	0	10
cell 326	4	7	0	7	0	4	4	2	4	0	2	4	2	1	1	6	0	6	5	0	0	2	1		0	1	9	1	4	6	2	1	1	2	8	6
cell 327	3	4	4	4	6	1	11	2	2	2	1	4	6	1	1	3	3	3	4	2	1	7	4		1	4	3	5	1	7	1	0	2	1	1	4
cell 328	6	6	3	8	4	3	0	2	5	1	0	2	0	1	1	2	2	2	3	3	1	2	1		4	0	2	3	1	3	1	5	3	5	0	3
cell 329	2	5	6	6	4	0	9	1	1	1	0	0	2	1	3	0	4	5	3	1	1	12	1		2	6	2	3	2	2	1	0	0	4	6	4
cell 330	8	3	4	5	2	1	2	5	0	1	0	0	2	0	4	4	2	2	4	3	2	1	3		3	0	6	1	1	2	1	1	0	4	0	4
cell 331	10	3	0	4	3	4	3	2	0	1	1	0	3	0	0	2	4	1	1	4	0	10	2		0	4	2	3	2	1	1	0	1	1	4	3
cell 332	6	1	4	1	6	1	4	5	1	5	5	1	0	2	0	1	2	2	2	3	2	1	7		6	2	1	1	3	2	3	1	1	1	5	3
cell 333	3	4	4	7	4	4	1	4	2	0	0	1	0	0	0	5	3	2	2	7	3	4	5		0	2	4	0	3	0	4	6	3	1	1	1
cell 334	10	7	4	4	3	3	2	2	1	1	1	1	0	1	0	4	4	1	2	2	3	3	4		3	4	2	2	4	1	8	1	2	1	3	2
cell 335	3	6	1	0	5	10	5	3	0	2	3	5	2	2	4	1	4	2	1	3	3	0	7		2	5	1	2	3	3	3	1	2	1	0	4
cell 336	5	3	0	7	6	1	1	4	4	0	1	6	0	0	2	4	2	3	0	2	1	0	0		3	0	4	1	1	1	2	3	2	7	2	2
cell 337	6	2	1	3	5	1	3	3	3	1	0	4	3	3	4	3	3	1	3	5	1	0	1		1	1	0	7	1	1	4	2	6	1	1	0
cell 338	7	0	2	4	6	1	4	3	0	2	3	2	0	4	1	6	2	1	2	2	0	3	6		2	7	2	3	0	2	1	2	2	0	7	0
cell 339	7	4	6	1	0	3	3	1	3	0	0	4	0	1	2	1	1	5	0	2	1	1	5		0	1	2	0	3	7	3	4	4	4	9	2
cell 340	1	2	1	2	0	2	0	2	10	7	0	1	0	2	4	3	0	3	7	1	3	9	7		3	0	4	1	5	2	0	3	1	4	0	9
cell 341	4	2	1	1	2	0	4	0	1	0	1	3	0	1	1	6	5	4	5	3	1	5	2		2	1	2	1	7	8	7	2	1	5	1	3
cell 342	8	2	1	1	2	4	4	0	0	6	0	2	0	1	1	3	2	7	0	3	1	8	0		8	1	1	1	2	3	4	1	3	3	5	0
cell 343	1	4	0	6	6	5	8	5	1	0	0	3	0	3	1	1	3	5	4	3	2	9	4		3	3	6	1	7	2	2	0	1	2	1	0
cell 344	1	7	2	3	1	0	4	1	1	2	0	13	2	0	1	1	3	0	5	3	2	1	1		3	4	1	3	8	8	2	2	5	3	2	1
cell 345	2	1	6	3	5	1	1	1	0	2	2	1	0	2	3	3	1	3	1	1	0	1	4		4	3	0	2	4	7	1	4	0	0	0	1
cell 346	1	1	4	3	6	7	4	7	3	0	0	1	2	1	3	3	1	3	3	1	2	13	5		3	1	1	0	1	8	2	1	4	1	1	4
cell 347	3	5	3	6	3	3	3	2	3	2	0	2	3	4	0	1	3	3	6	1	2	7	4		4	3	1	2	0	4	4	1	1	2	3	0
cell 348	8	3	2	1	4	5	7	1	1	2	3	1	1	2	0	5	4	1	4	1	3	3	1		0	0	0	4	2	3	2	1	0	5	3	2
cell 349	3	2	4	2	1	3	5	3	0	0	3	4	1	2	7	4	2	4	2	4	1	3	0		0	1	0	8	5	7	1	1	2	8	2	3
cell 350	6	5	0	4	9	1	4	4	1	7	2	1	0	0	0	2	3	0	5	3	0	2	7		2	2	3	1	3	4	1	2	1	4	3	0
cell 351	5	1	0	3	2	2	4	2	4	0	1	2	10	1	1	6	3	2	1	5	2	0	2		2	0	4	0	3	4	7	2	4	2	4	7
cell 352	5	7	1	1	5	4	5	5	2	0	0	0	1	1	4	0	3	1	6	4	1	0	0		10	4	3	3	4	2	5	1	2	2	2	1
cell 353	8	3	4	6	2	4	4	3	1	2	0	5	3	2	4	2	2	3	3	3	2	7	0		1	0	2	2	1	3	2	4	3	2	7	1
cell 354	0	1	4	1	4	3	2	3	3	0	2	0	4	1	3	8	5	2	2	5	6	18	9		19	0	10	4	2	4	2	2	2	3	4	1
cell 355	3	5	4	1	1	5	3	0	1	1	2	1	3	1	0	3	3	7	3	6	4	0	9		4	4	0	7	2	1	0	1	1	1	1	2
cell 356	1	5	6	1	3	3	4	4	1	1	1	3	2	0	0	5	2	0	2	1	2	16	1		3	0	3	6	0	5	1	0	0	1	1	1
cell 357	7	5	4	3	3	5	6	10	1	0	2	2	2	2	0	8	2	1	1	5	1	1	0		2	3	5	0	4	6	1	1	2	3	0	0
cell 358	6	5	5	0	3	10	5	4	0	0	1	0	0	0	2	5	1	0	0	1	0	0	0		0	0	0	2	2	2	5	4	0	0	4	2
cell 359	2	1	2	4	1	8	2	8	6	0	0	0	4	0	1	6	4	1	1	3	2	0	3		2	4	4	1	5	2	2	1	3	1	1	8
cell 360	2	13	3	0	6	6	2	4	1	0	0	1	2	1	2	2	2	3	5	5	1	7	2		5	2	14	5	5	2	4	4	2	1	0	2
cell 361	2	6	1	2	1	4	4	1	1	1	3	0	0	0	3	1	1	6	4	1	2	2	0		9	1	4	1	5	2	3	3	5	0	2	4
cell 362	1	6	4	5	0	6	3	3	0	1	0	2	0	0	0	3	2	7	2	1	1	5	0		4	6	1	4	1	8	13	3	2	2	2	2
cell 363	6	2	5	2	1	2	7	3	0	0	2	3	1	1	1	4	2	2	3	0	2	2	3		2	2	2	2	2	6	3	1	2	0	6	1
cell 364	4	3	1	2	2	3	2	5	1	1	0	1	2	1	0	1	6	4	3	3	2	5	3		2	13	1	6	1	3	2	5	2	1	9	2
cell 365	5	2	1	1	9	1	5	6	4	1	1	0	4	0	1	4	7	3	4	3	2	2	3		5	0	0	2	3	5	1	2	7	2	3	3
cell 366	2	7	2	0	2	4	5	2	0	0	1	1	5	3	0	8	3	3	7	2	5	8	0		1	2	1	0	5	3	1	0	0	0	0	4
cell 367	5	5	4	2	2	9	6	1	1	1	0	3	2	0	4	3	2	5	3	4	2	1	3		4	1	0	2	3	4	3	4	1	3	5	3
cell 368	5	2	4	2	1	2	4	0	1	3	0	0	5	5	0	2	3	4	5	5	3	4	0		1	2	0	0	6	0	8	2	3	1	0	1
cell 369	5	4	4	7	1	3	4	9	3	0	0	4	2	2	0	1	2	2	7	2	4	1	16		13	2	3	4	3	0	3	4	1	2	1	3
cell 370	6	1	5	2	5	3	5	6	5	0	1	3	0	5	0	5	5	4	1	2	4	2	5		2	6	1	5	7	1	1	1	1	0	0	1
cell 371	5	3	2	8	8	8	1	10	0	1	1	0	1	0	1	1	3	2	0	1	1	9	0		2	5	1	10	1	5	1	1	3	2	0	1
cell 372	3	5	6	3	5	6	6	6	0	3	0	6	2	3	1	2	0	6	0	2	4	4	8		1	0	6	1	2	1	0	1	2	3	1	1
cell 373	4	5	1	4	10	6	2	0	0	1	0	3	1	1	1	1	3	4	1	3	2	2	19		0	2	3	3	6	2	5	3	1	0	3	1
cell 374	1	4	0	6	1	1	2	1	6	0	0	2	3	1	3	3	5	3	1	0	0	1	0		12	0	0	7	3	3	12	2	4	1	4	0
cell 375	4	3	4	3	3	2	2	7	4	5	1	4	1	0	1	1	5	3	1	3	2	1	1		1	2	3	2	9	2	4	2	1	4	2	3
cell 376	3	5	2	1	4	2	5	5	3	1	0	5	1	4	1	4	4	4	4	2	1	1	3		7	4	1	0	4	2	1	6	1	2	1	1
cell 377	6	3	1	6	2	5	2	8	2	1	0	3	2	4	2	4	6	2	3	2	1	2	8		4	2	3	2	1	1	2	1	0	2	0	2
cell 378	6	1	3	1	3	1	3	7	2	0	1	0	2	0	1	4	6	3	0	2	2	1	2		6	2	6	1	1	6	6	1	3	3	3	2
cell 379	6	4	1	4	0	6	4	3	0	0	2	1	1	3	1	1	4	1	4	2	2	1	0		8	2	0	2	2	3	4	2	3	1	0	4
cell 380	3	5	3	2	5	1	3	8	0	1	6	0	1	17	1	3	2	7	4	2	2	1	2		2	3	6	1	10	2	4	5	0	0	5	3
cell 381	4	3	0	4	0	5	3	2	0	1	7	0	3	9	1	3	0	2	0	2	2	5	0		7	0	1	0	1	2	3	1	2	0	1	1
cell 382	2	1	0	1	4	8	2	5	0	0	3	3	2	3	3	4	4	3	3	4	2	1	0		1	1	2	1	2	3	2	2	2	3	4	4
cell 383	6	3	4	6	4	4	3	2	0	5	0	0	2	1	1	5	5	4	1	3	1	4	8		4	0	0	7	3	2	2	4	5	3	5	3
cell 384	3	4	4	2	4	1	7	3	0	2	3	0	0	1	0	6	0	1	3	2	1	1	2		0	0	9	5	4	1	4	2	1	1	2	4
cell 385	5	2	5	1	6	3	6	3	9	0	1	1	0	0	1	5	7	2	0	2	0	8	1		6	0	9	3	0	5	1	0	3	0	2	2
cell 386	6	2	2	4	3	6	7	1	4	0	2	4	0	0	0	0	4	4	1	2	0	2	8		1	4	14	2	1	4	4	0	2	4	1	4
cell 387	1	2	6	4	3	7	1	4	0	1	4	0	0	2	0	5	1	2	1	1	1	2	1		11	2	0	0	2	5	2	2	1	0	5	0
cell 388	4	3	4	4	6	1	2	0	0	0	4	0	0	0	0	2	3	0	3	5	2	2	7		5	0	2	1	3	1	6	1	6	1	2	5
cell 389	6	3	4	4	6	1	5	1	1	1	1	1	1	0	3	6	0	2	3	3	2	2	6		1	5	7	1	2	3	3	2	1	4	4	0
cell 390	6	0	4	4	2	0	2	3	0	1	0	2	3	6	1	1	2	3	1	2	2	3	10		5	2	3	2	2	1	2	1	2	1	9	6
cell 391	5	5	1	5	5	4	1	3	1	1	0	0	1	2	1	4	1	4	2	3	1	1	4		2	1	3	4	3	2	5	5	1	4	5	1
cell 392	4	4	3	2	3	4	8	1	0	1	0	0	2	2	2	2	2	1	2	2	2	1	1		1	7	7	4	3	1	6	0	3	2	2	6
cell 393	6	0	5	3	8	5	1	4	0	0	1	2	4	0	2	0	2	4	1	4	1	0	4		0	1	9	4	1	1	0	0	5	4	1	1
cell 394	3	1	1	3	3	3	5	2	1	0	1	1	2	0	0	2	2	5	5	2	4	3	0		8	3	6	4	1	0	5	1	2	2	2	1
cell 395	1	3	6	1	2	2	4	4	1	0	0	2	0	2	0	3	4	8	2	7	3	0	1		3	0	8	0	2	2	2	2	3	0	7	2
cell 396	3	3	5	5	2	4	3	1	1	0	1	2	4	7	0	4	2	1	4	0	1	7	4		2	0	1	2	1	5	1	1	1	1	3	0
cell 397	2	1	6	1	2	5	6	1	7	1	0	1	7	1	1	3	6	3	1	3	1	3	0		2	1	3	1	3	1	4	2	2	2	11	4
cell 398	4	2	1	3	5	3	6	2	0	5	3	0	1	0	1	5	1	3	5	1	2	3	0		2	0	2	0	2	0	0	2	2	2	1	1
cell 399	4	3	2	2	2	1	4	2	1	3	1	3	0	2	0	4	2	4	6	4	4	4	5		1	3	1	1	1	9	5	1	0	0	3	2
cell 400	8	0	4	3	4	2	3	5	4	0	0	4	1	1	0	3	3	6	0	6	2	2	2		2	1	1	2	3	2	2	4	2	3	3	3
cell 401	2	3	3	5	0	7	8	3	1	0	4	0	2	0	1	6	1	1	2	3	3	2	0		3	4	7	2	6	3	5	2	1	2	1	1
cell 402	9	2	2	4	2	2	4	4	3	0	0	2	5	0	0	1	1	4	1	3	0	5	0		1	3	2	1	2	0	3	1	0	3	0	5
cell 403	2	5	10	2	3	9	3	5	1	0	0	0	1	0	3	0	0	2	4	5	1	4	3		4	0	4	4	5	5	3	5	3	1	4	1
cell 404	2	2	3	5	7	2	1	3	0	2	0	0	4	1	1	6	2	3	3	4	3	4	3		4	3	3	7	1	3	5	2	2	2	3	2
cell 405	6	0	3	3	7	8	6	5	0	2	2	0	0	0	0	3	1	4	3	3	3	7	0		3	8	0	1	0	3	2	2	1	3	1	3
cell 406	4	3	3	7	7	6	5	4	2	1	1	3	0	0	1	0	2	4	4	4	0	1	1		2	6	2	2	0	6	6	3	3	2	5	2
cell 407	3	5	0	7	2	12	7	1	0	1	2	0	5	0	2	6	4	0	3	3	0	0	0		7	0	8	5	0	2	1	0	1	5	1	2
cell 408	7	0	4	4	6	3	6	6	0	1	0	3	2	5	0	4	3	2	4	4	2	0	3		0	0	3	6	1	1	4	2	0	3	4	0
cell 409	0	4	8	3	3	2	1	6	7	0	0	1	3	2	0	9	4	3	2	0	1	4	1		10	6	5	3	3	3	3	4	2	1	3	2
cell 410	3	1	2	0	0	2	1	4	1	0	6	0	0	0	0	4	4	2	2	1	4	4	2		11	1	0	4	3	1	1	2	1	1	3	0
cell 411	8	1	0	4	5	2	2	7	0	3	0	1	0	1	2	4	1	8	4	2	0	2	6		14	2	5	4	0	0	0	1	1	3	3	2
cell 412	4	2	3	6	0	5	2	8	1	1	0	2	1	0	0	2	6	3	2	5	0	1	2		2	4	0	2	0	4	0	0	2	0	2	1
cell 413	4	4	7	5	6	4	3	3	0	2	0	0	1	2	0	4	1	4	2	4	0	0	5		2	0	7	6	4	1	1	6	0	1	3	2
cell 414	4	4	3	3	7	3	3	3	1	0	1	0	2	6	0	2	2	2	2	5	2	3	3		1	2	2	4	2	5	4	2	0	2	4	1
cell 415	7	1	1	5	6	4	2	2	0	0	0	0	0	2	0	0	5	2	3	2	1	3	4		5	0	5	2	0	6	6	5	7	0	0	6
cell 416	6	1	1	0	3	0	4	4	0	2	1	0	8	4	1	4	6	3	1	5	4	0	0		0	7	1	5	1	3	1	1	7	1	1	1
cell 417	5	3	0	10	1	3	2	2	1	0	1	3	1	4	2	4	1	4	0	1	1	1	1		1	1	3	0	3	4	2	1	0	3	3	3
cell 418	6	5	1	5	3	1	2	1	2	0	4	2	0	4	1	6	0	4	1	1	3	1	1		3	10	2	1	12	1	4	1	1	0	0	2
cell 419	4	1	2	4	2	2	1	1	0	0	3	2	1	2	2	1	3	2	2	4	2	4	4		0	2	1	1	3	2	5	2	3	1	1	4
cell 420	5	1	4	5	5	5	5	5	3	1	0	5	0	0	2	1	3	4	3	1	1	4	2		2	1	2	1	2	2	4	5	3	2	2	5
cell 421	2	4	5	6	3	4	5	2	0	0	3	1	2	3	0	4	1	4	2	4	3	3	0		0	0	7	2	1	0	5	3	1	2	2	3
cell 422	2	1	7	5	4	0	4	3	0	0	0	0	0	0	2	2	1	5	5	1	3	2	2		3	0	5	0	2	1	4	4	1	0	5	2
cell 423	8	1	2	7	2	4	3	2	3	0	0	1	1	3	0	2	2	2	1	3	0	7	1		2	11	0	1	2	3	2	3	0	1	3	0
cell 424	5	2	3	3	1	5	7	0	1	0	1	3	2	3	1	2	2	4	0	5	5	11	6		12	3	3	0	6	3	1	3	1	3	7	3
cell 425	7	2	4	4	1	7	2	3	0	0	0	0	1	3	2	3	4	2	2	2	2	1	2		2	1	0	3	8	2	5	1	5	3	3	4
cell 426	2	8	5	4	3	5	0	4	1	1	0	0	2	12	3	5	0	3	2	1	1	0	0		1	10	0	2	2	2	3	2	2	3	3	0
cell 427	0	1	2	4	3	7	1	5	1	0	0	2	0	1	1	2	3	4	5	4	2	0	1		2	2	3	6	3	4	3	1	1	2	4	1
cell 428	7	3	2	3	0	1	2	3	1	1	0	3	2	15	1	2	5	4	4	2	1	2	6		0	3	0	0	10	5	1	2	0	1	2	2
cell 429	5	2	2	2	4	3	2	3	14	2	2	8	1	10	1	1	4	2	3	4	3	3	12		0	2	3	0	4	2	1	1	5	0	5	4
cell 430	5	6	3	5	2	5	4	0	2	0	0	0	0	1	0	4	3	3	2	5	3	1	2		1	9	4	2	2	1	7	0	0	0	3	2
cell 431	4	0	4	3	4	3	4	4	7	2	0	2	1	1	2	1	0	1	4	1	2	5	3		9	7	0	6	1	3	7	1	1	1	6	3
cell 432	4	8	2	3	5	3	1	4	2	0	2	5	2	0	0	0	4	0	4	2	4	9	3		1	5	1	8	1	1	2	1	0	6	3	3
cell 433	4	9	0	3	2	7	5	1	0	0	0	5	1	2	7	1	5	3	2	3	2	1	5		1	0	5	1	2	1	1	2	1	3	3	0
cell 434	4		3	6	1	1	2	1	1	0	0	1	7	1	3	4	1	1	5	2	3	5	16		2	2	1	7	0	3	6	1	1	1	1	1
cell 435	3		3	2	0	6	6	3	1	1	0	4	3	0	2	2	1	5	5	5	3	3	4		1	3	1	0	9	2	2	3	1	0	3	2
cell 436	0		3	4	3	1	2	1	0	0	0	2	2	2	7	8	4	4	1	0	3	4	5		3	2	8	2	1	2	6	4	1	3	5	0
cell 437	2		5	3	2	4	5	5	0	0	0	1	2	3	2	5	3	0	4	0	3	20	1		2	2	1	11	1	0	5	2	1	1	2	1
cell 438	3		1	1	1	6	1	3	3	1	1	0	1	0	0	2	0	3	4	1	5	6	0		4	3	0	4	4	3	3	2	1	0	1	0
cell 439	6		3	6	6	4	1	1	0	0	0	1	1	2	2	4	1	6	4	5	5	6	3		4	6	0	1	2	2	2	1	3	0	1	4
cell 440	2		2	5	1	3	4	3	1	0	2	0	4	0	4	7	2	3	3	2	4	7	3		3	6	1	3	4	2	2	2	3	0	6	1
cell 441	3		2	3	1	5	2	2	1	0	0	0	3	5	2	5	1	5	2	1	4	6	1		5	1	0	0	3	2	2	3	1	1	2	4
cell 442	4		4	1	0	8	7	5	2	0	0	1	5	0	0	7	1	3	0	1	1	1	1		7	3	9	2	1	1	1	2	3	0	0	2
cell 443	7		7	2	10	7	1	4	2	2	0	1	0	1	2	4	4	2	2	3	1	1	4		1	8	7	1	4	2	1	3	0	2	2	6
cell 444	3		6	1	3	4	6	2	0	2	0	0	6	1	2	1	2	1	5	0	4	1	4		6	1	1	9	1	4	3	0	2	2	5	3
cell 445	6		6	3	2	5	5	3	3	0	1	1	0	1	0	3	0	3	6	4	5	10	1		1	6	0	1	10	2	6	5	1	3	2	0
cell 446	2		1	1	2	2	1	0	2	2	1	1	3	4	0	2	1	6	1	2	3	1	1		1	0	2	0	2	4	1	1	0	3	0	1
cell 447	4		1	2	5	2	2	2	0	1	10	2	1	1	2	4	1	1	2	3	4	1	1		3	2	3	5	1	3	4	0	0	2	7	2
cell 448	1		2	2	5	4	4	4	3	0	0	0	2	4	0	2	3	2	0	2	5	2	4		1	1	4	3	4	1	2	6	3	1	0	2
cell 449	2		4	1	2	3	3	2	1	0	1	1	1	1	0	2	3	5	6	2	3	6	1		1	6	2	2	2	0	2	3	4	4	2	3
cell 450	2		4	0	3	2	1	4	0	2	3	2	1	1	0	6	3	5	6	3	2	1	0		0	10	0	3	6	1	6	11	3	5	2	0
cell 451	4		1	3	8	4	3	5	0	0	10	6	1	2	2	3	2	4	3	1	3	1	4		3	4	9	1	5	2	7	0	1	1	0	2
cell 452	7		6	5	6	5	4	3	1	2	0	0	2	3	5	4	1	1	3	1	3	0	5		4	6	0	1	2	0	4	5	0	0	1	0
cell 453	4		2	7	4	3	7	4	1	8	1	2	3	4	1	3	2	5	0	3	4	5	2		6	4	4	0	6	1	9	1	3	1	0	1
cell 454	8		3	4	5	5	6	1	1	0	2	0	2	1	1	2	4	3	2	2	0	0	7		2	1	3	0	3	1	9	2	3	4	2	4
cell 455	8		4	1	2	2	1	3	1	0	1	0	4	0	0	2	5	3	2	5	2	3	2		1	5	3	5	1	1	0	2	1	8	5	1
cell 456	5		4	3	3	3	4	2	2	0	3	0	2	2	0	3	2	1	4	2	0	2	0		2	3	2	6	0	5	3	2	2	3	5	3
cell 457	3		9	1	6	3	3	2	0	0	1	1	0	2	1	4	3	6	1	2	6	1	3		2	0	2	3	2	1	3	2	5	3	0	2
cell 458	5		5	3	3	4	1	0	1	0	1	4	0	3	1	3	2	0	3	5	9	1	1		0	1	8	1	8	0	3	4	1	1	0	1
cell 459	10		0	3	3	2	2	4	0	0	1	0	1	0	0	4	4	1	5	0	2	2	1		1	0	2	1	2	3	1	3	0	6	3	0
cell 460	3		8	5	3	8	1	3	0	1	3	1	1	3	1	7	1	1	2	4	2	1	0		3	1	2	1	1	7	8	0	1	5	6	1
cell 461	4		1	4	4	10	1	4	4	2	0	0	10	2	5	3	8	4	0	3	2	3	1		0	1	3	1	0	7	5	0	1	1	1	3
cell 462	4		6	6	7	4	2	1	0	0	1	1	0	2	3	4	2	0	2	3	2	11	2		3	7	6	1	6	5	3	3	1	0	2	0
cell 463	5		6	4	4	3	4	5	1	1	2	3	1	0	0	6	4	0	8	0	1	6	6		4	6	6	10	5	3	8	0	1	0	1	1
cell 464	3		8	2	3	3	1	3	0	1	1	0	4	1	2	2	2	4	3	6	1	2	7		1	2	3	5	3	3	6	6	1	2	3	2
cell 465	1		6	1	1	5	2	3	0	9	0	0	1	1	1	3	4	7	4	4	4	0	0		0	4	7	7	2	2	8	1	3	5	0	5
cell 466	2		1	3	3	6	2	2	0	2	2	0	0	0	3	5	1	3	1	2	1	4	2		6	0	3	3	9	6	2	3	3	4	1	0
cell 467	5		4	4	3	6	2	2	11	5	0	0	1	2	0	3	2	8	5	6	3	2	2		2	0	1	6	4	3	1	3	5	1	4	5
cell 468	2		6	2	5	6	1	2	0	0	9	0	0	0	0	2	0	2	2	5	1	4	2		6	1	2	2	1	2	2	3	2	2	1	2
cell 469	2		1	1	5	2	2	4	0	2	1	0	1	1	2	2	2	1	1	7	0	5	1		1	5	7	0	0	0	7	2	4	4	3	2
cell 470	2		6	5	3	5	2	3	0	0	3	2	1	2	1	1	2	3	5	2	3	4	6		3	0	6	1	4	1	2	1	3	4	2	2
cell 471	1		4	2	6	6	3	1	0	0	0	5	0	0	0	1	2	2	3	4	2	0	0		1	1	11	10	3	3	2	2	2	4	2	1
cell 472	3		3	3	6	1	4	3	1	3	0	0	0	3	4	3	0	3	6	1	1	1	1		1	1	2	5	1	3	1	5	2	1	3	4
cell 473	0		6	4	2	3	3	2	2	2	1	0	0	0	1	5	3	4	5	2	1	0	5		2	2	0	4	0	3	2	2	4	1	1	3
cell 474	2		3	1	7	7	3	5	0	0	3	0	0	0	0	2	3	8	3	4	1	1	2		1	6	1	0	0	3	3	5	1	8	0	3
cell 475	1		2	1	3	7	3	3	1	0	0	1	0	3	0	3	2	2	5	2	3	1	3		9	2	4	0	2	0	5	2	2	1	4	3
cell 476	6		1	2	7	2	2	3	4	0	1	0	4	0	1	3	8	1	6	1	1	0	2		0	0	1	1	1	1	3	2	3	2	4	2
cell 477	3		1	3	2	2	3	3	2	1	0	0	1	0	1	2	1	3	4	5	5	4	6		0	0	5	1	4	0	5	3	1	1	5	5
cell 478	3		0	5	3	0	3	7	0	0	0	3	2	2	1	3	5	1	1	0	3	1	5		5	2	4	1	1	3	1	3	3	10	5	3
cell 479	3		7	5	3	0	4	5	0	0	2	0	3	3	0	1	3	2	1	4	3	2	11		3	5	6	1	3	2	11	0	1	1	1	3
cell 480	4		0	0	9	7	3	3	0	1	0	0	0	2	2	1	2	5	3	5	2	3	1		1	7	1	6	1	9	3	2	2	1	3	1
cell 481	1		6	2	5	6	7	3	5	1	1	0	1	8	2	2	3	4	3	2	4	7	8		2	1	2	1	0	1	1	3	0	3	4	4
cell 482	4		2	2	3	4	2	6	0	1	2	0	1	0	1	3	2	2	2	1	2	3	9		2	6	15	1	3	3	3	3	1	4	0	3
cell 483	3		2	7	6	3	8	3	2	1	1	1	2	1	2	2	5	4	4	1	2	1	1		5	13	7	1	2	1	5	0	1	3	2	2
cell 484	6		3	2	3	4	2	3	4	0	0	1	0	0	2	5	4	5	2	1	3	6	1		6	1	1	1	3	0	1	3	1	0	3	3
cell 485	7		3	3	5	3	3	1	1	2	0	0	1	0	0	3	1	2	4	0	0	3	3		1	2	2	5	1	8	1	2	1	6	5	3
cell 486	3		2	1	0	4	3	1	0	0	2	1	0	0	0	3	6	4	4	3	0	1	8		9	0	3	0	0	0	2	5	2	1	4	0
cell 487	4		7	5	6	4	5	1	1	1	2	4	5	2	0	4	3	6	3	2	1	2	13		4	2	1	1	1	4	2	2	1	1	0	4
cell 488	0		1	4	1	2	0	3	0	0	0	6	1	0	1	3	0	4	1	2	2	1	0		1	3	1	5	0	0	3	1	1	4	2	0
cell 489	3		4	2	2	0	5	3	0	0	0	0	2	0	2	2	3	3	1	4	3	1	3		2	1	9	2	2	4	2	1	1	3	2	2
cell 490	5		5	2	8	0	2	2	2	3	1	1	0	1	1	7	4	4	5	3	2	1	5		0	3	6	6	0	2	7	1	1	6	3	0
cell 491	2		5	6	2	3	8	7	4	0	0	1	0	2	3	2	4	5	2	2	1	1	2		7	0	3	7	2	4	8	6	0	2	1	0
cell 492	5		0	7	4	1	7	4	1	1	0	0	4	1	0	1	1	5	0	3	2	3	1		5	2	5	4	2	2	1	0	3	0	0	3
cell 493	0		3	2	4	5	2	5	2	1	3	4	1	0	0	1	1	2	2	4	0	2	0		2	1	1	1	4	2	5	2	3	4	0	2
cell 494	6		1	4	9	3	7	3	0	2	0	3	0	0	3	2	3	3	2	1	1	4	1		4	1	4	2	1	0	0	3	2	1	5	1
cell 495	6		7	3	1	4	2	3	1	0	0	1	2	2	0	1	5	7	3	3	1	6	7		2	4	2	3	4	4	3	0	1	0	2	2
cell 496	7		3	7	2	6	5	2	1	0	1	0	0	2	1	4	3	5	0	4	4	3	12		8	1	4	1	8	2	1	3	3	4	3	0
cell 497	3		3	4	3	1	5	3	3	0	2	1	0	2	3	5	2	1	4	2	1	1	1		2	0	5	1	4	2	4	2	3	3	1	1
cell 498	8		3	5	3	2	5	1	0	0	1	1	1	0	1	3	4	1	2	2	5	0	3		4	1	2	7	5	4	1	0	0	2	1	5
cell 499	2		2	4	2	3	5	2	0	5	0	0	5	1	2	4	1	2	7	4	2	7	2		4	3	4	2	3	10	3	3	3	1	4	1
cell 500	4		4	2	4	4	6	4	4	1	0	1	1	3	0	3	4	1	0	1	3	3	8		2	2	0	7	3	3	1	3	2	5	3	3
cell 501	4		6	3	3	4	5	2	0	2	0	1	0	2	1	2	2	0	3	2	3	3	4		7	1	0	1	1	1	9	4	1	8	3	7
cell 502	6		2	9	12	3	5	1	0		0	0		2	1	1	2	2		7	4	3	0		5	2	5	2	3	2	2	0	1	3	0	7
cell 503	7		5	3	7	7	2	2	4		0	0		4	5	0	3	3		1	6	0	0		0	0	2	2	2	1	4	0	1	3	2	1
cell 504	4		2	3	6	2	7	4	2		0	4		2	2	2	6	2		6	2	8	4		1	12	1	3	4	1	1	3	2	1	1	3
cell 505	4		3	0	3	2	0	5	5		8	2		3	0	2	4	2		5	3	1	8		1	1	0	1	2	0	4	5	0	8	4	4
cell 506	3		0	6	2	1	2	1	1		5	0		2	3	3	2	1		2	2	0	0		12	0	4	1	6	1	1	4	4	4	4	1
cell 507	1		9	6	2	3	2	2	1		1	2		1	6	2	4	0		0	3	5	6		2	2	11	4	0	0	3	1	0	1	2	0
cell 508	4		3	0	5	1	1	1	0		1	8		0	0	1	2	2		4	3	1	5		1	0	10	3	2	6	3	2	6	2	3	3
cell 509	1		2	2	1	2	2	7	0		1	4		3	2	1	2	4		1	2	5	0		3	2	0	3	1	7	3	1	1	3	10	5
cell 510	1		3	4	9	5	4	3	0		4	6		1	0	1	1	5		0	3	6	9		4	0	1	3	6	2	2	2	1	7	2	4
cell 511	1		6	9	2	1	2	6	0		0	0		3	0	0	4	2		0	4	5	1		3	7	1	1	5	4	3	6	2	8	3	1
cell 512	1		7	2	3	3	8	7	1		0	3		0	1	9	4	6		4	2	6	7		6	6	1	2	1	6	5	3	2	1	3	2
cell 513	5		6	1	1	0	1	1	0		1	0		0	0	2	3	2		1	3	2	0		1	1	1	0	1	1	7	3	2	1	9	2
cell 514	4		5	2	3	7	4	3	3		7	0		2	1	1	3	3		0	4	0	4		2	6	2	1	3	4	4	1	1	3	2	4
cell 515	1		3	1	6	0	4	3	1		0	4		0	3	4	4	2		2	2	3	1		2	2	0	1	4	1	2	0	2	5	2	1
cell 516	4		5	1	7	3	4	2	0		1	5		3	1	2	2	4		1	3	2	1		1	1	2	2	3	1	4	2	0	5	0	0
cell 517	3		9	1	1	1	1	4	0		3	0		2	1	1	5	3		4	4	1	3		2	7	0	5	8	1	3	2	3	1	2	2
cell 518	2		8	11	4	5	7	2	0		0	0		1	0	2	1	6		2	1	2	4		2	4	1	0	3	3	1	2	1	0	4	3
cell 519	4		5	0	3	6	1	8	0		2	3		2	2	1	5	0		0	4	3	1		1	9	10	1	0	3	1	0	0	1	2	3
cell 520	5		2	6	3	0	3	2	1		2	2		1	0	2	1	2			3	3	4		3	4	3	5	0	3	1	3	3	2	0	4
cell 521	0		2	5	2	1	2	6	0		1	1		4	0	2	2	4			1	0	1		3	1	5	8	7	2	3	3	1	1	4	5
cell 522	4		0	2	4	1	10	5	1		6	1		0	1	1	6	1			1	3	1		5	12	7	2	1	2	1	2	2	1	2	1
cell 523	2		5	1	0	7	2	2	1		4	0		2	1	3	2	3			3	3	5		0	8	1	2	5	3	4	9	5	0	2	0
cell 524	3		0	1	4	2	3	2	1		1	1		4	3	6	4	4			3	0	5		2	2	5	8	6	3	2	3	0	1	5	5
cell 525	5		2	6	3	3	5	5	0		1	1		2	1	6	1	0			2	4	6		3	4	3	0	1	4	1	2	2	0	1	1
cell 526	3		5	1	2	8	5	4	0			0		2	2	1	4	0			1	2	3		3	2	3	1	3	3	1	4	3	1	4	3
cell 527	4		5	1	6	2	4	2	3			1		1	6	1	3	2			3	1	3		0	1	2	0	2	0	3	1	1	2	1	0
cell 528	0		3	4	4	3	0	2	1			4		1	2	1	3	5			1	3	2		5	2	1	3	6	4	4	1	2	0	2	2
cell 529	3		5	4	2	2	1	0	0			2		1	1	3	6	1			3	6	2		3	0	2	0	2	3	0	4	3	2	4	5
cell 530	3		6	8	8	5	6	4	2			8		3	1	2	0	1			1	4	0		6	0	2	9	0	0	2	0	1	4	4	2
cell 531	5		3	3	5	4	3	2	0			8		3	2	3	3	3			2	4	1		6	0	2	4	2	4	2	0	1	1	4	1
cell 532	2		4	6	2	6	5	2	0			2		1	5	1	1	2			1	3	13		1	2	4	2	1	3	3	1	0	3	8	0
cell 533	0		3	9	1	2	3	3	0			0		1	0	0	1	4			2	3	4		10	2	4	2	1	4	2	5	0	2	1	2
cell 534	2		4	3	3	3	2	1	3			2		4	0	0	3	6			1	3	3		5	3	8	4	5	4	4	2	2	2	3	6
cell 535	3		3	3	1	5	1	2	1			2		2	3	3	2	0			1	3	7		1	0	0	2	1	5	2	5	2	5	2	4
cell 536	3		3	2	7	7	6	3	1			4		1	0	6	1	2			2	6	5		2	13	0	6	3	5	1	1	2	3	1	3
cell 537	1		4	5	0	5	6	1	3			0		1	1	2	1	4			3	2	2		1	4	6	1	5	7	1	2	2	5	4	2
cell 538	4		1	7	5	2	5	3	0			0		0	3	4	2	2			1	9	4		1	2	3	7	3	2	4	5	1	4	3	0
cell 539	5		4	5	0	5	4	1	1			0		3	2	2	6	3			3	4	3		3	9	3	2	4	1	3	1	0	1	4	7
cell 540	0		4	7	0	6	3	4	3			0		3	2	3	0	2			0	1	2		1	3	0	3	4	3	4	1	2	2	7	3
cell 541	3		3	4	4	11	3	6	5			2		2	3	1	0	8			2	0	3		1	1	10	6	9	1	2	2	2	3	3	4
cell 542	5		0	4	3	3	2	1	10			0		2	3	6	0	1			3	1	15		1	2	11	6	1	3	5	0	2	3	0	2
cell 543	4		6	3	6	9	3	3	0			2		0	1	4	5	0			2	2	0		3	3	1	6	1	0	3	0	0	2	2	3
cell 544	2		0	4	5	6	6	2	1			1		4	0	0	4	2			0	7	5		2	3	5	9	1	1	2	1	0	3	2	0
cell 545	3		1	2	5	3	5	1	0			5		0	0	3	3	4			4	7	0		1	2	1	1	0	0	6	6	2	1	4	3
cell 546	5		3	1	5	5	6	4	1			3		0	1	1	3	3			3	1	1		2	0	7	2	5	1	0	3	1	4	5	1
cell 547	2		4	3	7	9	7	2	4			4		1	0	3	3	5			3	0	0		3	14	1	1	2	4	2	0	2	2	0	4
cell 548	6		0	5	5	1	7	1	3			1		3	4	1	2	2			1	3	6		0	2	3	1	1	2	3	1	2	2	1	7
cell 549	5		2	5	2	5	6	2	1			3		0	0	5	2	4			1	1	1		15	4	8	0	1	4	9	0	0	3	4	3
cell 550	3		3	1	1	3	6	1	1			0		5	0	2	5	4			3	1	0		10	1	0	1	2	0	1	3	5	2	1	0
cell 551	1		2	3	6	3	7	0	2			1		0	0	3	3	2			0	10	2		0	7	1	2	0	5	14	0	1	1	9	7
cell 552	4		3	7	4	10	3	3	2			0		0	1	4	2	2			5	1	2		3	4	1	2	3	1	2	2	5	2	2	3
cell 553	1		7	1	4	10	5	1	0			3		3	3	2	1	2			1	4	8		1	2	1	4	1	4	5	4	0	1	3	5
cell 554	1		6	6	6	3	8	4	1			3		2	0	5	4	4			1	0	10		1	2	1	1	0	1	4	1	3	0	5	4
cell 555	2		1	2	3	6	1	4	3			1		0	1	2	3	2			1	3	5		1	6	9	5	0	0	0	4	2	1	6	2
cell 556	2		5	0	2	10	3	6	0			0		2	0	7	3	1			1	1	0		1	0	5	2	3	6	4	1	3	4	0	5
cell 557	2		9	4	6	8	6	3	0			1		0	0	0	0	4			1	8	3		0	8	1	3	2	6	4	2	0	1	7	2
cell 558	0		2	4	5	9	3	3	0			0		1	3	3	0	2			2	2	3		3	0	2	7	0	2	6	0	4	0	1	2
cell 559	7		3	3	3	2	3	5	0			2		2	2	2	1	3			0	4	1		0	10	13	3	0	5	3	1	2	2	1	3
cell 560	6		0	5	6	8	3	5	0			0		4	3	2	4	1			3	1	0		7	4	11	1	3	1	3	2	1	2	0	5
cell 561	5		4	3	3	6	2	3	5			0		4	2	2	1	2			5	1	0		1	0	5	4	6	6	1	5	0	1	1	4
cell 562	4		1	2	3	0	2	9	0			1		0	1	4	3	2			1	1	1		4	2	2	7	0	6	5	2	1	5	0	1
cell 563	2		3	2	3	4	2	7	2			1		1	3	9	3	1			0	10	0		2	1	3	5	16	1	7	0	2	0	2	2
cell 564	3		3	6	2	4	3	4	1			4		3	2	3	2	4			1	8	2		9	7	2	2	3	3	5	0	2	1	11	4
cell 565	5		3	1	6	4	5	1	0			8		2	0	2	2	2			1	5	7		0	0	2	2	3	0	5	4	0	0	2	3
cell 566	1		2	3	0	6	5	1	1			1		0	0	3	3	0			3	3	3		0	0	2	4	0	1	3	3	3	3	3	0
cell 567	3		4	1	6	3	6	5	1			7		1	1	4	6	1			3	2	12		4	1	9	1	0	2	4	0	3	1	4	2
cell 568	2		7	1	5	0	2	1	0			2		0	2	2	7	1			5	6	2		4	3	2	1	1	4	2	3	0	0	7	1
cell 569	2		5	2	2	0	3	2	2			8		3	3	3	2	2			2	1	8		3	1	2	1	0	4	1	2	2	2	7	7
cell 570	4		2	2	12	8	0	5	0			5		0	0	3	4	1			2	3	4		3	4	2	1	1	3	8	1	0	0	1	7
cell 571	1		4	7	1	2	3	3	1			2		6	0	6	3	3			5	2	1		4	0	9	3		3	2	1	2	5	3	3
cell 572	3		6	4	0	2	2	3	1			2		0	0	2	5	2			5	1	9		2	0	2	1		1	4	1	2	4	1	2
cell 573	4		1	4	2	6	2	5	0			1		2	2	1	5	3			1	10	6		2	6	8	3		6	3	0	1	5	3	7
cell 574	0		10	1	3	9	5	3	0			0		1	4	2	2	4			3	4	10		1	1	3	3		8	2	2	0	0	0	2
cell 575	2		2	8	1	7	1	2	0			5		0	3	2	3	2			1	4	1		3	1	13	7		2	4	1	2	1	4	7
cell 576	4		1	4	4	4	6	3	0			0		0	0	5	3	3			1	2	1		3	0	2	1		6	2	1	2	4	4	2
cell 577	4		6	2	6	5	6	5	1			7		4	4	5	0	1			2	0	0		0	1	2	1		1	0	0	1	2	2	5
cell 578	1		2	3	6	2	4	5	1			3		4	1	1	2	3			1	5	11		3	13	4	0		4	2	3	1	3	4	2
cell 579	3		4	5	3	2	2	2	1			0		1	1	4	2	3			1	2	3		1	0	2	6		2	5	1	6	0	5	3
cell 580	6		2	0	5	7	3	2	0			0		0	0	3	2	8			1	3	7		4	0	4	4		3	1	0	3	9	1	1
cell 581	3		2	3	2	7	5	6	1			2		2	2	3	5	1			3	3	3		7	1	2	1		2	4	1	3	5	3	2
cell 582	2		2	2	9	1	6	3	2			0		0	3	1	1	5			3	1	1		9	1	5	2		1	7	2	1	6	0	1
cell 583	0		1	5	5	2	2	4	2			0		2	0	1	2	3			1	1	2		7	4	2	0		4	3	0	3	7	5	0
cell 584	7		3	3	4	6	8	4	0			2		2	2	3	1	2			2	0	8		3	3	1	4		4	1	4	1	5	0	4
cell 585	2		5	1	2	2	1	7	0			1		2	0	1	1	5			0	1	2		1	10	1	7		1	3	2	2	1	2	3
cell 586	3		3	3	5	6	4	4	0			0		0	4	3	3				5	5	8		9	0	4	1		1	2	3	1	1	1	4
cell 587	6		4	0	3	2	0	0	0			1		1	1	4	3				2	4	4		0	0	1	2		3	1	2	1	4	0	1
cell 588	4		2	7	4	8	8	4	1			0		3	1	5	2				6	1	11		2	1	3	1		1	5	1	2	4	1	0
cell 589	6		6	1	5	1	5	4	0			0		2	2	4	4				3	0	0		3	2	0	5		5	8	0	4	1	0	4
cell 590	3		1	4	6	2	4	1	1			0		2	0	2	3					4	1		3	1	1	9		1	6	6	1	6	4	3
cell 591	4		2	1	8	1	9	5	2			2		1	2	4	1					0	9		0	2	5	2		1	3	2	0	0	5	5
cell 592	2		3	3	6	6	7	0	7			3		0	3	2	5					8	3		4	0	7	4		0	5	3	4	0	3	8
cell 593	7		4	1	7	16	2	3	1			1		0	2	5	1					2	3		1	0	5	6		3	1	1	4	2	5	3
cell 594	4		1	2	3	4	1	2	0			3		1	1	2	3					1	5		2	2	3	3		5	4	1	2	2	7	2
cell 595	2		2	5	2	4	4	3	2			1		0	1	2	4					11	7		12	0	5	1		1	3	2	4	2	5	2
cell 596	5		2	4	3	5	1	6	0			0		1	0	2	1					11	2		0	0	0	6		1	1	5	2	8	0	1
cell 597	4		2	3	2	7	3	2	3			0		1	0	9	4					2	2		12	7	5	0		3	1	0	2	3	3	2
cell 598	3		2	7	5	2	5	3	0			3		6	1	2	2					2	2		3	9	2	3		1	3	2	0	4	1	4
cell 599	2		6	6	3	1	2	6	3			2		0	1	3	1					0	1		3	1	1	1		2	1	1	2	4	0	0
cell 600	5		5	5	4	8	3	3	0			1		0	0	2	1					1	0		2	9	2	0		0	2	0	0	2	1	2
cell 601	2		2	1	4	2	5	1	2			1		4	0	3	4					0	2		0	2	1	0		6	3	0	1	4	8	2
cell 602	4		2	5	0	3	2	0	3			1		3	1	3	2					1	5		10	0	3	0		5	0	1	1	1	3	1
cell 603	0		3	4	5	4	4	4	1			1		0	0	3	2					0	3		0	1	3	1		1	5	3	1	1	5	1
cell 604	3		6	5	3	2	2	3	5			4		0	0	10	4					0	10		3	1	2	9		6	2	2	0	8	2	5
cell 605	3		5	1	3	6	8	2	2			0		3	4	3	5					2	1		2	0	1	4		4	1	3	0	2	7	2
cell 606	8		6	1	7	3	2	3	2			3		1	4	4	3					8	4		3	0	2	3		0	3	1	5	3	2	2
cell 607	5		4	2	4	11	6	1	2			6		2	4	1	2					3	1		4	1	1	0		1	7	0	2	1	5	1
cell 608	2		8	3	6	5	6	1	1			2		4	0	2	2					1	4		10	1	2	5		5	1	1	3	3	3	2
cell 609	5		1	2	6	8	7	1	0			8		1	2	3	0					5	1		6	0	4	2		1	2	4	1	3	4	4
cell 610	1		5	2	0	2	7	4	1			1		0	5	1	4					0	1		3	0	14	5		5	3	1	11	2	0	2
cell 611	1		11	3	0	2	7	3	2			2		2	1	6	2					5	1		1	1	0	5		6	3	1	1	1	2	1
cell 612	4		5	2	11	4	4	3	12			3		7	2	3	1					3	1		0	1	19	10		1	7	1	3	4	4	1
cell 613	5		4	5	3	3	5	2	0			3		3	0	0	3					6	2		0	5	3	1		3	1	2	1	1	3	2
cell 614	6		3	0	1	2	4	4	0			0		0	3	5	1					3	0		3	9	2	5		6	4	3	2	4	0	2
cell 615	3		7	3	6	8	2	2	2			0		3	2	1	3					3	9		6	4	1	1		2	0	0	3	4	0	5
cell 616	2		2	6	5	4	2	3	2			1		3	1	2	5					15	0		0	0	2	1		0	2	4	2	0	2	2
cell 617	1		2	5	2	3	3	4	2			2		2	0	0	4					2	0		2	4	1	0		2	1	6	1	0	4	0
cell 618	2		2	1	1	2	7	3	5			1		1	1	6	1					3	2		0	2	2	5		7	2	1	1	1	0	0
cell 619	1		3	2	5	6	3	6	2			2		3	2	3	4					5	1		0	0	7	11		6	2	2	3	5	3	2
cell 620	3		1	4	4	5	0	5	0			2		0	1	1	3					2	3		0	6	11	5		1	1	2	3	1	0	4
cell 621	3		1	3	3	5	1	11	2			3		3	4	4	4					6	0		11	4	8	5		2	0	1	4	1	0	2
cell 622	1		4	3	4	7	9	2	1			0		6	7	3	5					2	1		1	0	5	6		1	2	0	4	2	7	1
cell 623	2		2	5	4	6	4	5	0			2		1	2	4	2					1	3		1	0	1	4		1	0	1	2	3	10	2
cell 624	3		6	1	1	4	2	3	1			1		3	1	2	1					1	0		1	1	6	5		3	2	2	2	6	5	4
cell 625	3		0	5	6	9	4	7	5			2		0	0	7	0					1	0		1	7	1	1		3	1	4	1	2	5	1
cell 626	2		3	3	2	4	6	3	2			4		1	3	2	5					3	0		13	5	9			0	4	3	2	1	2	3
cell 627	3		1	4	7	2	1	5	1			1		1	4	2	1					5	7		3	2	5			2	2	4	2	1	3	5
cell 628	0		0	2	0	7	3	6	2			0		4	3	3	1					1	0		3	11	6			7	2	4	1	3	0	2
cell 629	5		3	2	4	5	5	2	0			0		6	0	4	1					2	0		2	3	6			6	5	6	2	2	4	2
cell 630	5		2	1	2	4	2	6	0			1		1	0	3	5					5	3		5	0	5			3	7	2	0	0	6	2
cell 631	4		1	4	2	4	2	2	1			0		6	1	3	3					1	9		4	7	9			2	3	2	3	4	2	5
cell 632	0		2	3	4	2	3	1	1			2		1	2	6	1					0	11		3	0	3			6	1	1	2	4	1	0
cell 633	3		2	0	3	3	6	1	0			1		2	1	2	4					0	2		4	1	0			2	2	6	0	1	1	3
cell 634	2		7	1	1	10	2	3	1			4		0	3	2	4					0	1		11	0	2			2	3	2	2	4	6	4
cell 635	5		4	3	3	4	2	3	0			0		2	1	3	8					4	1		6	1	1			0	2	1	0	0	1	4
cell 636	7		2	6	3	3	1	3	0			4		1	0	5	4					0	5		7	1	1			6	2	0	0	5	2	6
cell 637	2		4	4	2	1	4	1	0			0		0	5	5	7					0	1		11	3	1			1	2	1	4	0	1	2
cell 638	1		1	4	1	3	2	6	0			0		4	0	1	4					1	2		5	7	7			3	11	2	6	4	0	0
cell 639	3		4	4	3	7	3	1	2			2		0	1	4	2					1	1		2	3	3			3	3	4	0	2	1	2
cell 640	1		1	1	2	5	5	3				1		4	1	2	4					5	2		2	3	1			2	0	1	2	1	3	7
cell 641	7		3	2	2	7	7	1				0		2	2	0	5					7	3		1	1	0			5	4	0	0	0	4	0
cell 642	4		4	2	1	1	3	6				0		3	1	1	4					4	5		2	2	2			5	8	5	0	0	2	5
cell 643	3		5	8	6	2	3	5				1		6	2	1	3					10	13		1	0	10			3	2	0	4	2	7	0
cell 644	4		3	6	2	3	5	7				1		5	0	2	4					1	5		5	2	3			4	7	0	0	9	1	3
cell 645	8		3	1	2	2	6	3				2		13	0	1	3					2	0		1	4	1			2	4	2	4	2	1	5
cell 646	1		1	4	3	4	2	1				2		8	2	2	3					0	7		0	2	4			0	1	0	3	1	4	4
cell 647	2		2	2	0	1	4	2				2		1	2	5	2					3	0		0	0	0			2	2	1	2	2	4	0
cell 648	8		1	1	6	1	3	6				1		1	1	2	5					1	2		4	2	2			4	1	9	2	1	1	0
cell 649	2		3	2	1	2	1	2				0		0	0	2	8					8	0		3	2	2			3	7	16	6	2	4	3
cell 650	3		4	3	4	3	2	6				1		3	1	2	7					0	3		1	3	1			3	8	1	0	1	5	1
cell 651	1		2	3	6	1	4	1				0		9	0	5	1					1	0		2	6	2			8	0	0	2	2	3	1
cell 652	2		2	5	9	4	4	5				3		3	3	5	1					2	3		4	13	0			0	1	2	2	1	3	5
cell 653	6		5	6	4	4	11	8				1		10	0	3	3					6	2		3	2	1			2	2	0	1	0	4	0
cell 654	5		1	4	6	3	5	0				1		2	2	3	4					2	2		0	13	9			2	3	4	3	0	3	1
cell 655	1		1	1	1	1	6	4				1		1	1	3	2					3	5		0	1	1			0	0	2	3	1	1	4
cell 656	3		2	6	2	3	5	0				2		1	1	6	7					2	1		1	2	5			9	2	1	0	3	1	4
cell 657	1		6	3	6	2	4	4				2		0	0	1	3					0	4		4	0	2			4	3	0	3	4	3	2
cell 658	2		4	1	4	2	2	4				0		2	0	2	3					5	1		2	0	1			6	5	3	4	2	4	0
cell 659	4		1	4	2	2	1	2				0		6	0	1	2					4	7		2	10	4			6	4	2	2	2	0	0
cell 660	3		3	3	3	1	6	4				1		0	0	2	1					1	2		2	5	0			0	4	1	1	1	5	5
cell 661	2		7	3	4	6	0	4				2		0	0	0	4					5	1		1	0	5			3	8	2	3	4	3	2
cell 662	4		1	3	4	5	2	2				0		0	0	5	4					6	1		1	2	20			0	2	1	1	0	4	0
cell 663	6		3	3	2	3	1	4				2		1	1	0	6					5	3		0	5	5			2	10	1	0	0	0	2
cell 664	0		1	3	3	5	4	3				0		0	0	1	1					0	5		0	4	6			4	6	3	1	2	2	2
cell 665	3		3	3	3	5	0	7				2		1	0	4	3					3	2		1	2	2			4	6	0	1	3	7	5
cell 666	6		3	2	2	4	1	4				2		1	2	2	4					7	1		2	6	3			1	4	1	2	4	0	1
cell 667	2		2	6	1	4	2	5				1		2	8	2	1					3	2		2	4	3			3	4	3	3	0	2	4
cell 668	1		1	6	4	2	3	4				0		0	0	0	3					0	6		0	4	3			1	4	2	2	7	2	5
cell 669	0		2	2	7	6	2	6				1		1	2	0	4					3	6		1	1	3			1	1	3	1	4	3	3
cell 670	3		4	5	4	2	4	4				1		0	0	5	2					1	4		0	0	6			5	5	1	3	1	2	6
cell 671	0		3	4	4	3	3	2				0		0	0	1	1					2	4		5	3	4			1	2	2	2	3	1	5
cell 672	5		2	5	5	7	4	2				2		0	1	3	4					8	7		1	12	5			2	4	2	2	4	4	4
cell 673	3		1	2	7	9	4	3				1		3	1	0	2					5	0		5	0	7			2	5	2	4	1	2	10
cell 674	2		2	2	7	2	0	7				0		1	1	2	3					9	5		1	0	3			2	4	1	0	1	4	1
cell 675	3		7	4	2	8	2	6				0		1	0	3	2					4	0		6	5	0			2	3	5	1	1	2	3
cell 676	2		3	10	4	2	5	3				1		1	2	0	2					1	1		1	7	3			1	2	4	0	1	0	1
cell 677	3		6	4	0	5	2	1				1		0	1	1	2					3	1		6	1	0			5	7	3	1	3	1	7
cell 678	4		5	5	3	1	2	2				1		0	2	1	5					2	8		10	1	1			1	1	3	3	5	5	7
cell 679	1		3	1	4	3	4	1				2		2	3	8	2					3	1		4	3	4			1	2	1	2	2	2	2
cell 680	3		6	3	3	7	3	3				4		1	1	4	9					1	10		4	3	1			5	3	0	0	2	6	6
cell 681	3		4	8	2	5	4	3				1		1	0	6	5					5	3		6	2	1			1	10	4	2	3	0	3
cell 682	4		5	1	4	11	4	4				2		1	3	1	4					3	2		0	1	0			3	2	1	2	2	5	0
cell 683	2		4	2	5	4	3	3				5		0	3	1	2					1	2		3	2	5			1	3	2	1	3	1	3
cell 684	4		6	0	1	7	5	3				2		2	1	1	4					1	1		0	1	8			2	2	3	0	3	2	4
cell 685	4		1	2	3	7	7	4				1		0	0	0	1					1	7		1	6	3			3	5	1	1	1	3	1
cell 686	2		5	5	2	11	4	2				1		4	1	0	3					3	4		3	3	2			1	5	2	2	1	4	7
cell 687	3		3	3	0	8	4	3				3		0	2	4	3					1	2		4	5	1			2	4	1	1	3	0	4
cell 688	4		2	4	6	4	2	1				0		1	1	2	2					4	2		0	2	1			1	1	0	0	0	2	3
cell 689	1		1	1	4	2	5	3				0		1	2	4	3					4	5		1	6	1			0	2	4	3	2	2	0
cell 690	4		3	4	1	2	7	2				2		1	1	5	2					1	4		5	5	1			1	3	2	3	0	0	2
cell 691	1		2	0	9	2	3	5				2		1	5	1	6					4	4		3	1	3			4	0	1	3	3	1	2
cell 692	2		6	4	0	4	5	6				2		1	0	1	3					3	1		4	10	7			1	3	3	4	1	4	2
cell 693	3		0	7	13	6	3	5				0		5	3	7	4					10	3		3	1	17			4	6	0	3	0	1	5
cell 694	2		1	5	5	4	1	10				3		1	1	1	1					1	0		5	2	9			1	1	0	1	1	1	0
cell 695	0		6	3	3	6	3	6				2		2	0	2	1					3	1		3	4				2	3	5	2	1	5	3
cell 696	3		9	6	4	2	1	3				1		0	0	2	4					3	3		2	0				21	1	0	3	0	1	0
cell 697	1		2	1	0	3	2	3				1		4	1	5	6					2	8		4	0				1	3	3	3	4	7	3
cell 698	2		1	9	1	5	6	8				0		0	0	4	6					13	1		2	1				3	5	2	5	6	9	8
cell 699	3		0	3	3	4	3	3				0		8	1	4	4					4	1		0	2				2	2	6	0	2	0	4
cell 700	4		3	2	7	4	2	5				8		0	0	1	3					7	6		1	1				3	2	4	2	1	3	1
cell 701	7		1	3	6	0	3	3				7		0	0	3	3					1	0		2	1				3	6	4	2	2	5	3
cell 702	0		0	2	2	6	5	4				1		3	0	7	2					5	3		1	2				2	6	0	3	4	5	3
cell 703	2		1	4	1	6	4	7				2		0	2	4	4					4	3		12	3				1	7	1	0	1	3	2
cell 704	4		1	3	4	3	4	4				1		2	1	3	2					2	0		2	4				5	3	0	1	2	2	0
cell 705	4		3	2	8	0	8	0				0		3	1	2	2					1	2		5	0				6	2	4	4	2	6	3
cell 706	5		3	2	4	1	4	1				0		3	3	6	2					3	0		3	2				2	3	0	1	1	2	1
cell 707	1		1	5	2	1	5	6				1		3	1	3	2					1	1		0	0				1	6	3	2	5	1	1
cell 708	4		4	2	7	2	6	2				0		0	2	1	2					5	1		3	1				3	4	2	1	6	1	2
cell 709	2		0	9	6		6	4				1		1	0	0	4					1	1		1	14				2	1	0	1	1	1	7
cell 710	8		1	2	3		4	4				1		1	5	4	1					5	11		7	0				5	0	2	2	1	8	3
cell 711	3		3	4	6		3	2				3		3	3	1	2					1	1		3	3				7	0	1	4	2	2	5
cell 712	8		4	5	2		4	4				0		1	0	2	0					6	0		3	8				1	7	1	1	2	1	3
cell 713	3		3	6	6		1	5				2		1	1	4	2					4	2		5	5				1	3	3	1	1	0	3
cell 714	7		5	1	6		2	2				2		1	1	4	2					6	0		8	1				0	2	6	4	4	2	1
cell 715	6		1	1	9		5	2				0		2	0	4	3					1	3		0	4				1	1	2	5	3	1	2
cell 716	1		2	2	3		1	4				2		2	1	3	3					0	0		3	2				1	3	2	6	0	0	0
cell 717	3		6	2	4		6	3				1		0	4	4	3					0	0		6	2				2	3	3	5	1	4	2
cell 718	2		4	4	5		3	1				0		1	2	3	3					6	3		14	2				2	1	3	0	2	3	2
cell 719	0		4	1	6		5	2				2		8	1	2	3					5	5		0	2				1	7	2	0	3	1	7
cell 720	1		6	0	3		3	5				0		7	0	4	0					1	4		1	0				3	5	6	0	1	7	2
cell 721	2		3	4	2		2	3				1		0	2	2	2					3	1		1	1				5	2	1	0	0	7	9
cell 722	1		6	1	3		5	3				0		4	1	2	0					1	2		0	1				1	0	1	4	1	2	3
cell 723	3		0	4	1		2	5				0		1	0	1	3					6	0		7	0				2	7	0	1	2	1	4
cell 724	4		4	3	6		2	3				2		1	4	1	4					5	4		5	6				4	5	1	2	3	2	0
cell 725	1		6	2	3		3	1				0		1	1	1	3					6	1		3	1				3	1	2	3	4	6	3
cell 726	3		2	1	4		6	1				1		6	0	2	5					8	2		8	1				1	4	1	0	4	0	1
cell 727	2		2	7	1		5	5				5		2	1	1	0					2	4		4	2				4	0	0	1	4	0	2
cell 728	5		4	1	2		2	3				2		3	2	2	4					2	4		3	0				2	1	1	2	1	0	5
cell 729	4		5	1	4		4	2				1		2	2	4	3					4	6		2	2				0	2	1	2	3	0	4
cell 730	3		5	0	10		4	8				1		1	2	6	0					4	1		2	1				0	6	3	1	1	7	3
cell 731	1		5	4	6		4	4				2		3	2	2	3					5	7		0	2				2	1	1	3	1	5	0
cell 732	2		3	2	0		5	2				0		1	1	2	3					2	5		1	5				3	3	4	0	3	2	2
cell 733	1		8	2	6		4	6				1		2	2	7	1					3	2		0	1				4	4	6	0	4	4	0
cell 734	1		7	1	3		5	5				0		1	1	0	4					16	3		1	0				0	7	2	2	3	3	5
cell 735	3		1	5	5		2	1				0		0	4	6	3					1	4		3	2				0	9	0	4	1	4	2
cell 736	3		2	1	4		0	5				0		0	1	2	3					1	2		0	2				0	1	3	4	2	2	3
cell 737	7		1	7	9		1	5				0		1	1	1	6					2	3		1	7				5	7	3	4	1	4	2
cell 738	2		1		3		3	5				0		3	1	0	2					3	2		1	1				2	1	1	3	1	4	2
cell 739	1		2		6		3	5				0		0	0	1	2					7	2		13	2				2	3	1	1	1	2	3
cell 740	5		1		7		6	3				0		0	0	2	0					2	7		3	8				4	0	2	2	4	2	2
cell 741	5		1		2		6	1				1		1	1	6	4					1	0		4	2				2	2	1	5	7	3	0
cell 742	2		9		8		3	4				1		3	3	3	3					1	3		1	0				2	4	4	3	4	4	1
cell 743	2		3		6		0	2				1		0	1	2	1					7	0		1	3				3	1	0	2	1	4	4
cell 744	3		5		1		0	5				4		0	0	5	2					1	1		2	5				4	4	1	0	3	4	2
cell 745	6		8		3		8	6				0		1	1	2	0					7	2		2	1				0	1	1	2	5	4	0
cell 746	1		2		5		4	4				0		2	0	8	2					8	1		2	1				5	8	2	3	3	7	4
cell 747	5		4		1		4	6				0		1	1	7	3					2	3		5	6				11	7	2	1	7	1	5
cell 748	2		6		3		1	0				6		0	1	2	1					4	11		1	2				2	1	2	6	5	1	3
cell 749	2		5		2		3	2				1		11	1	2	0					10	3		8	1				3	5	3	3	2	5	10
cell 750	4		2		5		0	6				1		1	1	4	3					4	4		1	2				4	5	0	2	1	2	7
cell 751	3		2		5		2	5				2		2	1	2	3					5	15		4	2				7	1	0	3	0	4	1
cell 752	7		0		4		3	1				4		2	3	8	4					0	9		2	2				2	1	1	1	0	0	2
cell 753	5		2		3		6	10				1		3	0	3	2					1	2		5	1				2	2	4	1	0	2	7
cell 754	2		1		1		5	4				6		1	1	9	2					0	4		3	2				2	1	3	3	1	1	2
cell 755	3		5		1		2	0				1		2	1	2	2					5	4		1	3				2	3	2	0	4	3	4
cell 756	8		2		5		0	6				0		3	0	2	2					0	1		1	0				1	8	4	4	3	3	2
cell 757	4		7		3		7	3				1		0	0	2	3					6	1		1	2				3	6	6	3	3	5	6
cell 758	1		2		3		2	3				5		3	2	2	1					11	2		3	0				0	3	1	1	7	3	2
cell 759	3		4		3		1	3				6		1	0	6	6					6	3		3	1				6	2	0	3	0	5	2
cell 760	3		5		2		1	6				1		2	1	1	2					1	2		8	5				10	1	1	1	0	2	8
cell 761	5		3		1		5	6				2		2	1	2	3					4	0		2	2				0	3	0	1	0	8	2
cell 762	2		2		2		11	1				0		3	1	6	2					1	0		1	0				5	1	2	0	2	3	6
cell 763	2		5		4		2	3				0		0	4	2	5					2	0		4	1				3	1	2	6	4	5	2
cell 764	4		4		6		1	3				0		1	2	0	3					4	3		1	3				2	1	2	3	2	3	5
cell 765	3		2		8		2	4				0		2	3	3	6					1	2		0	0				0	2	3	3	0	4	3
cell 766	2		6		6		2	5				0		1	0	3	4					1	2		8	2				2	9	2	1	2	5	1
cell 767	7		2		6		4	3				0		1	3	1	7					1	5		1	0				3	2	1	2	3	1	5
cell 768	2		3		4		3	0				1		0	4	5	1					2	6		2	1				2	2	1	1	0	1	6
cell 769	3		0		8		6	4				1		4	3	4	4					1	0		6	1				5	1	4	0	4	1	2
cell 770	1		6		2		3	2				1		2	1	3	1					2	4		1	1				1	4	1	0	3	2	2
cell 771	2		5		2		6	1				2		0	0	7	1					6	1		2	10				4	4	0	1	1	7	3
cell 772	5		7		2		6	6				2		1	0	1	2					3	3		0					3	2	1	2	3	1	2
cell 773	4		5		0		2	3				0		2	1	6	1					0	0		0					2	7	1	2	2	1	5
cell 774	4		2		4		2	3				3		4	0	2	2					7	4		9					1	5	1	3	1	6	4
cell 775	6		3		5		2	3				1		1	1	4	1					4	2		2					2	9	3	1	2	8	0
cell 776	6		4		3		3	4						1	2	4	0					7	0		0					2	2	1	4	1	2	0
cell 777	2		1		7		8	5						2	0	4	2					6	4		3					4	5	2	1	1	0	4
cell 778	2		0		8		4	2						3	1	2	2					1	4		0					3	4	0	2	1	4	5
cell 779	3		3		5		4	2						1	1	3	3					4	1		0					1	0	0	2	0	0	1
cell 780	7		5		2		3	2						7	0	1	3					2	7		7					0	4	1	5	0	0	6
cell 781	2		1		4		4	1						3	1	1	1					5	3		2					1	6	2	0	5	3	1
cell 782	1		0		1		6	2						1	0	2	1					0	0		3					1	1	1	0	1	2	0
cell 783	4		3		4		3	6						1	3	3						0	6		13					3	3	1	3	5	1	4
cell 784	3		0		0		2	3						5	2	1						3	9		0					2	3	5	0	1	2	4
cell 785	2		2		7		4	9						2	0	1						1	0		3					3	3	1	0	1	5	4
cell 786	1		4		1		2	10						3	2	3						1	1		3					4	1	0	2	2	7	2
cell 787	5		4		4		0	4						2	6	4						1	2		3					0	0	3	1	1	2	2
cell 788	4		3		2		1	3						1	0	2						2	0		15					1	2	4	0	0	4	1
cell 789	2		2		3		2	4						1	1	2						2	2		4					4	3	2	1	2	3	5
cell 790	4		2		3		4	2						2	0	2						5	1		3					4	1	0	3	2	3	6
cell 791	1		3		2		2	3						0	1	2						1	0		1					9	3	1	2	0	5	2
cell 792	4		1		5		3	2						2	2	6						3	1		1					4	0	1	2	1	6	1
cell 793	4		7		1		6	4						1	0	4						0	1		7					0	0	6	0	3	2	0
cell 794	3		3		9		2	3						3	0	5						7	1		0					1	4	6	5	1	1	1
cell 795	3		1		5		2	1						1	0	2						3	3		8					3	5	6	2	1	0	1
cell 796	7		2		1		9	3						0	5	2						1	0		0					1	9	1	1	1	4	3
cell 797	6		3		3		1	1						3	1	2						3	1		9					2	6	2	0	2	2	5
cell 798	4		4		1		0	5						0	1	1						3	1		4					0	1	0	0	6	7	4
cell 799	9		5		3		4	6						1	1	2						3	1		6					3	2	6	2	2	4	2
cell 800	2		6		3		2	10						1	0	2						5	0		1					0	0	5	2	4	0	3
cell 801	5		4		3		7	1						5	1	3						4	1		0					2	3	1	2	3	0	3
cell 802	4		5		1		2	2						1	0	1						0	2		0					1	2	2	2	1	1	1
cell 803	10		3		1		2	5						0	0	4						1	12		5					1	0	3	3	0	3	4
cell 804	1		1		3		1	2						0	1	1						1	5		0					2	1	0	4	1	1	2
cell 805	3		1		6		3	4						1	1	2						1	3		1					2	2	0	1	1	4	1
cell 806	0		3		5		2	3						5	7	3						5	3		1					5	8	3	2	0	1	3
cell 807	4		4		1		6	2						7	1	3						0	5		0					11	5	1	4	7	4	2
cell 808	3		4		4		2	6						4	0	3						7	10		4					4	4	1	0	5	2	3
cell 809	5		0		7		2	4						2	2	4						6	0		7					3	0	1	0	2	4	3
cell 810	4		1		5		1	1						1	2	4						11	3		2					3	7	0	0	2	1	5
cell 811	5		4		2		1	6						0	0	1						4	3		10					3	3	4	0	1	1	0
cell 812	5		4		2		4	2						2	2	1						3	2		3					2	1	3	0	6	10	3
cell 813	5		2		4		4	1						0	1	2						1	5		1					2	1	1	0	4	3	3
cell 814	5		7		2		10	1						1	0	2						0	2		1					5	1	6	3	1	2	1
cell 815	2		8		9		9	2						0	0	3						2	0		3					1	5	1	1	0	1	5
cell 816	4		5		5		4	2						0	0	4						0	2		0					4	5	0	0	1	5	6
cell 817	1		2		8		8	3						0	2	2							5		1					2	1	1	0	1	2	3
cell 818	6		2		4		5	6						5	0	4							1		1					3	1	3	0	1	3	1
cell 819	6		2		5		2	1						1	1	4							1		2					3	6	3	1	3	2	3
cell 820	0		4		6		3	2						4	2	2							0		7					4	4	1	0	2	3	3
cell 821	4		5		3		4	3						12	0	3							7		2					0	4	2	2	1	1	4
cell 822	2		1		6		3	2						1	0	2							2		9					2	5	4	5	4	1	4
cell 823	3		7		2		4	0						1	0	3							1		0					4	1	3	0	4	0	1
cell 824	3		0		3		4	1						1	4	3							6		3					0	4	0	2	3	2	4
cell 825	5		4		6		0	2						2	0	1							1		1					3	0	6	1	4	2	2
cell 826	2		2		3		2	4						3	0	1							3		1					1	3	5	1	2	7	3
cell 827	3		1		6		3	3						5	1	4							1		0					0	4	2	2	2	3	1
cell 828	2		1		10		1	2						3	3	2							1		4					2	4	4	0	0	2	9
cell 829	5		4		6		0	2						5	0	4							1		2					0	1	1	0	3	2	5
cell 830	4		1		3		1	3						3	2	5							3		0					3	3	3	0	2	1	5
cell 831	5		2		8		5	2						4	2	2							9		3					1	3	2	1	4	0	3
cell 832	5				3		2							0	0	3							4		0					2	0	4	1	3	1	2
cell 833	2				4		3							0	1	2							7		2					2	3	2	1	3	7	0
cell 834	1				5		8							1	0	1							4		7					3	1	1	1	1	3	1
cell 835	2				2		1							0	6	5							0		4					5	1	1	3	6	1	0
cell 836	5				10		1							1	10	2							1		3					2	8	2	0	2	3	2
cell 837	4				0		3							0	5	1							11		1					2	1	5	3	5	1	5
cell 838	9						4							2	3	2							1		1					1	0	3	3	1	2	3
cell 839	5						2							2	1	1							2		0					2	2	3	1	2	9	7
cell 840	7						5							13	1	3							2		5					1	4	4	2	1	1	4
cell 841	2						4							0	1	3							2		4					0	5	2	7	1	5	4
cell 842	4						4							0	1	1							4		1					2	2	3	2	4	5	3
cell 843	2						5							0	1	2							1		2					3	2	8	4	0	3	2
cell 844	1						2							1	1	1							1		1					4	2	3	3	7	3	3
cell 845	3						7							5	2	5							1		3					5	1	1	2	2	3	4
cell 846	2						5							2	3	2							2		0					1	3	1	3	0	2	4
cell 847	0						5							0	1	3							3		6					2	3	1	6	2	7	0
cell 848	2						3							2	1	5							3		0					6	3	0	1	0	4	3
cell 849	1						5							1	1	7							3		3					0	4	2	3	2	3	5
cell 850	2						5							0	1	3							6		1					1	4	3	2	1	0	6
cell 851	0						3							0	4	1							1		11					2	3	7	5	0	4	5
cell 852	5						7							1	0	1							2		4					1	3	3	1	0	2	0
cell 853	1						3							2	7	1							6		2					4	2	3	0	0	1	2
cell 854	2						6							2	2	4							0		0					2	2	1	0	1	2	2
cell 855	1						4							1	3	3							6		1					2	0	8	3	3	2	4
cell 856	2						2							1	2	2							0		5					2	0	0	1	2	6	3
cell 857	7						2							0	1	4							0		1					4	1	1	3	0	1	3
cell 858	0						2							9	0	4							3		1					0	1	1	2	0	2	7
cell 859	5						2							1	0	7							1		4					2	4	1	10	2	5	1
cell 860	6						5							2	1	2							4		1					2	4	0	1	0	4	4
cell 861	3						1							1	0	0							1		2					2	1	3	2	2	2	5
cell 862	0						4							8	0	2							2		1					1	3	1	4	0	1	1
cell 863	3						2							3	1	2							3		2					4	1	0	2	4	2	2
cell 864	3						3							0	0	4							1		7					2	3	3	2	2	3	2
cell 865	6						5							4	2	4							0		6					0	2	1	4	1	2	0
cell 866	4						2							0	1	2							4							0	3	3	4	0	2	5
cell 867	2						2							3	2	3							3							4	2	1	1	1	2	4
cell 868	6						5							0	2	4							0							3	2	2	3	5	5	2
cell 869	5						2							2	0	7							1							1	1	4	2	6	3	2
cell 870	4						5							1	0	2							2							1	4	3	3	1	2	3
cell 871	1						3							0	0	0							7							4	1	2	2	9	1	4
cell 872	2						2							1	3	3							1							2	6	1	0	6	4	4
cell 873	2						3							2	4	2							6							2	1	2	5	2	0	3
cell 874	2						2							1	2	4							1							3	3	5	1	5	3	3
cell 875	3						1							1	1	0							1							1	2	2	0	3	2	3
cell 876	4						1							2	0	2							7							2	1	0	1	4	7	6
cell 877	2						4							0	0	2							1							4	3	1	3	3	3	2
cell 878	3						2							1	1	2							1							3	2	1	0	1	5	7
cell 879	3						4							4	0	2							4							1	1	4	0	3	2	6
cell 880	2						8							1	0	3							2							3	5	0	0	1	3	1
cell 881	7						5							1	0	3							2							6	3	2	1	3	6	0
cell 882	4						6							0	1	1							2							4	2	6	1	3	3	1
cell 883	3						6							2	0	0							5							5	1	4	2	6	3	4
cell 884	2						4							2	1	3							3							2	4	2	3	4	1	2
cell 885	1						8							0	3	1							0							2	4	0	3	3	2	2
cell 886	3						3							10	0	3							6							4	9	2	0	5	1	2
cell 887	2						4							1	0	2							1							1	4	8	1	2	6	3
cell 888	1						4							3	1	4							2							1	1	2	2	4	4	3
cell 889	1						0							0	1	2							2							1	3	0	4	0	5	5
cell 890	1						1							1	0								1							1	1	3	0	1	2	2
cell 891	2						1							1	0								0							2	3	0	2	0	3	5
cell 892	2						6							1	2								3							4	4	2	1	3	2	6
cell 893	4						1							5	5								0							3	3	1	2	6	0	3
cell 894	0						5							0	1								3							1	3	1	0	2	1	1
cell 895	3						2							1	3								3							1	3	4	0	0	0	3
cell 896	5						6							0	0								1							0	4	2	5	1	8	3
cell 897	2						1							1	2								9							1	6	3	2	0	8	4
cell 898	7						1							1	1								3							0	3	2	5	6	5	2
cell 899	3						7							1									3							2	1	1	0	3	6	6
cell 900	1						1							1									2							2	6	1	0	3	1	5
cell 901	3						2							0									2							0	1	5	1	2	3	6
cell 902	3						4							0									0							4	1	1	2	1	1	6
cell 903	1						2							2									2							1	4	1	1	3	1	6
cell 904	2						5							1									1							1	2	2	1	2	4	2
cell 905	1						6							1									1							1	0	4	5	1	0	5
cell 906	3						4							0									6							0	2	6	3	1	0	4
cell 907	2						3							0									1							2	3	5	0	2	2	3
cell 908	7						4							1									8							0	7	6	1	1	1	4
cell 909	4						6							2									2							0	1	3	0	3	1	3
cell 910	3						2							7									1							0	3	0	3	8	1	4
cell 911	4						1							2									4							0	2	3	3	2	1	4
cell 912	5						4							1									3							3	3	5	2	3	5	5
cell 913	4						1							1									0							2	2	2	1	1	1	5
cell 914	2						7							0									2							2	0	2	3	2	2	4
cell 915	2						4							2									2							1	5	3	2	4	3	2
cell 916	2						1							1									3							3	1	5	3	1	3	4
cell 917	2						5							0									5							2	5	3	2	2	0	3
cell 918	3						6							0									1							0	1	5	1	4	1	5
cell 919	2						6							0									3							1	4	1	0	1	2	5
cell 920	3						2							0									1							9	0	1	0	1	3	2
cell 921	4						4							1									2							3	5	0	4	2	3	6
cell 922	3						2							6									0							4	2	0	5	2	5	6
cell 923	2						4							1									0							0	5	0	3	2	3	8
cell 924	3						4							2									1							4	4	0	0	2	3	4
cell 925	3						4							3									5							0	5	0	2	3	0	7
cell 926	2						3							0									6							0	11	2	2	4	2	5
cell 927	4						2							1									3							2	7	0	2	4	4	3
cell 928	1						2							1									0							1	7	1	0	1	1	1
cell 929	3						3							0									5							3	7	1	2	0	7	5
cell 930	1						6							2									5							3	2	0	2	0	6	5
cell 931	1						5							2									7							5	0	1	2	6	2	5
cell 932	7						1							3									1							3	1	0	1	0	1	0
cell 933	3						6							0									7							2	7	2	1	1	2	1
cell 934	2						6							1									1							4	3	2	2	0	2	9
cell 935	5						3							3									3							4	0	1	1	2	11	8
cell 936	2						5							2									1							2	2	3	2	0	0	2
cell 937	5						0							0									1							1	0	2	5	6	0	6
cell 938	3						5							3									11							1	4	7	2	0	6	2
cell 939	3						4							4									3							1	7	5	2	6	3	7
cell 940	0						7							0									2							1	4	2	2	2	6	1
cell 941	0						4							3									8							3	4	0	2	3	1	7
cell 942	5						0							9									1							3	2	1	7	0	0	6
cell 943	8						3							4									2							0	4	3	1	3	3	2
cell 944	3						6							2									1							9	1	4	1	2	2	0
cell 945	5						3							0									5							6	5	5	1	5	3	7
cell 946	4						4							2									0							3	2	1	1	3	5	1
cell 947	5						5							2									1							2	3	1	6	2	1	2
cell 948	4						6							1									1							3	5	1	4	6	1	0
cell 949	3						7							2									3							3	3	1	1	1	0	3
cell 950	7						6							1									1							4	0	2	0	5	8	4
cell 951	6						2							1									4							4	4	2	4	4	7	3
cell 952	7						3							2									6							1	3	1	1	5	1	2
cell 953	5						2							3									1							7	3	1	4	2	4	5
cell 954	3						2							1									6							1	1	1	2	1	3	2
cell 955	9						4							0									1							4	4	1	4	3	0	7
cell 956	0						4							1									4							5	5	3	1	2	2	5
cell 957	2						4							1									4							0	4	8	1	3	0	7
cell 958	3						2							3									5							5	3	5	2	0	2	4
cell 959	1						1							1									1							4	1	4	3	4	2	2
cell 960	6						5							1									2							4	5	2	0	0	2	2
cell 961	2						1							2									5							3	2	1	1	1	2	2
cell 962	3						4							1									0							6	3	4	2	0	3	1
cell 963	2						3							0									3							2	2	1	2	2	5	5
cell 964	2						1							0									4							1	9	0	4	5	3	5
cell 965	2						5							2									2							3	3	3	3	1	2	8
cell 966	7						5							0									6							1	3	1	3	4	6	2
cell 967	7						4							4									1							0	8	3	1	6	7	0
cell 968	8						4							2									7							2	3	1	1	3	5	7
cell 969	4													0									0							5	3	4	1	5	1	3
cell 970	5													0									1							3	5	2	4	0	9	0
cell 971	2													1									0							2	2	1	1	4	0	2
cell 972	2													4									11							2	0	1	1	0	1	4
cell 973	3													2									16							0	4	4	2	4	1	6
cell 974	3													3									0							2	0	3	6	1	1	3
cell 975	7													4									8							4	4	3	1	0	2	2
cell 976	5													2									4							2	3	2	1	3	1	3
cell 977	2													1									3							0	1	0	1	1	0	6
cell 978	5													1									4							3	5	0	0	7	5	6
cell 979	3													0									2							4	3	3	3	6	1	3
cell 980	1													0									1							0	4	2	2	1	4	0
cell 981	3													0									7							4	7	3	2	1	1	0
cell 982	0													1									1							5	3	3	1	4	2	1
cell 983	3													1									9							1	2	0	1	7	1	3
cell 984	4													0									3							2	1	3	0	1	2	6
cell 985	6													0									1							2	4	1	0	3	3	6
cell 986	3													1									0							4	3		3	5	2	2
cell 987	3													0									2							3	2		1	4	5	2
cell 988	7													0									3							4	2		0	1	2	3
cell 989	2													4									11							1	5		0	2	2	3
cell 990	1													1									1							5	1		4	0	1	2
cell 991														3									6							3	4		2	2	2	2
cell 992														0									6							2	0		4	1	5	4
cell 993														0									1							3	3		4	2	6	2
cell 994														0									5							1	5		1	2	0	8
cell 995														2									6							0	1		2	3	7	4
cell 996														1									1							0	5		0	1	3	4
cell 997														0									1							0	1		2	1	0	4
cell 998														0									0							4	2		3	0	2	5
cell 999														1									2							1	1		5	2	5	2
cell 1000														1									2							0	3		1	2	1	5
cell 1001														2									0							0	1		2	0	2	2
cell 1002														2									6							1	7		2	2	6	4
cell 1003														2									3							4	4		0	2	2	8
cell 1004														2									7							1	6		5	3	0	4
cell 1005														0									0							3	4		3	1	2	2
cell 1006														0									7							4	5		3	0	5	3
cell 1007														0									2							5	4		1	2	0	3
cell 1008														2									3							3	0		1	3	1	0
cell 1009														0									2							1	0		2	2	3	4
cell 1010														0									5							3	4		2	2	2	9
cell 1011														0									2							0	3		4	2	2	1
cell 1012														0									5							3	5		0	1	6	4
cell 1013														1									5							3	5		3	1	4	1
cell 1014														0									5							1	6		1	2	5	6
cell 1015														3									1							5	2		2	0	4	7
cell 1016														2									8							4	4		3	0	2	3
cell 1017														0									4							4	1		1	0	5	4
cell 1018														5									2							4	0		1	4	6	1
cell 1019														0									9							3	4		1	6	5	5
cell 1020														4									8							3	5		1	1	1	3
cell 1021														0									7							1	3		3	0	3	1
cell 1022														0									2							2	1			2	4	5
cell 1023														4									3							1	3			2	3	2
cell 1024														3									6							2	3			3	2	5
cell 1025														1									1							5	8			3	6	1
cell 1026														3									3							1	4			2	4	2
cell 1027														0									5							2	6			3	1	5
cell 1028														1									0							2	7			2	6	2
cell 1029														3									4							1	6			1	3	5
cell 1030														3									1							3	8			3	1	3
cell 1031														0									6							6	1			1	1	0
cell 1032														1									2							5	10			8	1	5
cell 1033														1									7							3	2			2	1	7
cell 1034														2									6							1	3			2	4	1
cell 1035														1									1							2	5			4	6	3
cell 1036														2									7							2	1			4	1	5
cell 1037														3									1							1	4			4	5	3
cell 1038														2									4							6	7			1	4	2
cell 1039														0									6							2	6			2	3	3
cell 1040														0									10							1	3			0	8	9
cell 1041														3									0							2	1			3	1	3
cell 1042														3									4							2	2			2	3	6
cell 1043														1									0							0	8			2	1	10
cell 1044														1									4							1	0			0	4	6
cell 1045														0									8							3	2			1	6	2
cell 1046														5									0							2	2			1	10	3
cell 1047														1									4							0	2			0	9	5
cell 1048														1									5							0	2			0	0	6
cell 1049														1									4							0	1			2	6	6
cell 1050														2									3							1	7			0	3	7
cell 1051														6									3							4	2			2	8	3
cell 1052														3									1							3	0			5	0	3
cell 1053														0									1							1	3			3	7	5
cell 1054														0									0							5	1			7	1	6
cell 1055														0									4							3	5			3	3	1
cell 1056														1									0							2	6			3	1	3
cell 1057														1									5							2	2			3	1	8
cell 1058														7									3							1	0			1	2	4
cell 1059														1									1							1	3			0	3	1
cell 1060														1									0							4	2			0	5	4
cell 1061														2									3							2	1			0	4	1
cell 1062														0									4							1	2			0	0	5
cell 1063														3									1							1	2			0	3	3
cell 1064														2									19							2	1			5	5	5
cell 1065														0									5							2	6			2	0	0
cell 1066														0									1							1	1			0	5	0
cell 1067														4									0							1	1			2	2	3
cell 1068														1									3							4	7			2	4	1
cell 1069														1									2							1	2			0	5	6
cell 1070														1									1							4	1			4	2	5
cell 1071														3									6							1	5			1	2	3
cell 1072														0									0							1	4			4	2	0
cell 1073														0									7							9	2			5	4	8
cell 1074														0									0							1	4			5	1	2
cell 1075														4									5							0	3			1	4	9
cell 1076														1									3							1	7			1	2	8
cell 1077																							3							2	7			1	9	7
cell 1078																							10							1	8			2	7	3
cell 1079																							12							4	3			0	2	1
cell 1080																							2							5	7			3	0	5
cell 1081																							3							0	1			6	6	4
cell 1082																							5							6	2			0	3	4
cell 1083																							2							5	10			9	1	9
cell 1084																							2							2	2			4	0	0
cell 1085																							4							4	5			2	4	5
cell 1086																							2							1	3			1	2	3
cell 1087																							5							4	2			8	5	0
cell 1088																							0							9	7			3	3	5
cell 1089																							6							3	4			4	3	2
cell 1090																							3							2	6			5	3	3
cell 1091																							1							0	2			0	2	2
cell 1092																							2							0	8			0	1	1
cell 1093																							0							1	0			6	0	6
cell 1094																							0							2	0			3	3	4
cell 1095																							12							1	3			1	1	5
cell 1096																							1							1	5			1	2	0
cell 1097																							4							1	1			0	1	7
cell 1098																							5							3	1			5	1	1
cell 1099																							4							2	3			2	8	2
cell 1100																							13							2	3			1	4	6
cell 1101																							0							3	4			1	2	2
cell 1102																							4							5	2			1	0	9
cell 1103																							0							3	4			1	6	6
cell 1104																							2							5	3			2	1	3
cell 1105																							3							2	15			1	3	7
cell 1106																							2							1	2			1	0	3
cell 1107																							2							3	4			3	2	2
cell 1108																							0							2	2			4	4	4
cell 1109																							0							0	2			2	1	5
cell 1110																							5							2	5			2	2	3
cell 1111																							9							0	4			1	11	3
cell 1112																							2							4	2			2	3	7
cell 1113																							1							3	2			3	1	8
cell 1114																							10							5	5			1	4	1
cell 1115																							0							3	0			6	1	1
cell 1116																							4							2	2			7	2	2
cell 1117																							19							2	5			2	1	5
cell 1118																							15							2	1			2	2	1
cell 1119																							3							2	3			2	4	4
cell 1120																							0							3	2			4	4	1
cell 1121																							1							1	1			3	1	0
cell 1122																							0							2	3			5	3	3
cell 1123																							6							0	5			1	2	2
cell 1124																							2							0	7			2	2	2
cell 1125																							1							7	6			1	5	0
cell 1126																							6							3	0			1	4	3
cell 1127																							4							3	1			7	2	2
cell 1128																							16							1	1			4	4	3
cell 1129																							2							5	3			6	2	2
cell 1130																							3							3	7			2	4	3
cell 1131																							5							2	1			2	4
cell 1132																							0							3	4			6	3
cell 1133																							1							5	7			2	3
cell 1134																							3							9	3			0	0
cell 1135																							10							2	1			1	7
cell 1136																							2							5	1			2	6
cell 1137																							6							3	2			4
cell 1138																							6							1	2			1
cell 1139																							4							0	1			0
cell 1140																							2							2	5			3
cell 1141																							14							3	5			1
cell 1142																							17							1	2			3
cell 1143																							1							1	8			3
cell 1144																							3							0	4			1
cell 1145																							8							4	0			0
cell 1146																							2							2	6			2
cell 1147																							1							3	4			2
cell 1148																							2							1	1			3
cell 1149																							2							1	1			2
cell 1150																							1							2	2			3
cell 1151																							5							3	2			2
cell 1152																							4							4	4			1
cell 1153																							3							3	2			0
cell 1154																							3							6	4			0
cell 1155																							12							6	1			5
cell 1156																							4							2	4			0
cell 1157																							14							5	0			0
cell 1158																							2							2	5			0
cell 1159																							6							9	3			2
cell 1160																							1							4	4			2
cell 1161																							2							5	8			1
cell 1162																														0	1			0
cell 1163																														3	1			4
cell 1164																														11	5			1
cell 1165																														1	3			2
cell 1166																														4	4			2
cell 1167																														1	2			1
cell 1168																														2	0			3
cell 1169																														0	2			3
cell 1170																														7	1			1
cell 1171																														2	2			0
cell 1172																														3	1			5
cell 1173																														2	1			1
cell 1174																														4	2			7
cell 1175																														2	13			4
cell 1176																														1	1			2
cell 1177																														3	1			0
cell 1178																														4	1			2
cell 1179																														0	2			1
cell 1180																														2	1			0
cell 1181																														1	6			1
cell 1182																														1	0			1
cell 1183																														3	5			0
cell 1184																														1	1			1
cell 1185																														1	2			1
cell 1186																														0	0			1
cell 1187																														6	2			1
cell 1188																														1	0			3
cell 1189																														1	4			1
cell 1190																														1	3			4
cell 1191																														4	5			4
cell 1192																														0	3			2
cell 1193																														1	5			2
cell 1194																														4	4			0
cell 1195																														0	3			4
cell 1196																														1	0			1
cell 1197																														3	0			7
cell 1198																														6	4			2
cell 1199																														0	4			0
cell 1200																														4	3			3
cell 1201																														0	3			1
cell 1202																														3	4			1
cell 1203																														1	2			1
cell 1204																														4	5			0
cell 1205																														2	6			0
cell 1206																														7	6			3
cell 1207																														1	4			3
cell 1208																														0	3			1
cell 1209																														3	2			0
cell 1210																														0	2			3
cell 1211																														2	2			1
cell 1212																														2	3			2
cell 1213																														0	1			0
cell 1214																														0	3			0
cell 1215																														4	5			4
cell 1216																														1	1			5
cell 1217																														5	3			0
cell 1218																														3	3			0
cell 1219																														0	4			3
cell 1220																														4	2			0
cell 1221																														0	5			7
cell 1222																														2	5			2
cell 1223																														4	2			1
cell 1224																														1	6			0
cell 1225																														1	1			2
cell 1226																														2	7			1
cell 1227																														3	4			1
cell 1228																														0	0			2
cell 1229																														1	4			1
cell 1230																														0	6			3
cell 1231																														3	4			2
cell 1232																														4	1			4
cell 1233																														0	2			5
cell 1234																														5	6			4
cell 1235																														1	4			1
cell 1236																														6	2			3
cell 1237																														3	3			1
cell 1238																														3	2			5
cell 1239																														3	3			0
cell 1240																														2	2			2
cell 1241																														3	2			2
cell 1242																														2	5			2
cell 1243																														2	2			1
cell 1244																														3	1			0
cell 1245																														4	2			2
cell 1246																														3	4			3
cell 1247																														7	0			2
cell 1248																														2	2			4
cell 1249																														2	3			2
cell 1250																														1	1			1
cell 1251																														2	0			2
cell 1252																														2	11			3
cell 1253																														0	7			1
cell 1254																														0	6			2
cell 1255																														2	2			1
cell 1256																														3	4			1
cell 1257																														4	3			1
cell 1258																														4	6			0
cell 1259																														2	4			2
cell 1260																														2	5			0
cell 1261																														1	2			1
cell 1262																														0	2			3
cell 1263																														1	4			2
cell 1264																														0	5			2
cell 1265																														3	1			0
cell 1266																														5	0			2
cell 1267																														0	2			1
cell 1268																														1	3			3
cell 1269																														0	4			1
cell 1270																														1	3			0
cell 1271																														2	6			3
cell 1272																														4	2			3
cell 1273																														2	0			3
cell 1274																														3	0			2
cell 1275																														2	5			1
cell 1276																														0	1			5
cell 1277																														2	4			1
cell 1278																														2	3			0
cell 1279																														3	4			0
cell 1280																														2	4			3
cell 1281																														3	4			0
cell 1282																														2	1			9
cell 1283																														3	0			4
cell 1284																														1	2			2
cell 1285																														0	5			0
cell 1286																														1	4			0
cell 1287																														0	5			3
cell 1288																														0	2			2
cell 1289																														3	1			1
cell 1290																														0	2			0
cell 1291																														1	1			1
cell 1292																														0	1			5
cell 1293																														3	0			2
cell 1294																														3	1			2
cell 1295																														3	1			2
cell 1296																														5	1			3
cell 1297																														1	2			0
cell 1298																														5	2			1
cell 1299																														4	2			3
cell 1300																														2	0			2
cell 1301																														11	2			4
cell 1302																														1	7			0
cell 1303																														6	4			0
cell 1304																														4	3			2
cell 1305																														2	2			1
cell 1306																														2	2			4
cell 1307																														2	1			3
cell 1308																														4	2			0
cell 1309																														1	1			1
cell 1310																														0	0			1
cell 1311																														1	1			1
cell 1312																														2	1			1
cell 1313																														0	3			7
cell 1314																														1	3			1
cell 1315																														3	2			1
cell 1316																														3	4			3
cell 1317																														3	4			0
cell 1318																														3	1			2
cell 1319																														2	4			5
cell 1320																														1	1			2
cell 1321																														2	2			3
cell 1322																														4	3			6
cell 1323																														9	2			3
cell 1324																														0	0			3
cell 1325																														0	3			0
cell 1326																														2	3			0
cell 1327																														0	3			1
cell 1328																														4	1			0
cell 1329																														0	6			1
cell 1330																														2	0			0
cell 1331																														6	1			1
cell 1332																														0	1			2
cell 1333																														2	3			0
cell 1334																														0	3			0
cell 1335																														0	4			0
cell 1336																														1	3			1
cell 1337																														1	5			2
cell 1338																														0	0			0
cell 1339																														1	2			2
cell 1340																														1	6			0
cell 1341																														2	6			1
cell 1342																														0	0			2
cell 1343																														4	2			2
cell 1344																														6	3			1
cell 1345																														3	2			0
cell 1346																														3	4			0
cell 1347																														1	3			2
cell 1348																														3	2			5
cell 1349																														2	0			0
cell 1350																														1	1			3
cell 1351																														2	5			1
cell 1352																														0	3			0
cell 1353																														4	0			2
cell 1354																														4	0			0
cell 1355																														3	1			1
cell 1356																														8	5			2
cell 1357																														0	2			0
cell 1358																														4	3			3
cell 1359																														1	0			1
cell 1360																														1	2			2
cell 1361																														1	2			3
cell 1362																														1	0			2
cell 1363																														3	1			3
cell 1364																														2	3			3
cell 1365																														1	2			4
cell 1366																														3	10			2
cell 1367																														4	4			2
cell 1368																														0	4			0
cell 1369																														4	0			0
cell 1370																														3	1			2
cell 1371																														3	3			1
cell 1372																														4	2			5
cell 1373																														2	5			2
cell 1374																														0	2			5
cell 1375																														3	3			5
cell 1376																														3	2			1
cell 1377																														1	1			1
cell 1378																														2	4			2
cell 1379																														1	2			0
cell 1380																														8	3			2
cell 1381																														7	1			2
cell 1382																														3	3			0
cell 1383																														2	5			2
cell 1384																														7	5			6
cell 1385																														1	4			6
cell 1386																														1	5			1
cell 1387																														0	2			5
cell 1388																														0	1			6
cell 1389																														0	1			1
cell 1390																														6	1			1
cell 1391																														0	6			1
cell 1392																														2	1			1
cell 1393																														3	4			2
cell 1394																														2	7			0
cell 1395																														1	7			2
cell 1396																														2	5			0
cell 1397																														1	6			0
cell 1398																														3	1			3
cell 1399																														3	3			7
cell 1400																														1	6			1
cell 1401																														2	2			3
cell 1402																														1	1			0
cell 1403																														5	0			2
cell 1404																														3	2			1
cell 1405																														3	1			5
cell 1406																														3	1			1
cell 1407																														1	1			4
cell 1408																														1	1			0
cell 1409																														0	3			1
cell 1410																														2	6			5
cell 1411																														4	3			4
cell 1412																														7	2			0
cell 1413																														0	0			1
cell 1414																														0	0			2
cell 1415																														0	6			3
cell 1416																														4	1			0
cell 1417																														3	5			1
cell 1418																														3	1			1
cell 1419																														1	2			1
cell 1420																														1	2			1
cell 1421																														2	7			5
cell 1422																														1	2			1
cell 1423																														3	10			2
cell 1424																														2	2			0
cell 1425																														6	2			1
cell 1426																														1	8			2
cell 1427																														2	2			4
cell 1428																														4	5			3
cell 1429																														3	2			2
cell 1430																														4	1			9
cell 1431																														5	1			4
cell 1432																														2	2			1
cell 1433																														5	1			3
cell 1434																														2	5			2
cell 1435																														1	3			4
cell 1436																														2	1			0
cell 1437																														0	1			1
cell 1438																														0	2			1
cell 1439																														0	10			4
cell 1440																														2	5			0
cell 1441																														3	2			2
cell 1442																														1	3			0
cell 1443																														7	10			5
cell 1444																														3	3			3
cell 1445																														1	2			6
cell 1446																														4	1			0
cell 1447																														3	5			2
cell 1448																														6	1			4
cell 1449																														3	5			3
cell 1450																														6	5			2
cell 1451																														1	1			0
cell 1452																														1	5			5
cell 1453																														0	3			2
cell 1454																														4	6			4
cell 1455																														3	5			4
cell 1456																														4	5			1
cell 1457																														2	5			0
cell 1458																														3	2			1
cell 1459																														2	2			0
cell 1460																														4	5			4
cell 1461																														1	2			1
cell 1462																														8	2			0
cell 1463																														3	0			2
cell 1464																														2	3			4
cell 1465																														7	2			5
cell 1466																														0	3			1
cell 1467																														4	7			0
cell 1468																														0	4			1
cell 1469																														3	6			1
cell 1470																														2	3			3
cell 1471																														2	0			0
cell 1472																														5	1			1
cell 1473																														3	2			1
cell 1474																														3	4			5
cell 1475																														0	5			1
cell 1476																														1	4			1
cell 1477																														0	2			1
cell 1478																														4	2			3
cell 1479																														4	2			1
cell 1480																														0	2			0
cell 1481																														7	0			1
cell 1482																														1	7			2
cell 1483																														1	1			2
cell 1484																														1	1			3
cell 1485																														1	3			0
cell 1486																														5	4			4
cell 1487																														1	2			2
cell 1488																														3	0			2
cell 1489																														6	2			0
cell 1490																														0	1			2
cell 1491																														3	2			1
cell 1492																														4	2			1
cell 1493																														0	0			0
cell 1494																														4	1			1
cell 1495																														0	0			0
cell 1496																														1	2			2
cell 1497																														8	2			3
cell 1498																														5	4			0
cell 1499																														1	2			2
cell 1500																														3	4			1
cell 1501																														0	0			2
cell 1502																														2	2			4
cell 1503																														1	4			4
cell 1504																														4	3			3
cell 1505																														0	1			0
cell 1506																														1	5			1
cell 1507																														2	4			0
cell 1508																														5	2			4
cell 1509																														5	1			6
cell 1510																														1	3			2
cell 1511																														3	0			1
cell 1512																														3	4			1
cell 1513																														3	4			1
cell 1514																														4	7			3
cell 1515																														4	4			1
cell 1516																														2	0			2
cell 1517																														2	1			1
cell 1518																														1	1			0
cell 1519																														3	0			6
cell 1520																														1	1			5
cell 1521																														1	2			2
cell 1522																														1	1			1
cell 1523																														2	1			0
cell 1524																														2	3			4
cell 1525																														1	3			0
cell 1526																														4	4			2
cell 1527																														3	4			1
cell 1528																														2	3			3
cell 1529																														3	0			0
cell 1530																														3	2			1
cell 1531																														7	7			1
cell 1532																														2	4			1
cell 1533																														4	2			5
cell 1534																														7	1			0
cell 1535																														4	0			2
cell 1536																														4	4			4
cell 1537																														1	3			2
cell 1538																														2	0			4
cell 1539																														4	3			1
cell 1540																														2	2			4
cell 1541																														3	1			1
cell 1542																														3	5			2
cell 1543																														0	3			1
cell 1544																														3	3			1
cell 1545																														0	1			0
cell 1546																														0	1			5
cell 1547																														1	6			1
cell 1548																														10	1			5
cell 1549																														2	7			3
cell 1550																														1	6			1
cell 1551																														3	2			2
cell 1552																														4				1
cell 1553																														5				0
cell 1554																														2				6
cell 1555																														4				2
cell 1556																														4				3
cell 1557																														5				5
cell 1558																														1				1
cell 1559																														4				7
cell 1560																														3				0
cell 1561																														3				0
cell 1562																														1				3
cell 1563																														5				1
cell 1564																														6				6
cell 1565																														5				1
cell 1566																														1				0
cell 1567																														1				0
cell 1568																														1				1
cell 1569																																		2
cell 1570																																		2
cell 1571																																		0
cell 1572																																		2
cell 1573																																		1
cell 1574																																		2
cell 1575																																		0
cell 1576																																		4
cell 1577																																		3
cell 1578																																		1
cell 1579																																		3
cell 1580																																		2
cell 1581																																		3
cell 1582																																		1
cell 1583																																		0
cell 1584																																		0
cell 1585																																		3
cell 1586																																		2
cell 1587																																		3
cell 1588																																		3
cell 1589																																		2
cell 1590																																		3
cell 1591																																		1
cell 1592																																		1
cell 1593																																		0
cell 1594																																		2
cell 1595																																		2
cell 1596																																		0
cell 1597																																		0
cell 1598																																		0
cell 1599																																		2
cell 1600																																		4
cell 1601																																		1
cell 1602																																		6
cell 1603																																		0
cell 1604																																		2
cell 1605																																		2
cell 1606																																		3
cell 1607																																		2
cell 1608																																		5
cell 1609																																		5
cell 1610																																		1
cell 1611																																		3
cell 1612																																		1
cell 1613																																		3
cell 1614																																		4
cell 1615																																		1
cell 1616																																		0
cell 1617																																		0
cell 1618																																		0
cell 1619																																		1
cell 1620																																		5
cell 1621																																		1
cell 1622																																		2
cell 1623																																		0
cell 1624																																		3
cell 1625																																		4
cell 1626																																		2
cell 1627																																		3
cell 1628																																		1
cell 1629																																		2
cell 1630																																		2
cell 1631																																		0
cell 1632																																		1
cell 1633																																		1
cell 1634																																		2
cell 1635																																		2
cell 1636																																		2
cell 1637																																		2
cell 1638																																		0
cell 1639																																		3
cell 1640																																		1
cell 1641																																		0
cell 1642																																		2
cell 1643																																		2
cell 1644																																		2
cell 1645																																		3
cell 1646																																		1
cell 1647																																		5
cell 1648																																		0
cell 1649																																		2
cell 1650																																		1
cell 1651																																		0
cell 1652																																		3
cell 1653																																		1
cell 1654																																		2
cell 1655																																		1
cell 1656																																		5
cell 1657																																		0
cell 1658																																		0
cell 1659																																		4
cell 1660																																		1
