# Supplementary material for: Resolving noise–control conflict by gene duplication
Source: PLoS Biol. 2019 Nov 22;17(11):e3000289. doi: 10.1371/journal.pbio.3000289 (PMC6874299; doi:10.1371/journal.pbio.3000289)
Supplement: S2 Data — (XLSX) [file pbio.3000289.s019.xlsx]

## Sheet: Fig 1D
		Competition assays - MSN2 promoter library
		Slopes of log2 ratio (# strain cells / # referance strain cells) vs. generations
Strain	log10 (GFP fluorescence)	repeat 1	repeat 2	repeat 3
Library 1	2.095	0.031	0.0298	0.0136
Library 2	2.1274	-0.0231	-0.0009	-0.0116
Library 3	2.0985	0.0217	0.03	0.0195
Library 4	2.1831	0.0268	0.0391	0.0316
Library 5	2.6583	-0.0083	-0.0109
Library 6	2.253	0.0233	0.032
Library 7	2.576	0.007	0.0131	0.0172
Library 8	2.2659	0.031	0.0328	0.035
Library 9	2.41	0.0173	0.0088	-0.0034
Library 10	2.176	0.0395	0.044	0.0277
Library 11	2.0936	0.0304	0.0345
Library 12	2.2828	0.0122	0.0079
Library 13	2.8187	0.0022	0.006	-0.0067
Library 14	2.1687	0.0249	0.0346
Library 15	2.1327	0.026	0.0274	0.0257
Library 16	2.161	0.0376	0.0386
Library 17	2.5415	0.0123	0.0219
Library 18	2.7513	-0.0006	0.0039	0.0083
Library 19	2.2626	0.0245	0.0456
Library 20	2.7232	-0.0487	-0.0391	-0.0341
Library 21	2.1351	0.0391	0.0349
Library 22	2.7464	-0.0007	0.0051
Library 23	2.3951	0.0175	0.0332
Library 24	2.4144	0.0117	0.039
Library 25	2.2308	0.0272	0.0246
Library 26	2.1476	0.0303	0.0362	0.04
Library 27	2.2649	0.021	0.0401
Library 28	2.6121	-0.0077	0.0052
Library 29	2.1515	0.035	0.04	0.0338
Library 30	2.2766	0.0274	0.0352
Library 31	2.5192	0.0206	0.0228
Library 32	2.4191	0.0235	0.0244
Library 33	2.6115	-0.0109	0.0061
Library 34	2.7056	-0.0122	-0.0003
Library 35	2.8436	-0.0271	-0.0118
Library 36	2.4356	0.0267	0.0403
Library 37	2.2694	0.0402	0.0414
Library 38	2.4368	0.004	0.0142
Library 39	2.1473	0.0449	0.0411	0.0345
Library 40	2.4106	0.0396	0.0417
Library 41	2.2653	0.0236	0.0382
Library 42	2.6079	0.0104	0.0112
Library 43	2.7961	-0.009	-0.0024
Library 44	2.9812	-0.0356	-0.0228	-0.0255
Library 45	2.2761	0.0345	0.0367
Library 46	2.3645		0.0162
Library 47	2.2841	-0.0039	0.0095
Library 48	2.5739	0.0051	0.0025
Library 49	2.4086	0.0304	0.0278

## Sheet: Fig  1F, S5
	Competition assays - MSN2 with noisy promoter strains
			Slopes of log2 ratio (# strain cells / # referance strain cells) vs. generations
Strain	log10 (GFP flourescence)	Noise	repeat 1	repeat 2	repeat 3
YNR048W promoter - MSN2	2.2603	23.7384	-0.0056	-0.0345	-0.0588
DUR1,2 promoter - MSN2	2.3733	22.1765	-0.0404	-0.0287	-0.0254
Synthetic library promoter -MSN2	2.331	21.4262	-0.0065	0.0133	-0.0053
TMA108 promoter - MSN2	2.2835	24.4093	-0.0103	-0.0056	0.0007
EPT1 Promoter - MSN2	2.2855	23.4188	-0.0485	-0.0462	-0.0705
KAP120 promoter - MSN2	2.3136	22.1017	-0.026	0.0028	-0.0403
PAP2 promoter - MSN2	2.2999	22.8208	-0.0031	-0.0041	-0.0086
Source strain (WT MSN2 promoter)	2.3427	20.8043	-0.0149	-0.0059	-0.0053
