# Supplementary material for: Resolving noise–control conflict by gene duplication
Source: PLoS Biol. 2019 Nov 22;17(11):e3000289. doi: 10.1371/journal.pbio.3000289 (PMC6874299; doi:10.1371/journal.pbio.3000289)
Supplement: S3 Data — (XLSX) [file pbio.3000289.s020.xlsx]

## Sheet: Fig. 1E
Growth in 1.6 mM H2O2 - Msn2 promoter library strains in 3 experiments. In each strain the Msn2-GFP fluorescence was measured and the time to exponential growth in 4 - 11 repeats
Experiment 1						Experiment 2													Experiment 1
	time to exponential growth (hours)						time to exponential growth (hours)													time to exponential growth (hours)
log10 (GFP fluorescence)	repeat 1	repeat 2	repeat 3	repeat 4		log10 (GFP fluorescence)	repeat 1	repeat 2	repeat 3	repeat 4	repeat 5	repeat 6	repeat 7	repeat 8	repeat 9	repeat 10	repeat 11		log10 (GFP fluorescence)	repeat 1	repeat 2	repeat 3	repeat 4	repeat 5	repeat 6	repeat 7	repeat 8
2.1004	No grow	49.5758	No grow	No grow		2.1474	No grow	No grow	No grow	No grow	No grow	No grow	No grow	No grow	No grow	No grow	No grow		2.0918	No grow	No grow	No grow	No grow	No grow	No grow	No grow	No grow
2.1572	No grow	No grow	No grow	No grow		2.1566	No grow	No grow	No grow	No grow	No grow	No grow	No grow	No grow	No grow	No grow	No grow		2.1798	No grow	No grow	No grow	No grow	No grow	No grow	46.3089	No grow
2.1213	No grow	No grow	No grow	No grow		2.1336	No grow	No grow	No grow	No grow	No grow	No grow	No grow	No grow	No grow	No grow	No grow		2.1468	No grow	No grow	64.3092	No grow	No grow	No grow	No grow	No grow
2.2119	No grow	No grow	No grow	53.4353		2.2267	No grow	No grow	No grow	No grow	No grow	55.5006	No grow	No grow	No grow	No grow	No grow		2.216	No grow	No grow	No grow	No grow	No grow	No grow	51.5589	No grow
2.6449	32.2869	33.8231	33.1097	32.4322		2.6197	19.5003	20.2503	20.2503	18.7506	18.7506	19.5003	18.7506	18.7506	18.7506	18.7506	No grow		2.5843	32.0567	31.3064	31.3064	30.5567	30.5567	31.3064	31.3064	32.0567
2.114	No grow	No grow	No grow	No grow		2.3423	39.7506	39.0003	38.2503	38.2503	37.5003	36.7503	39.7506	38.2503	38.2503	39.0003	No grow		2.3105	73.3092	51.5589	49.3089	49.3089	54.5592	45.5594	53.8086	No grow
2.6174	29.2872	30.0731	30.1094	36.1819		2.6141	19.5003	19.5003	20.2503	19.5003	19.5003	19.5003	18.7506	20.2503	18.7506	19.5003	No grow		2.6069	29.0567	29.8067	29.0567	28.3069	28.3069	29.0567	29.8067	No grow
2.1007	No grow	No grow	No grow	No grow		2.3126	40.5003	38.2503	37.5003	39.0003	39.0003	38.2503	39.0003	39.0003	37.5003	36.7503	No grow		2.6524	38.0567	37.3067	37.3067	38.0567	38.0567	38.8069	38.0567	No grow
2.2862	64.5403	51.8264	51.8628	No grow		2.3717	32.2864	30.7861	30.0364	30.0364	30.0364	30.0364	29.2861	30.0364	30.0364	32.2864	No grow		2.1957	50.0586	No grow	46.3089	No grow	48.5586	47.0581	54.5592	No grow
2.1931	No grow	No grow	No grow	No grow		2.3333	No grow	No grow	No grow	No grow	No grow	No grow	No grow	No grow	No grow	No grow	No grow		2.1317	No grow	No grow	No grow	No grow	No grow	No grow	No grow	No grow
2.0936	No grow	No grow	No grow	No grow		2.1123	No grow	No grow	No grow	No grow	No grow	No grow	No grow	No grow	No grow	No grow	No grow		2.3205	No grow	72.5592	No grow	72.5592	81.5594	No grow	No grow	No grow
2.3161	51.79	56.3261	61.6125	54.9353		2.3225	35.2861	34.5361	33.0361	34.5361	33.7861	34.5361	33.0361	32.2864	33.0361	32.2864	33.0361		2.8206	28.3069	28.3069	28.3069	28.3069	28.3069	28.3069	28.3069	No grow
2.7953	21.0367	22.5728	23.3594	26.4325		2.8065	19.5361	19.5361	19.5361	19.5361	19.5361	19.5361	18.7864	18.7864	19.5361	19.5361	No grow		2.1809	No grow	No grow	No grow	No grow	No grow	55.3447	No grow	No grow
2.2086	No grow	No grow	No grow	No grow		2.233	No grow	No grow	No grow	No grow	No grow	No grow	No grow	No grow	No grow	53.2861	No grow		2.2058	89.8458	No grow	No grow	88.3461	87.5956	No grow	No grow	74.095
2.1662	60.04	58.5764	58.6128	No grow		2.1463	No grow	No grow	No grow	No grow	No grow	No grow	No grow	No grow	No grow	No grow	No grow		2.2328	No grow	No grow	No grow	No grow	No grow	No grow	No grow	No grow
2.2015	No grow	No grow	No grow	No grow		2.2052	No grow	No grow	No grow	No grow	No grow	No grow	51.7861	No grow	No grow	No grow	No grow		2.554	35.8425	35.0928	35.0928	34.3431	33.5928	34.3431	35.0928	35.0928
2.5588	32.2869	31.5733	33.8594	35.4317		2.5576	27.0725	25.5728	26.3225	24.8225	24.8225	24.8225	24.8225	24.8225	24.8225	24.8225	No grow		2.7327	28.3433	28.3433	27.5925	27.5925	27.5925	28.3433	28.3433	29.0931
2.7443	24.7869	25.5733	26.36	31.6825		2.7529	19.5722	18.8225	19.5722	18.8225	18.8225	18.8225	18.8225	18.8225	18.8225	18.8225	No grow		2.3213	No grow	57.5956	47.8453	58.3447	No grow	No grow	No grow	No grow
2.3013	51.79	54.8261	56.3625	53.4353		2.2983	40.5722	37.5719	39.8225	39.0722	39.0722	37.5719	39.8225	36.8222	39.0722	37.5719	40.5722		2.8656	32.8428	33.5928	33.5928	33.5928	32.8428	32.8428	34.3431	No grow
2.7601	33.0372	33.8231	36.8597	36.1819		2.7599	34.5722	32.3225	32.3225	33.8222	32.3225	33.0722	31.5722	31.5722	31.5722	32.3225	32.3225		2.2213	No grow	No grow	No grow	No grow	No grow	No grow	No grow	No grow
2.134	No grow	No grow	No grow	No grow		2.1246	No grow	No grow	No grow	No grow	No grow	No grow	No grow	No grow	No grow	No grow	No grow		2.7405	31.3422	30.5925	30.5925	30.5925	32.0925	30.5925	31.3422	No grow
2.7477	24.7869	26.3233	27.1097	23.4322		2.2988	46.5725	46.5725	47.3222	No grow	46.5725	44.3225	45.8222	47.3222	47.3222	42.0722	No grow		2.4595	46.345	39.5928	49.3447	46.345	44.095	44.8447	44.8447	No grow
2.4449	36.7869	36.8233	38.3594	39.9322		2.7571	23.3222	23.3222	23.3222	23.3222	23.3222	23.3222	23.3222	23.3222	22.5722	23.3222	No grow		2.4476	38.8431	41.8425	39.5928	45.5953	46.345	44.8447	52.345	No grow
2.4628	35.2869	36.0731	38.3594	35.4317		2.4878	No grow	No grow	No grow	No grow	No grow	No grow	No grow	No grow	No grow	No grow	No grow		2.2854	No grow	No grow	No grow	No grow	No grow	No grow	No grow	No grow
2.2575	51.79	56.3261	55.6122	39.9322		2.173	No grow	No grow	No grow	No grow	No grow	No grow	No grow	No grow	No grow	No grow	No grow		2.312	56.1311	No grow	No grow	89.8828	55.3806	No grow	50.8811	55.3806
2.1737	No grow	No grow	No grow	No grow		2.641	No grow	No grow	No grow	No grow	No grow	No grow	No grow	No grow	No grow	No grow	No grow		2.611	34.3794	34.3794	34.3794	34.3794	33.6292	33.6292	33.6292	34.3794
2.2879	No grow	48.0756	No grow	49.6844		2.5836	24.8589	24.8589	24.8589	24.1083	24.8589	24.1083	24.1083	24.1083	24.1083	24.1083	24.8589		2.1566	No grow	No grow	No grow	No grow	No grow	No grow	No grow	No grow
2.6257	31.5372	32.3231	33.8594	26.4325		2.7372	21.1092	20.3589	20.3589	20.3589	20.3589	20.3589	19.6086	20.3589	19.6086	19.6086	20.3589		2.1674	No grow	No grow	No grow	No grow	No grow	No grow	No grow	No grow
2.1723	No grow	No grow	No grow	No grow		2.3169	38.3589	37.6086	35.3586	40.6089	35.3586	36.8586	35.3586	36.1086	36.1086	36.1086	No grow		2.3172	42.6308	40.3786	39.6292	40.3786	42.6308	42.6308	41.8786	41.8786
2.1856	58.5403	No grow	49.6122	48.185		2.7314	26.3592	25.6092	26.3592	25.6092	26.3592	25.6092	25.6092	24.8589	27.1089	25.6092	No grow		2.5519	38.8792	38.8792	39.6292	40.3786	38.8792	38.8792	38.1286	No grow
2.2947	41.2869	40.5733	42.1097	46.6847		2.3603	54.1089	No grow	51.8583	No grow	51.1086	51.8583	No grow	46.6089	No grow	No grow	No grow		2.4615	38.1286	36.6283	36.6283	37.3786	35.1289	38.1286	38.8792	No grow
2.5491	34.5367	35.3228	36.1097	33.9322		2.5539	30.1089	29.3583	29.3583	29.3583	30.1089	29.3583	30.1089	29.3583	30.1089	29.3583	No grow		2.5752	35.8786	35.1289	33.6292	35.8786	33.6292	36.6283	35.1289	No grow
2.3032	54.0397	54.8261	No grow	58.6858		2.46	39.8958	38.3956	36.1453	37.6456	36.1453	36.8953	38.3956	37.6456	37.6456	39.145	No grow		2.6872	26.8794	26.8794	26.8794	26.8794	27.6289	26.8794	27.6289	No grow
2.5583	32.2869	33.0733	34.6094	46.6847		2.5983	27.1456	25.6461	26.3958	25.6461	25.6461	25.6461	25.6461	25.6461	25.6461	26.3958	No grow		2.7939	26.1294	26.1294	26.8794	26.8794	26.1294	26.1294	26.1294	No grow
2.7039	25.5372	24.8233	27.1097	27.9319		2.6981	26.3958	26.3958	25.6461	24.8958	25.6461	24.8958	No grow	24.8958	24.8958	24.8958	24.8958		2.53	41.1292	41.1292	41.8786	41.8786	44.8811	40.3786	44.1314	No grow
2.8176	24.7869	27.0733	28.6094	26.4325		2.8254	22.6453	21.1461	21.8953	21.1461	21.1461	21.8953	21.1461	21.1461	21.1461	21.1461	21.1461		2.3816	No grow	No grow	No grow	No grow	No grow	No grow	No grow	No grow
2.6307	27.7869	27.8231	29.3594	34.6822		2.5126	29.3953	29.3953	29.3953	29.3953	28.6461	28.6461	28.6461	28.6461	28.6461	29.3953	No grow		2.4762	38.9172	38.9172	38.1669	38.9172	39.6672	40.4167	39.6672	39.6672
2.3037	No grow	57.0761	52.6122	63.1856		2.5318	43.6453	42.145	46.6453	46.6453	48.1461	42.8956	46.6453	42.145	46.6453	41.3958	No grow		2.1986	No grow	No grow	No grow	No grow	No grow	No grow	No grow	No grow
2.4648	41.2869	41.3231	43.6114	33.1822		2.4742	30.8953	30.8953	31.6453	31.6453	31.6453	31.6453	30.8953	32.3956	31.6453	31.6453	No grow		2.4251	No grow	No grow	No grow	44.1694	No grow	No grow	60.6703	50.1689
2.1605	No grow	No grow	No grow	49.6844		2.4538	No grow	No grow	No grow	No grow	No grow	No grow	No grow	No grow	No grow	No grow	No grow		2.3499	44.9197	44.9197	51.6694	45.6697	46.4194	45.6697	50.1689	45.6697
2.4289	33.7869	33.8231	36.8597	40.6822		2.3951	35.4314	33.1817	41.4317	34.6817	33.9314	33.1817	34.6817	33.9314	33.9314	33.1817	No grow		2.6661	28.4183	28.4183	28.4183	28.4183	28.4183	28.4183	28.4183	29.9169
2.3076	51.79	No grow	57.8622	51.9353		2.2812	39.1811	36.9314	37.6814	36.1817	39.1811	39.1811	36.9314	36.9314	37.6814	38.4317	No grow		2.8642	26.1675	25.4169	25.4169	25.4169	25.4169	25.4169	26.1675	No grow
2.6574	27.7869	27.8231	30.1094	33.1822		2.5503	24.1811	24.1811	24.1811	23.4314	24.1811	23.4314	24.1811	24.1811	23.4314	23.4314	24.1811		2.8966	25.4169	24.6669	24.6669	24.6669	24.6669	25.4169	25.4169	No grow
2.8476	24.7869	25.5733	27.1097	27.1825		2.8316	18.9319	18.1814	18.1814	18.1814	18.1814	18.1814	17.4311	18.1814	17.4311	17.4311	18.1814		2.3085	47.9203	41.9167	41.1678	44.1694	52.4197	51.6694	47.9203	No grow
2.9204	23.2869	23.3231	24.1092	29.4322		2.8997	15.1817	15.1817	15.1817	15.1817	15.1817	15.1817	15.1817	15.1817	15.1817	15.1817	No grow		2.3624	69.67	49.4194	58.4192	47.1683	72.67	52.4197	50.1689	No grow
2.3612	40.5372	41.3231	45.1114	49.6844		2.2805	27.9314	27.9314	27.9314	27.9314	27.9314	27.1814	28.6819	27.9314	27.9314	27.9314	No grow		2.3485	38.9172	50.1689	50.1689	44.9197	41.9167	44.9197	58.4192	No grow
2.3512	39.7869	41.3231	42.1097	46.6847		2.3192	35.4314	34.6817	34.6817	33.1817	34.6817	35.4314	33.9314	35.4314	33.9314	34.6817	No grow		2.5916	41.1678	43.4186	41.1678	45.6697	48.6692	39.6672	43.4186	No grow
2.3486	38.2869	39.8233	40.61	40.6822		2.2407	38.4317	36.1817	35.4314	36.1817	36.1817	34.6817	35.4314	36.9314	37.6814	36.9314	No grow		2.4526	72.67	46.4194	44.1694	46.4194	60.6703	47.9203	50.1689	No grow
2.6085	30.7872	30.8231	33.1097	32.4322		2.5363	23.4675	22.7172	26.4683	No grow	22.7172	22.7172	22.7172	22.7172	22.7172	22.7172	No grow
2.46	39.7869	41.3231	40.61	43.6842		2.4463	35.4672	33.2175	33.9675	33.2175	19.7169	No grow	33.2175	33.2175	32.4678	33.9675	No grow

## Sheet: Fig. 1G
Growth in 1 mM H2O2 - MSN2 with noisy promoter strains.
		time to exponential growth (hours)
Strain	Noise	repeat 1	repeat 2	repeat 3	repeat 4	repeat 5	repeat 6	repeat 7	repeat 8	repeat 9	repeat 10	repeat 11	repeat 12
YNR048W promoter - MSN2	23.7384	35.3217	33.8214	35.3217	No grow	No grow	36.1075	32.3575	42.8578	33.1433	33.8936	42.8942	46.6442
DUR1,2 promoter - MSN2	22.1765	No grow	38.3217	No grow	No grow	No grow	No grow	34.6078	38.3578	36.8942	48.8942	42.8942	No grow
Synthetic library promoter -MSN2	21.4262	25.5717	29.3217	27.8217	27.0714	27.1075	29.3578	27.1075	25.6078	24.8939	27.1436	27.8939	25.6439
TMA108 promoter - MSN2	24.4093	58.5719	34.5719	42.8219	33.0711	30.1078	42.8578	36.1075	No grow	46.6442	32.3939	32.3939	33.8936
EPT1 Promoter - MSN2	23.4188	33.0711	28.5717	32.3214	33.0711	31.6078	31.6078	26.3578	28.6075	30.1439	27.1436	32.3939	32.3939
KAP120 promoter - MSN2	22.1017	33.0711	32.3214	33.8214	32.3214	30.8575	30.1078	29.3578	29.3578	30.8939	30.8939	36.8942	29.3942
PAP2 promoter - MSN2	22.8208	27.0714	32.3214	30.0717	30.0717	27.8575	28.6075	31.6078	27.1075	25.6439	31.6439	27.8939	26.3939
Source strain (WT MSN2 promoter)	20.8043	24.0714	24.8217	23.3211	26.3217	26.3578	21.8572	24.1075	21.8572	21.8936	24.1439	21.8936	24.8939

## Sheet: Fig. 2A
Growth in 1.6 mM H2O2 - The stress was inroduced at different Ods. Shown are the Ods and the time (hours) to exponential growth after stress induction.
	WT						dmsn4						dmsn2						dmsn2+dmsn4
OD	repeat1	repeat2	repeat3	repeat4		OD	repeat1	repeat2	repeat3	repeat4		OD	repeat1	repeat2	repeat3	repeat4		OD	repeat1	repeat2	repeat3	repeat4
0.140784	45.3008	45.3367	43.8725	46.9081		0.262906	No grow	No grow	No grow	No grow		0.154204	No grow	No grow	No grow	No grow		0.042818	No grow	No grow	No grow	No grow
0.202516	No grow	No grow	No grow	No grow		0.331348	No grow	No grow	No grow	No grow		0.328664	No grow	No grow	No grow	No grow		0.135416	No grow	No grow	No grow	No grow
0.633298	35.5508	34.0864	32.6222	34.1583		0.69503	49.6453	41.4306	No grow	46.7544		0.354162	No grow	No grow	No grow	No grow		0.150178	No grow	No grow	No grow	No grow
0.615852	37.0511	35.5864	37.8725	37.1589		0.958062	No grow	No grow	42.9669	47.5044		0.65477	48.8953	No grow	No grow	No grow		0.375634	No grow	No grow	No grow	No grow
0.927196	34.0508	34.0864	34.8725	34.9086		1.64382	40.6456	39.9306	41.4664	38.5047		0.968798	No grow	No grow	45.2167	No grow		0.468232	No grow	No grow	No grow	45.4089
1.92162	33.3011	33.3367	33.3725	33.4086		2.45708	40.6456	42.1808	39.9669	37.7539		2.13902	40.6456	40.6811	41.4664	42.2547		1.15936	47.5508	No grow	No grow	No grow
3.64072	29.5508	29.5864	28.8725	28.9086		3.54678	33.8947	33.1811	33.2167	33.2547		2.37924	40.6456	41.4306	39.2164	38.5047		1.82768	No grow	No grow	No grow	No grow
3.56959	26.5508	26.5867	26.6222	26.6586		4.19094	31.645	30.9303	32.4664	31.7542		3.90644	32.3947	30.9303	33.9664	33.2547
6.01203	22.8008	22.8367	22.8725	22.9086		6.75416	24.8947	24.1811	25.7164	25.0039		5.53562	27.8947	27.1808	28.7161	28.7536
	WT						dmsn4						dmsn2
OD	repeat1	repeat2	repeat3	repeat4		OD	repeat1	repeat2	repeat3	repeat4		OD	repeat1	repeat2	repeat3	repeat4
0.226672	No grow	No grow	No grow	No grow		0.613168	No grow	45.1808	No grow	No grow		0.395764	No grow	No grow	No grow	No grow
0.414552	44.3956	No grow	44.4672	43.005		1.19425	49.6453	No grow	No grow	45.2547		0.682952	No grow	48.1806	No grow	No grow
0.576934	39.895	39.1806	39.9669	38.5047		1.41971	45.8953	45.1808	40.7169	43.7547		1.31235	46.645	No grow	No grow	46.005
1.28551	35.3947	33.9303	34.7164	34.7547		2.70669	39.895	37.6803	37.7161	37.7539		1.59014	No grow	No grow	No grow	No grow
1.464	31.645	32.4303	33.9664	33.2547		3.6434	35.3947	33.9303	35.4661	34.7547		2.16452	39.895	37.6803	39.9669	39.2542
2.65972	27.8947	27.93	28.7161	28.0039		4.63112	30.8947	30.1806	30.9664	31.0042		3.20323	45.145	40.6811	42.9669	41.5044
3.2757	27.8947	26.4306	28.7161	28.0039		5.76108	27.145	26.4306	27.2167	27.2547		4.84047	31.645	30.9303	31.7164	31.0042
3.21531	24.8947	24.9303	26.4669	25.7544		7.79153	24.1453	22.6803	24.2169	23.5047		5.64298	30.145	29.4306	30.9664	30.2547
5.73692	19.645	19.6808	21.2164	20.5042		9.59786	20.3944	19.6808	21.2164	20.5042		7.27754	22.6447	22.6803	23.4667	23.5047

## Sheet: Fig. S4
OD600 measurments along the growth curves in SD or H2O2 in Msn2 over-expression or deletion strains
Msn2 O.E. - Msn2 controlled by TDH3 promoter, with msn4 deletion
WT Msn2 - wt Msn2 with msn4 deletion
dmsn2 - deletion of msn2 and msn4
	Growth in SD																				Growth in 1mM H2O2																				Growth in 2mM H2O2
	Msn2 O.E						WT Msn2						dmsn2								Msn2 O.E						WT Msn2						dmsn2								Msn2 O.E						WT Msn2
Time (h)	repeat1	repeat2	repeat3	repeat4	repeat5	repeat6	repeat1	repeat2	repeat3	repeat4	repeat5	repeat6	repeat1	repeat2	repeat3	repeat4	repeat5	repeat6			repeat1	repeat2	repeat3	repeat4	repeat5	repeat6	repeat1	repeat2	repeat3	repeat4	repeat5	repeat6	repeat1	repeat2	repeat3	repeat4	repeat5	repeat6			repeat1	repeat2	repeat3	repeat4	repeat5	repeat6	repeat1	repeat2	repeat3
0	0.305271	0.318884	0.362478	0.36846	0.36846	0.357986	0.356488	0.42349	0.551012	0.811574	0.947905	1.03014	0.735918	0.542621	0.322571	0.346074	0.244216	0.276852			1.08562	1.08562	1.34525	1.55551	1.30703	1.11605	1.80387	1.90518	1.81455	1.7544	1.58519	1.33707	1.64639	1.24545	0.831881	0.997365	0.842394	0.73751			1.36448	1.29694	1.08488	1.10114	1.03626	1.09458	0.949386	0.833484	0.86352
0.25	1.04393	1.11248	1.03628	0.939446	1.01493	0.723539	0.932397	0.884992	0.717701	0.491894	0.574667	0.536729	0.753097	0.523127	0.630057	0.55914	0.595762	0.307403			1.70086	1.61227	1.52142	1.62622	1.53091	1.62545	1.21959	1.29878	1.31956	1.31291	1.27723	1.49699	1.45978	1.37863	1.21573	1.10736	1.20167	1.26557			1.99265	1.66225	1.73281	1.72635	1.62884	1.55674	1.51095	1.3537	1.21178
0.5	0.8006	0.991593	0.980765	0.764005	0.864436	0.606768	0.723999	0.765389	0.616876	0.400689	0.459878	0.420087	0.683277	0.521652	0.68126	0.617154	0.659512	0.310793			1.53307	1.47213	1.39224	1.42878	1.37298	1.42043	1.11692	1.16254	1.18989	1.20502	1.1196	1.32384	1.3742	1.39305	1.26875	1.14461	1.30919	1.37513			1.82756	1.59159	1.65926	1.69061	1.58994	1.51923	1.42334	1.29065	1.1669
0.75	0.890331	1.02564	1.08536	0.891783	1.01334	0.729184	0.804389	0.821199	0.706246	0.499782	0.592915	0.577105	0.663898	0.511095	0.689844	0.646997	0.714429	0.386267			1.64297	1.52963	1.48772	1.51082	1.4158	1.47155	1.19859	1.29734	1.2548	1.25886	1.22186	1.34496	1.36082	1.39202	1.30483	1.18429	1.34457	1.39545			1.79538	1.57743	1.62929	1.66254	1.57916	1.50104	1.38895	1.24375	1.16342
1	0.827729	0.972415	1.0086	0.844716	0.941592	0.702941	0.779738	0.791176	0.678734	0.490618	0.614257	0.602582	0.649588	0.509983	0.683228	0.650824	0.698377	0.407059			1.57899	1.4886	1.43436	1.48992	1.38408	1.45878	1.21884	1.27083	1.23794	1.23245	1.14982	1.30635	1.36017	1.39477	1.35898	1.21446	1.34616	1.43426			1.78403	1.60157	1.63751	1.63512	1.5854	1.53693	1.40801	1.30781	1.22446
1.25	0.87637	1.06745	1.11459	0.926926	1.04541	0.790308	0.843944	0.901556	0.805826	0.610277	0.808699	0.722104	0.649729	0.517734	0.704289	0.646156	0.707696	0.384844			1.60945	1.56222	1.51634	1.53117	1.44314	1.49051	1.30822	1.34921	1.29597	1.2932	1.21242	1.3588	1.3721	1.41332	1.4017	1.23981	1.3856	1.48616			1.74988	1.57261	1.67008	1.6643	1.61129	1.56168	1.4022		1.21715
1.5	0.865103	0.947747	1.02862	0.922665	0.999418	0.761963	0.78879	0.791627	0.71064	0.530506	0.689155	0.659144	0.670017	0.511024	0.695652	0.661711	0.697511	0.526708			1.63763	1.53924	1.50136	1.54334	1.42546	1.45533	1.2	1.2659	1.24126	1.23313	1.17672	1.3357	1.3972	1.4235	1.39004	1.21853	1.34406	1.41675			1.70074	1.5474	1.6577	1.65635	1.57569	1.55473	1.38194	1.29506	1.20472
1.75	0.87721	1.02559	1.07678	0.938907	1.03381	0.812412	0.779788	0.853386	0.779928	0.578074	0.748665	0.698796	0.638306	0.488007	0.693914	0.672637	0.700724	0.018941			1.59795	1.55357	1.4995	1.54406	1.43178	1.45607	1.2614	1.33388	1.28597	1.35298	1.2463	1.39787	1.33648	1.37608	1.35611	1.20141	1.33633	1.39227			1.69376	1.50908	1.59002	1.63149	1.55652	1.52248	1.34321	1.26678	1.17374
2	0.857367	1.04456	1.05022	0.917779	1.04744	0.765392	0.74845	0.817805	0.73979	0.577698	0.695636	0.692875	0.688251	0.526977	0.734475	0.713921	0.754249	2.78743			1.55342	1.52098	1.48317	1.49665	1.43568	1.38949	1.24054	1.33086	1.2515	1.30894	1.22269	1.37712	1.44039	1.43241	1.43056	1.25337	1.37665	1.44857			1.72603	1.5568	1.6602	1.65983	1.5808	1.54252	1.35833	1.31348	1.26114
2.25	0.961403	1.04623	1.17491	1.03941	1.11969	0.849213	0.863278	0.898379	0.794074	0.622812	0.792682	0.80401	0.717909	0.566077	0.743819	0.719097	0.777814	1.30983			1.67089	1.60897	1.59955	1.60764	1.50094	1.55107	1.31334	1.406	1.33658	1.38697	1.29284	1.41416	1.45622	1.43964	1.46764	1.3082	1.45	1.5405			1.73578	1.55726	1.62836	1.65356	1.58024	1.52579	1.36557	1.28566	1.23163
2.5	0.967105	1.02717	1.17222	1.05758	1.12835	0.894445	0.867688	0.897287	0.805844	0.664837	0.773028	0.78571	0.770074	0.621607	0.817234	0.787341	0.818378	0.310212			1.72457	1.61997	1.59429	1.60767	1.46998	1.5659	1.27117	1.37222	1.31482	1.3353	1.25468	1.42138	1.49772	1.45549	1.50899	1.36859	1.47504	1.53848			1.79037	1.58524	1.66361	1.71147	1.6373	1.59895	1.37126	1.31438	1.26561
2.75	1.0304	1.1536	1.22922	1.11905	1.27178	0.973297	0.977603	1.03604	0.983203	0.770794	0.882364	0.851316	0.769067	0.666346	0.858874	0.833395	0.839064	0.638564			1.72373	1.7212	1.67831	1.65952	1.5585	1.61511	1.38914	1.49096	1.37825	1.4286	1.36199	1.58966	1.49984	1.4858	1.51554	1.37601	1.48885	1.55667			1.82893	1.64662	1.74393	1.73217	1.6538	1.65013	1.40247	1.30941	1.24428
3	0.998362	1.06633	1.19213	1.06084	1.17811	0.903136	0.952197	0.97032	0.91998	0.710885	0.837152	0.791987	0.797663	0.667936	0.867555	0.858108	0.882409	0.602052			1.66338	1.64443	1.63509	1.65258	1.49065	1.59881	1.30709	1.42423	1.3481	1.38482	1.33439	1.53654	1.5254	1.53674	1.58273	1.41022	1.5562	1.61655			1.81444	1.64653	1.74893	1.78115	1.6365	1.62708	1.42963	1.33788	1.28749
3.25	1.13391	1.22638	1.3671	1.21261	1.26879	0.989834	1.03428	1.07874	1.04275	0.846949	0.97725	0.970317	0.78717	0.650582	0.834119	0.848008	0.895556	0.637628			1.7852	1.7223	1.71416	1.69938	1.56633	1.68869	1.42424	1.52452	1.44048	1.46492	1.39153	1.55142	1.5361	1.52248	1.54283	1.4101	1.55752	1.65766			1.88142	1.68575	1.82319	1.83518	1.74382	1.69615	1.43893	1.3869	1.3243
3.5	1.02569	1.24798	1.32457	1.21914	1.28083	1.01881	1.02157	1.05763	1.05487	0.833866	0.923827	0.894321	0.851652	0.691913	0.89728	0.879248	0.908454	0.636441			1.7595	1.74619	1.69259	1.69395	1.57688	1.6509	1.3776	1.50246	1.40756	1.45375	1.36677	1.55661	1.54924	1.56109	1.5594	1.36279	1.50343	1.63468			1.83559	1.66605	1.74782	1.79283	1.69298	1.6326	1.41073	1.37729	1.30444
3.75	1.1479	1.32049	1.43495	1.28232	1.34382	1.0883	1.08966	1.08969	1.06047	0.834057	0.970195	0.887541	0.885395	0.716195	0.910407	0.86117	0.92175	0.63141			1.80648	1.82913	1.82788	1.81986	1.62817	1.7155	1.30679	1.41439	1.36411	1.4103	1.33821	1.53635	1.58092	1.62342	1.57488	1.3913	1.54685	1.62371			1.83593	1.69278	1.75942	1.77687	1.71452	1.70032	1.41415	1.36734	1.30016
4	1.14779	1.21246	1.35073	1.25787	1.32756	1.0649	1.04547	1.09404	1.02052	0.855461	0.973166	0.89481	0.884792	0.737025	0.934426	0.895618	0.944752	0.675729			1.80932	1.77444	1.76637	1.76506	1.60546	1.68876	1.29761	1.38756	1.33166	1.34805	1.30438	1.46894	1.5386	1.55935	1.56699	1.36175	1.49284	1.6147			1.77148	1.65335	1.76265	1.74199	1.67808	1.64405	1.39232	1.35487	1.27125
4.25	1.18342	1.31645	1.47286	1.36279	1.38591	1.14208	1.1518	1.17793	1.13244	0.9379	1.06046	0.979803	0.922208	0.787317	1.02146	0.971257	1.02283	0.732502			1.88498	1.81565	1.8157	1.82505	1.6778	1.74483	1.38044	1.44296	1.39682	1.44029	1.37637	1.51613	1.58923	1.57224	1.60804	1.43339	1.52689	1.65249			1.86442	1.68058	1.78999	1.8227	1.7478	1.73988	1.40061	1.3673	1.3105
4.5	1.23135	1.37366	1.48625	1.38446	1.43218	1.16688	1.24263	1.24264	1.16829	0.988332	1.0911	1.0119	0.938581	0.793903	1.02371	0.977037	0.985062	0.730002			1.87422	1.83309	1.87578	1.88234	1.70997	1.77283	1.37767	1.45918	1.44554	1.45092	1.37619	1.5471	1.57495	1.57208	1.5887	1.39081	1.51608	1.60825			1.87417	1.72656	1.8335	1.81823	1.76502	1.7254	1.43111	1.37522	1.31729
4.75	1.2161	1.41678	1.53475	1.42639	1.49824	1.22013	1.33393	1.34754	1.26017	1.11015	1.2231	1.10039	0.915669	0.751622	0.98021	0.904088	0.939097	0.640946			1.90997	1.90451	1.93918	1.90182	1.74843	1.77102	1.4263	1.47502	1.41674	1.44254	1.38147	1.54945	1.53255	1.50604	1.51531	1.32451	1.44774	1.5344			1.8771	1.69694	1.76597	1.82284	1.76531	1.71863	1.47107	1.41394	1.32187
5	1.33245	1.43581	1.56561	1.4901	1.54142	1.2366	1.41005	1.39643	1.34602	1.15954	1.25022	1.13052	0.975609	0.843095	1.00622	0.95019	0.979641	0.690243			1.94843	1.86726	1.94973	1.90593	1.76318	1.76995	1.42075	1.44922	1.47376	1.47374	1.4317	1.57649	1.56333	1.538	1.55907	1.33035	1.45661	1.54077			1.96468	1.77906	1.85212	1.90884	1.80716	1.75369	1.52786	1.44191	1.38058
5.25	1.27564	1.42566	1.49344	1.47435	1.52048	1.23182	1.39576	1.39172	1.31276	1.11766	1.20996	1.05522	1.07004	0.897803	1.10598	1.02152	1.07812	0.823297			1.89985	1.88808	1.90653	1.91198	1.76262	1.82276	1.34377	1.35327	1.38186	1.4174	1.35611	1.53254	1.61762	1.59909	1.60759	1.37154	1.52022	1.66179			1.93515	1.75564	1.84737	1.90922	1.85268	1.83967	1.55367	1.61328	1.40533
5.5	1.32869	1.43616	1.54991	1.44566	1.53368	1.22182	1.44176	1.43904	1.44185	1.23173	1.30838	1.12147	1.05719	0.965984	1.17007	1.10876	1.15894	0.820609			1.90499	1.90232	1.90361	1.91687	1.78085	1.8022	1.31365	1.32462	1.36553	1.4335	1.35864	1.51333	1.59383	1.58047	1.59251	1.36134	1.49103	1.58475			1.90744	1.74459	1.84509	1.84372	1.76278	1.71231	1.47977	1.42294	1.32953
5.75	1.38865	1.51887	1.60793	1.5703	1.61735	1.29595	1.60942	1.58504	1.56202	1.36274	1.43208	1.20806	1.05927	0.883939	1.06723	1.04532	1.07715	0.762081			2.01392	1.99388	1.97804	1.9687	1.80091	1.84494	1.40344	1.43197	1.4591	1.48885	1.40347	1.55794	1.54117	1.45935	1.46697	1.29476	1.37437	1.47735			1.89161	1.76493	1.86009	1.87041	1.81026	1.76246	1.48374	1.41572	1.34083
6	1.44435	1.54441	1.68454	1.63614	1.64275	1.33816	1.67779	1.58218	1.54715	1.34226	1.40081	1.16541	1.17466	1.01068	1.19359	1.17519	1.18808	0.870153			2.02964	1.92476	1.96996	1.95538	1.80493	1.82635	1.27641	1.28045	1.32147	1.3556	1.34343	1.53079	1.62067	1.58111	1.61396	1.43017	1.52317	1.60557			1.92826	1.81319	1.92323	1.92065	1.9026	1.84868	1.57851	1.49837	1.4288
6.25	1.58947	1.66482	1.82683	1.78541	1.75603	1.45285	1.85106	1.77248	1.76043	1.57381	1.63582	1.37733	1.23243	1.07562	1.27206	1.26137	1.26679	0.921323			2.13721	2.08321	2.0884	2.09109	1.9306	2.00223	1.40291	1.40166	1.42596	1.46534	1.44218	1.61636	1.65481	1.60403	1.53938	1.37647	1.52817	1.55374			1.95717	1.82067	1.90271	1.8724	1.84195	1.82834	1.5731	1.48898	1.41323
6.5	1.67443	1.75749	1.91754	1.83877	1.85215	1.51398	2.02265	1.9828	1.94288	1.76148	1.85239	1.55983	1.34662	1.185	1.34409	1.27467	1.34285	0.979563			2.19137	2.13327	2.15582	2.15706	1.97191	1.95978	1.50418	1.53661	1.5163	1.57853	1.53802	1.67003	1.67054	1.62646	1.56689	1.37257	1.52699	1.5869			2.01488	1.90046	1.99606	2.00813	1.93801	1.9091	1.64605	1.56748	1.49006
6.75	1.73465	1.80024	1.96677	1.84971	1.8417	1.55997	2.13631	2.04777	2.0081	1.78444	1.89785	1.52632	1.44897	1.31953	1.46483	1.45931	1.48483	1.10319			2.21919	2.1507	2.17961	2.15455	2.01446	2.00917	1.40283	1.38913	1.38916	1.48012	1.43945	1.60573	1.71346	1.65778	1.67668	1.49538	1.63109	1.66334			2.0209	1.84648	1.95012	1.92814	1.88382	1.84837	1.60756	1.50089	1.43082
7	1.72139	1.85533	2.04641	1.96433	1.99768	1.61139	2.27212	2.22869	2.23009	2.01231	2.12994	1.7243	1.47694	1.27814	1.45649	1.40169	1.4789	1.06709			2.28625	2.24163	2.21661	2.20212	2.05163	2.02378	1.53161	1.49642	1.48279	1.57212	1.53844	1.68253	1.70122	1.59847	1.57434	1.3721	1.44073	1.51169			2.01522	1.87284	1.99499	2.00163	1.92852	1.8674	1.61298	1.51907	1.48177
7.25	1.78724	1.96302	2.06638	1.99486	2.05579	1.65853	2.38763	2.26425	2.25236	2.06116	2.151	1.70156	1.59187	1.39641	1.58207	1.55012	1.55666	1.14623			2.25623	2.21412	2.22862	2.20627	2.08095	2.05448	1.40308	1.37591	1.35415	1.49676	1.47779	1.64912	1.72258	1.64952	1.62315	1.46323	1.52519	1.61959			2.02874	1.88127	1.98657	1.95525	1.91842	1.88905	1.5647	1.4607	1.38379
7.5	1.87907	1.98398	2.16933	2.10069	2.12033	1.68779	2.64724	2.50655	2.45569	2.27479	2.39942	1.93115	1.70591	1.49204	1.64863	1.57941	1.67104	1.25338			2.34803	2.29294	2.28627	2.31131	2.18371	2.11894	1.53563	1.55464	1.56808	1.64864	1.60152	1.72513	1.74958	1.65361	1.59035	1.43396	1.53493	1.55487			2.08491	1.97932	2.10687	2.08145	1.9752	1.9505	1.65812	1.58772	1.52898
7.75	1.99026	2.12667	2.30558	2.22405	2.20422	1.78651	2.78803	2.62186	2.62713	2.4238	2.52425	1.97556	1.74185	1.53258	1.69978	1.66345	1.68621	1.23971			2.44563	2.39189	2.37489	2.38787	2.24081	2.16187	1.45896	1.47647	1.43435	1.48997	1.4575	1.63983	1.73999	1.61461	1.54546	1.35177	1.41191	1.46618			2.03884	1.88186	2.00975	1.97332	1.93982	1.91639	1.59692	1.50575	1.44591
8	2.03695	2.17698	2.34919	2.2692	2.25749	1.83243	2.97595	2.80281	2.77945	2.65764	2.73417	2.11399	1.86384	1.67651	1.88983	1.83297	1.86987	1.37982			2.48396	2.37535	2.37013	2.36494	2.20341	2.14669	1.4531	1.44362	1.42603	1.51013	1.4749	1.61257	1.75941	1.71997	1.60877	1.3953	1.54297	1.6072			2.0313	1.85291	2.02874	1.98835	1.94816	1.89748	1.59134	1.50872	1.43745
8.25	2.08718	2.22291	2.42239	2.38982	2.4211	1.96125	3.21495	3.00146	2.99254	2.87764	2.92666	2.2651	1.94586	1.74794	1.89594	1.88308	1.97171	1.44533			2.54759	2.44847	2.44846	2.47853	2.33455	2.24665	1.47018	1.50147	1.47838	1.57427	1.53111	1.68747	1.7414	1.61192	1.53396	1.41829	1.52101	1.59034			2.14411	1.95243	2.13571	2.0824	1.999	1.96628	1.66087	1.54391	1.4859
8.5	2.23761	2.31501	2.5296	2.50605	2.45243	1.9797	3.42974	3.17632	3.18402	3.06329	3.10956	2.35442	2.05358	1.80983	1.97036	1.89834	1.97561	1.39249			2.58283	2.49684	2.49424	2.50468	2.33462	2.29784	1.40105	1.43763	1.40642	1.47429	1.46217	1.64977	1.68385	1.47826	1.40402	1.2673	1.34605	1.35684			2.09783	1.9348	2.05899	2.01943	1.94218	1.89959	1.62327	1.53291	1.46076
8.75	2.32939	2.41208	2.65326	2.59734	2.56609	2.03305	3.66396	3.40296	3.41452	3.31357	3.3481	2.54033	2.23953	2.02183	2.26797	2.19749	2.27446	1.6543			2.64411	2.58167	2.59081	2.62599	2.48005	2.36091	1.37822	1.36184	1.34957	1.45158	1.44333	1.60688	1.73745	1.61655	1.60721	1.41222	1.51688	1.58448			2.06812	1.87996	2.02053	2.02679	2.01745	1.94692	1.58959	1.48693	1.44396
9	2.3587	2.52743	2.73559	2.70837	2.63952	2.1589	3.82818	3.59721	3.64808	3.53874	3.58581	2.75911	2.33247	2.16283	2.35139	2.27337	2.33634	1.7123			2.71074	2.62096	2.6379	2.67817	2.51022	2.40964	1.43027	1.44668	1.40858	1.48584	1.41937	1.60466	1.72571	1.61115	1.53175	1.34309	1.42491	1.50532			2.13233	1.9405	2.07316	2.08297	2.0576	1.97038	1.63033	1.5442	1.5068
9.25	2.50379	2.64834	2.92684	2.88426	2.83761	2.21793	4.14646	3.85581	3.88614	3.80388	3.83174	2.94632	2.48533	2.26282	2.45347	2.37449	2.4154	1.76305			2.79988	2.68185	2.71174	2.73889	2.59876	2.45906	1.4583	1.47308	1.43519	1.51786	1.51132	1.66218	1.69762	1.55215	1.4643	1.29331	1.34051	1.36828			2.10227	1.94546	2.0719	2.04443	2.02138	1.89732	1.6034	1.52183	1.48331
9.5	2.62198	2.79326	3.05024	3.03738	2.90316	2.35044	4.42705	4.06883	4.1231	4.01841	4.06004	3.1596	2.61937	2.40652	2.60725	2.5722	2.61317	1.90576			2.85914	2.74264	2.77503	2.77763	2.66341	2.50066	1.43368	1.40648	1.38331	1.45931	1.47826	1.64575	1.68461	1.52459	1.41973	1.2689	1.35217	1.42512			2.09942	1.92626	2.07613	2.10563	2.0118	1.93611	1.60036	1.52772	1.45896
9.75	2.75658	2.8716	3.24101	3.19997	3.07944	2.4585	4.61565	4.31011	4.3917	4.29141	4.31272	3.36279	2.82915	2.65116	2.86157	2.81053	2.87956	2.10359			2.9544	2.8381	2.85221	2.89114	2.711	2.55881	1.39483	1.38669	1.3378	1.38686	1.38682	1.63169	1.68071	1.58985	1.48995	1.34089	1.40556	1.41176			2.10582	1.91688	2.05506	2.0998	1.99167	1.92887	1.5692	1.46395	1.39783
10	2.79866	2.90989	3.23783	3.23541	3.152	2.50895	4.8023	4.48758	4.56012	4.49257	4.52768	3.52576	3.01613	2.79677	3.04779	2.99444	3.05479	2.23049			3.0259	2.8957	2.8724	2.94992	2.7508	2.54269	1.32142	1.3023	1.33235	1.40453	1.39358	1.57082	1.69805	1.56937	1.48999	1.32698	1.42801	1.42473			2.12223	1.97673	2.10312	2.0565	2.02902	1.95273	1.61084	1.50959	1.46659
10.25	2.98398	3.12561	3.50052	3.53486	3.40475	2.73835	5.14081	4.86501	4.92598	4.83253	4.88355	3.94839	3.19849	2.9892	3.19123	3.15766	3.21708	2.39493			3.17804	3.07393	3.06376	3.12914	2.94518	2.69669	1.62236	1.61424	1.57917	1.61819	1.57376	1.71765	1.6981	1.48181	1.38048	1.27582	1.32843	1.34439			2.15445	1.97637	2.11562	2.12702	2.01827	1.96086	1.6235	1.52816	1.44871
10.5	3.18521	3.34389	3.71456	3.70059	3.57986	2.88906	5.40879	5.08916	5.14745	5.01834	5.05689	4.06357	3.36864	3.16688	3.38419	3.36691	3.40177	2.53212			3.34912	3.17225	3.2146	3.20179	3.06175	2.79326	1.42251	1.38314	1.40225	1.44436	1.45396	1.63632	1.69833	1.49198	1.33538	1.25336	1.33373	1.3702			2.16886	2.00648	2.14585	2.09085	2.02921	1.96358	1.60133	1.54944	1.49061
10.75	3.32062	3.38948	3.81689	3.83204	3.6721	3.00992	5.64522	5.26856	5.32675	5.21931	5.29854	4.26905	3.60493	3.35184	3.52477	3.46432	3.57246	2.68165			3.47491	3.29879	3.30891	3.36784	3.17576	2.8652	1.39812	1.41715	1.40344	1.4497	1.46048	1.63589	1.64032	1.45285	1.28042	1.2011	1.26362	1.30004			2.21178	2.0382	2.19457	2.13307	2.07577	1.98708	1.62234	1.54534	1.45146
11	3.49305	3.58222	3.99784	3.9536	3.75995	3.13998	5.82367	5.4652	5.53677	5.50718	5.52313	4.57948	3.82228	3.59231	3.78831	3.72299	3.79618	2.90943			3.56308	3.4216	3.41136	3.44197	3.29248	2.92492	1.4228	1.38334	1.36701	1.43769	1.43634	1.58784	1.64792	1.45397	1.28093	1.17229	1.17675	1.16291			2.15438	1.96929	2.12233	2.07442	1.99601	1.90618	1.55655	1.47798	1.38561
11.25	3.5789	3.68701	4.10815	4.0881	3.89112	3.2689	6.08215	5.70511	5.78149	5.7051	5.68299	4.70261	4.13052	3.91956	4.15081	4.12043	4.21824	3.23889			3.71245	3.52677	3.48085	3.55359	3.35704	3.00423	1.36772	1.35685	1.34186	1.35814	1.37454	1.57781	1.70084	1.55467	1.41551	1.32502	1.38723	1.45196			2.19501	2.02269	2.12965	2.12658	2.06922	1.97148	1.55319	1.47918	1.42912
11.5	3.66183	3.83699	4.26591	4.28605	4.05182	3.42009	6.29053	5.93169	6.07524	5.9734	5.99549	4.99321	4.39409	4.18307	4.4447	4.41347	4.44038	3.45171			3.80643	3.64293	3.60485	3.6937	3.47874	3.11009	1.46996	1.44283	1.44016	1.47008	1.4958	1.66825	1.70918	1.61458	1.46798	1.29822	1.37055	1.41909			2.22912	2.03947	2.16637	2.19418	2.09791	2.01214	1.5928	1.52363	1.45452
11.75	3.7879	3.98	4.50068	4.52699	4.23719	3.59355	6.61302	6.26762	6.3824	6.25165	6.24432	5.23279	4.58508	4.33837	4.55494	4.53696	4.5724	3.63693			3.9474	3.82072	3.81066	3.8448	3.65591	3.24886	1.47283	1.45924	1.47418	1.51467	1.52	1.67095	1.59981	1.4686	1.27671	1.16963	1.23224	1.29423			2.2453	2.08912	2.2421	2.21483	2.20952	2.05418	1.66849	1.54473	1.48875
12	3.99047	4.09898	4.66209	4.69576	4.41315	3.70056	6.84166	6.47643	6.56906	6.48499	6.52283	5.4839	4.79962	4.563	4.76308	4.71682	4.77952	3.84173			4.15808	3.90067	3.91839	3.96514	3.79439	3.32081	1.4976	1.42703	1.44467	1.42296	1.40121	1.59612	1.62422	1.48285	1.25935	1.16527	1.20941	1.18706			2.20651	2.03178	2.18248	2.13391	2.12725	1.97514	1.58454	1.45723	1.36108
12.25	4.16587	4.37821	4.88044	4.8655	4.62731	3.89462	7.04697	6.70198	6.76767	6.70807	6.72024	5.69235	5.02702	4.80358	5.01859	4.93824	4.97095	4.06046			4.23883	4.06383	4.09535	4.11676	3.95782	3.45522	1.45603	1.3527	1.36496	1.42074	1.40987	1.59659	1.57425	1.41166	1.21852	1.076	1.15026	1.16097			2.26122	2.11169	2.23521	2.18338	2.1169	1.91622	1.59053	1.47632	1.38263
12.5	4.37949	4.48835	5.07305	5.06562	4.75833	3.98929	7.2869	6.86374	6.95241	6.86611	6.83458	5.85112	5.249	5.00506	5.15205	5.16891	5.25993	4.35425			4.38693	4.20227	4.24755	4.29538	4.09783	3.56203	1.41077	1.33991	1.36178	1.41071	1.38896	1.58804	1.57577	1.4304	1.24773	1.08144	1.16795	1.18928			2.29825	2.13004	2.25464	2.20622	2.18309	2.02578	1.58586	1.46099	1.37935
12.75	4.48455	4.61849	5.16342	5.15978	4.91769	4.15586	7.42934	7.05919	7.15136	7.03133	7.0763	6.09408	5.42904	5.1932	5.36034	5.33861	5.42172	4.53481			4.49721	4.31917	4.36056	4.42573	4.23876	3.6155	1.39728	1.25113	1.29627	1.32904	1.33593	1.55579	1.5427	1.36034	1.20019	1.06918	1.08137	1.07108			2.2959	2.13234	2.26518	2.17857	2.18086	2.00984	1.53783	1.42319	1.3566
13	4.61609	4.76335	5.28757	5.33583	5.04454	4.36197	7.59007	7.26142	7.39324	7.28203	7.31951	6.29835	5.66407	5.45246	5.62482	5.60685	5.66887	4.80329			4.70727	4.50859	4.53861	4.56107	4.39329	3.78707	1.43548	1.31979	1.32933	1.36343	1.39478	1.63146	1.54992	1.39874	1.1705	1.05848	1.06432	1.052			2.28777	2.14461	2.25999	2.20736	2.20617	1.99584	1.54747	1.3884	1.31855
13.25	4.7614	4.87458	5.47958	5.49307	5.18899	4.51655	7.78223	7.40964	7.51834	7.435	7.4529	6.47616	5.95236	5.74707	5.97917	5.96324	6.04432	5.17494			4.82992	4.67274	4.68389	4.69156	4.54539	3.89989	1.35966	1.23385	1.25987	1.29535	1.3499	1.57496	1.61156	1.5356	1.35118	1.26265	1.31105	1.31827			2.29194	2.15726	2.28696	2.27309	2.2441	1.99961	1.56111	1.47983	1.39731
13.5	4.95607	5.01567	5.6095	5.62303	5.36133	4.69315	7.97874	7.70566	7.84539	7.72609	7.684	6.78228	6.12329	5.93122	6.09603	6.1134	6.16585	5.27852			5.03677	4.81406	4.81788	4.90511	4.73305	3.97381	1.53821	1.43401	1.43676	1.43679	1.44624	1.64719	1.62152	1.44613	1.25729	1.14601	1.2158	1.19162			2.42515	2.25809	2.39385	2.35784	2.32887	2.10355	1.68309	1.58525	1.53621
13.75	5.12229	5.22294	5.81512	5.80528	5.49363	4.84277	8.2213	7.91496	8.05928	7.90169	7.96315	7.03337	6.34704	6.10602	6.23803	6.22346	6.28567	5.44973			5.16331	4.98724	5.02942	5.10264	4.879	4.16444	1.60258	1.51622	1.56078	1.60394	1.62685	1.71557	1.6018	1.37991	1.19598	1.04006	1.05656	1.06254			2.46133	2.29704	2.39111	2.38669	2.28774	2.07001	1.57314	1.49153	1.39953
14	5.12003	5.32693	5.88158	5.89266	5.63693	4.95141	8.31846	8.03179	8.23467	8.03792	8.06418	7.11249	6.58534	6.36273	6.51694	6.50805	6.57879	5.74548			5.3	5.15246	5.10141	5.19442	5.04948	4.28522	1.49893	1.39026	1.38477	1.38604	1.41329	1.64451	1.61111	1.4278	1.14948	1.0816	1.08507	1.07557			2.44589	2.31595	2.47874	2.43032	2.36719	2.07954	1.55053	1.43735	1.40158
14.25	5.28647	5.42975	6.02662	6.01424	5.76365	5.16247	8.45642	8.1963	8.36414	8.25993	8.25283	7.37409	6.70707	6.43955	6.65816	6.67586	6.73159	5.87604			5.51987	5.25894	5.20093	5.28143	5.16117	4.40586	1.52477	1.36878	1.40154	1.39888	1.46815	1.61657	1.50979	1.28317	1.07725	1.04371	1.06799	0.997845			2.49175	2.33833	2.4214	2.44027	2.34443	2.08465	1.51805	1.42315	1.35622
14.5	5.44705	5.57412	6.13311	6.08291	5.82895	5.22933	8.61203	8.28634	8.5152	8.34623	8.39531	7.49108	6.90424	6.74817	6.94213	6.97225	7.0227	6.19684			5.57528	5.34211	5.38912	5.4991	5.31124	4.5537	1.46258	1.34289	1.38918	1.41093	1.46519	1.63807	1.57379	1.38364	1.22084	1.11439	1.09675	1.11001			2.56433	2.44677	2.56043	2.4816	2.41593	2.09179	1.56872	1.42433	1.36358
14.75	5.51857	5.62954	6.19443	6.18837	5.97642	5.36431	8.77928	8.48417	8.71966	8.52478	8.52126	7.66036	7.1703	6.99974	7.19416	7.2201	7.3045	6.51328			5.69867	5.52857	5.52116	5.63578	5.47299	4.66982	1.53736	1.34592	1.39643	1.40186	1.45344	1.58973	1.61898	1.44949	1.24156	1.18471	1.19287	1.18812			2.59455	2.50322	2.58897	2.57983	2.56293	2.19868	1.58302	1.48428	1.43988
15	5.63137	5.75942	6.35881	6.34781	6.11532	5.47719	8.92881	8.68539	8.91462	8.70938	8.79776	7.95205	7.35019	7.1052	7.26724	7.28781	7.36821	6.5788			5.87141	5.6153	5.6708	5.76557	5.55981	4.77638	1.64808	1.47812	1.5767	1.59829	1.636	1.66956	1.5415	1.33332	1.04756	0.964428	1.00437	1.00081			2.67149	2.47623	2.60735	2.56364	2.48987	2.13666	1.53742	1.41283	1.38796
15.25	5.77014	5.90783	6.49029	6.49151	6.22518	5.6459	9.07394	8.83427	9.09059	8.92017	8.92729	8.07647	7.5267	7.30755	7.44098	7.47999	7.54025	6.82771			6.07585	5.79358	5.80582	5.92131	5.72472	4.92056	1.58455	1.39768	1.41806	1.43844	1.52655	1.62101	1.5278	1.31134	1.06581	1.01362	1.02199	1.03373			2.71463	2.53749	2.64357	2.6075	2.58396	2.22856	1.52145	1.40128	1.34347
15.5	5.79385	5.9867	6.55644	6.53073	6.24264	5.72742	9.15631	8.88347	9.11578	8.90713	8.97404	8.12027	7.65324	7.47093	7.61871	7.67908	7.7621	7.03995			6.07852	5.86397	5.88004	5.96958	5.84194	4.99444	1.49299	1.26964	1.35995	1.3788	1.52942	1.62521	1.48419	1.25298	1.08188	1.00739	0.989173	0.929371			2.81712	2.62762	2.79343	2.70103	2.65076	2.25829	1.52777	1.39747	1.33864
15.75	5.93869	6.06723	6.64393	6.60866	6.36839	5.82068	9.22043	9.00027	9.2373	9.02059	9.06343	8.36973	7.91005	7.73	7.88423	7.93999	7.99631	7.28579			6.22551	6.00493	6.0417	6.12377	5.96559	5.17148	1.59583	1.36017	1.43767	1.37238	1.49169	1.5955	1.55163	1.40266	1.1797	1.08484	1.10506	1.08344			2.8402	2.67145	2.80366	2.76522	2.67467	2.23255	1.4941	1.3968	1.33651
16	6.11113	6.16256	6.80298	6.803	6.52904	5.99719	9.41031	9.22014	9.47909	9.22821	9.2758	8.67529	8.11567	7.92344	8.05175	8.06424	8.11328	7.53606			6.44371	6.17725	6.20791	6.27274	6.12098	5.27887	1.82579	1.62612	1.71338	1.7351	1.77649	1.76305	1.57261	1.39207	1.14092	1.01847	1.03242	1.08528			2.91362	2.81112	2.95428	2.91022	2.82653	2.33668	1.56974	1.42483	1.41812
16.25	6.16384	6.25931	6.84923	6.82239	6.57301	6.0671	9.40541	9.23306	9.3457	9.07209	9.11139	8.66798	8.22243	8.01726	8.12895	8.15351	8.22294	7.63798			6.48278	6.22256	6.29102	6.38024	6.19192	5.38783	1.7509	1.48693	1.52607	1.62583	1.66621	1.72941	1.50453	1.2258	0.962086	0.908313	0.918502	0.88394			2.98552	2.88699	2.96902	2.89398	2.84282	2.36525	1.50749	1.40111	1.32584
16.5	6.22319	6.30642	6.94227	6.89133	6.65653	6.15483	9.40022	9.24933	9.28976	9.05649	9.10535	8.76692	8.45443	8.31106	8.45725	8.47731	8.53916	7.97373			6.58963	6.30778	6.31623	6.41524	6.2209	5.43417	1.83216	1.54912	1.57611	1.62593	1.66075	1.71162	1.60739	1.4834	1.23107	1.05461	1.09608	1.08631			3.09739	2.95486	3.1006	3.05922	3.01197	2.44629	1.57705	1.54294	1.45564
16.75	6.29286	6.45534	7.06218	7.05856	6.7586	6.30387	9.4357	9.30255	9.39535	9.11819	9.17891	8.92403	8.59881	8.42048	8.50202	8.52994	8.57862	8.15018			6.72945	6.49316	6.50295	6.64431	6.42485	5.58344	1.95962	1.72488	1.7691	1.85188	1.81183	1.82519	1.58188	1.33109	1.08203	0.923912	0.928858	0.949931			3.24932	3.10135	3.26398	3.21136	3.11696	2.50469	1.58674	1.44115	1.37917
17	6.39278	6.52322	7.09578	7.06785	6.82159	6.35001	9.31283	9.11894	9.26888	9.00466	9.07253	8.80889	8.7802	8.57433	8.69481	8.73569	8.76646	8.398			6.81917	6.54883	6.5879	6.6938	6.50146	5.68044	1.92863	1.60875	1.70824	1.73631	1.73646	1.7927	1.61011	1.41271	1.21346	1.06694	1.09529	1.09765			3.29764	3.18697	3.31115	3.33564	3.23018	2.6216	1.58396	1.47475	1.44659
17.25	6.42937	6.54284	7.14315	7.13473	6.89689	6.42204	9.2858	9.16804	9.29176	9.04182	9.07036	8.76151	8.81632	8.66665	8.7498	8.80975	8.80572	8.4541			6.87376	6.57327	6.6354	6.75346	6.6159	5.74077	1.96472	1.60513	1.69919	1.7394	1.77954	1.80217	1.56936	1.35601	1.05466	0.883626	0.914165	0.912036			3.39658	3.33338	3.38802	3.40434	3.26392	2.59479	1.54178	1.41457	1.34034
17.5	6.59282	6.73647	7.34284	7.37669	7.03042	6.54285	9.3976	9.21569	9.38215	9.11571	9.13595	8.87616	8.88289	8.7196	8.78624	8.83758	8.83352	8.58168			6.99767	6.73647	6.77539	6.8872	6.68293	5.93371	2.18426	1.82498	1.91955	1.93418	1.94082	1.8823	1.55247	1.30987	1.02076	0.914591	0.859344	0.840317			3.43615	3.3706	3.47444	3.53535	3.39074	2.65636	1.54312	1.41114	1.36864
17.75	6.5973	6.71412	7.34598	7.33374	7.04083	6.63135	9.29935	9.16516	9.32803	9.03643	9.11157	8.786	9.03736	8.87362	8.86254	8.84917	8.92309	8.76967			7.09908	6.81996	6.83824	6.95119	6.78234	5.96767	2.27602	1.82568	1.96281	1.98138	1.97358	1.89909	1.51491	1.19845	0.981639	0.921479	0.922591	0.890068			3.63006	3.62346	3.71493	3.6599	3.53237	2.81396	1.55611	1.46517	1.38244
18	6.65262	6.78165	7.35748	7.31155	7.00622	6.5783	9.19438	9.13127	9.23713	8.96689	9.05028	8.73298	9.07168	8.93495	8.97299	8.93001	8.94875	8.9157			7.02928	6.78275	6.86913	6.9784	6.75846	5.99639	2.31848	1.77699	1.89701	1.90368	1.99802	1.87172	1.51493	1.21634	0.948458	0.852544	0.85247	0.8556			3.6358	3.57045	3.72108	3.73974	3.54849	2.79283	1.48411	1.38726	1.30341
18.25	6.70344	6.87847	7.46598	7.45148	7.09345	6.74379	9.32486	9.18325	9.27251	9.06778	9.12377	8.75408	9.17518	9.02109	9.08421	9.05368	9.09069	9.04748			7.17466	6.86528	6.98292	7.09934	6.88598	6.06729	2.37583	1.86602	1.9804	2.01356	2.05317	1.91786	1.62009	1.43392	1.13943	1.04073	1.02187	0.966035			3.70478	3.7171	3.85562	3.81681	3.60383	2.85463	1.53038	1.42231	1.33852
18.5	6.81388	6.9183	7.56343	7.51153	7.25047	6.83811	9.28298	9.20458	9.29969	9.0426	9.12238	8.7671	9.19623	9.06418	9.04049	9.04738	9.07527	9.05954			7.28917	7.00332	7.02388	7.12811	7.0069	6.18695	2.53653	1.91652	2.05051	2.06771	2.09282	1.9417	1.52551	1.27016	1.05546	0.977705	0.92079	0.935567			3.84383	3.90061	4.04666	4.02986	3.83213	3.09049	1.58479	1.52696	1.45358
18.75	6.90452	7.01136	7.6352	7.62442	7.27768	6.87896	9.36686	9.35378	9.37508	9.15986	9.1991	8.84764	9.22242	9.05253	9.01458	9.02816	9.06544	9.07261			7.34425	7.08645	7.10828	7.21864	7.03301	6.22078	2.86312	2.1701	2.29908	2.32927	2.33714	2.11862	1.52813	1.20746	0.95343	0.84832	0.851257	0.832644			3.97069	4.05028	4.18942	4.18052	3.94168	3.13838	1.56681	1.40365	1.35785
19	6.97333	7.0886	7.66171	7.63385	7.34059	6.96742	9.294	9.27994	9.29175	9.0477	9.11444	8.79254	9.31169	9.211	9.17287	9.16464	9.12584	9.18724			7.39857	7.14438	7.15288	7.33926	7.08996	6.35504	2.92866	2.1422	2.31591	2.32503	2.34466	2.10909	1.66721	1.45936	1.14404	1.0211	0.999908	0.968511			4.10789	4.23085	4.35898	4.33194	4.15023	3.29147	1.59054	1.47697	1.37222
19.25	6.98464	7.118	7.82932	7.76314	7.46397	7.04286	9.35041	9.48948	9.40144	9.15289	9.20522	8.86926	9.31045	9.19314	9.14658	9.13487	9.12756	9.20051			7.53164	7.19794	7.2561	7.36972	7.20159	6.3649	3.17211	2.38429	2.54369	2.53062	2.5202	2.24512	1.58907	1.25222	1.00364	0.916322	0.911049	0.874766			4.23133	4.39152	4.48919	4.52305	4.23724	3.40255	1.57184	1.47155	1.40853
19.5	7.10901	7.19131	7.84068	7.83345	7.46212	7.11865	9.41744	9.52181	9.33293	9.08672	9.11167	8.81479	9.40709	9.27032	9.20037	9.18922	9.22584	9.30582			7.58649	7.23362	7.32067	7.4271	7.213	6.35712	3.26	2.33895	2.53513	2.49466	2.54563	2.19569	1.62801	1.3422	1.04463	0.959865	0.995947	0.928737			4.33773	4.54202	4.6298	4.70651	4.42982	3.5294	1.5507	1.45758	1.38317
19.75	7.22379	7.32062	8.02338	7.95366	7.62373	7.2662	9.55283	9.59182	9.43389	9.25208	9.25445	8.8995	9.42924	9.29956	9.21114	9.2022	9.19326	9.31785			7.74789	7.386	7.40404	7.54173	7.35087	6.55582	3.59038	2.5898	2.79235	2.74958	2.7884	2.38472	1.60885	1.2856	1.04447	0.962679	0.883783	0.808233			4.51844	4.73073	4.8381	4.94794	4.60421	3.73197	1.60272	1.46314	1.41855
20	7.26161	7.37042	8.03915	8.04166	7.64694	7.3124	9.77482	9.64557	9.35934	9.15825	9.19166	8.86637	9.42958	9.31264	9.22969	9.18985	9.20395	9.34132			7.78658	7.51294	7.47672	7.63361	7.40912	6.52914	3.76209	2.66551	2.89998	2.83792	2.8444	2.39162	1.599	1.19549	0.928546	0.910282	0.886732	0.811136			4.60615	4.83566	4.89658	4.99315	4.70142	3.80834	1.59471	1.41674	1.31999
20.25	7.27181	7.32623	8.00494	8.04093	7.71489	7.28387	9.80728	9.7421	9.38241	9.12075	9.21355	8.83464	9.3496	9.2172	9.16137	9.12999	9.10112	9.23419			7.71611	7.38903	7.37696	7.55087	7.40481	6.4908	3.95998	2.79828	3.04741	2.99207	3.03202	2.52936	1.51878	1.14322	0.847838	0.75903	0.729345	0.765765			4.72034	5.00899	5.02971	5.17574	4.78536	3.87429	1.543	1.36586	1.28184
20.5	7.34382	7.42115	8.16904	8.14265	7.7156	7.37429	10.0164	9.85302	9.33433	9.14411	9.15478	8.83907	9.46188	9.33043	9.27914	9.26597	9.23693	9.37861			7.87351	7.5119	7.49866	7.65544	7.49369	6.66097	4.1403	2.89389	3.14493	3.11273	3.12677	2.57054	1.62477	1.32648	1.01104	0.938392	0.865547	0.851869			4.84794	5.14069	5.13625	5.36768	4.95653	4.05997	1.51396	1.3736	1.30184
20.75	7.38234	7.41978	8.22017	8.25619	7.83697	7.53454	10.1156	9.97574	9.43641	9.22349	9.30333	8.98062	9.49663	9.29264	9.2001	9.20204	9.2066	9.39003			7.93789	7.56463	7.57666	7.71407	7.54537	6.69819	4.5778	3.30102	3.53349	3.4289	3.42252	2.75613	1.57509	1.21746	0.91737	0.841414	0.789324	0.754627			5.01717	5.32169	5.36892	5.55317	5.13309	4.23727	1.58979	1.45222	1.36461
21	7.50261	7.55568	8.28691	8.26406	7.82918	7.54835	10.3533	9.96206	9.43456	9.19447	9.27172	8.92402	9.55485	9.37857	9.30484	9.27176	9.27502	9.39445			7.95073	7.64249	7.62443	7.76546	7.64493	6.71965	4.68176	3.35382	3.71177	3.64196	3.64067	2.828	1.63101	1.29737	0.999926	0.947327	0.89005	0.911173			5.06368	5.48401	5.46987	5.69258	5.25692	4.41432	1.57445	1.4274	1.36029
21.25	7.53428	7.51736	8.34354	8.30643	7.90198	7.561	10.2282	9.91417	9.39217	9.23766	9.25079	8.96867	9.47214	9.34455	9.24298	9.229	9.21397	9.3405			8.03898	7.64784	7.67915	7.86585	7.66225	6.73231	4.91198	3.58549	3.94292	3.85179	3.84048	3.00036	1.55992	1.2227	0.909724	0.834912	0.750535	0.702375			5.18112	5.62368	5.57328	5.75743	5.29864	4.47273	1.55377	1.40888	1.32044
21.5	7.48045	7.52391	8.24932	8.25292	7.87338	7.57942	10.1676	9.97721	9.30476	9.09891	9.18105	8.90108	9.41272	9.25418	9.1303	9.09838	9.09193	9.26241			7.99482	7.66865	7.63972	7.82163	7.6578	6.74242	5.09076	3.67823	4.01494	3.90124	3.94928	3.01726	1.47179	1.03981	0.735221	0.682682	0.66201	0.62051			5.24652	5.68143	5.6483	5.83891	5.38084	4.59549	1.4189	1.28109	1.21057
21.75	7.46883	7.51106	8.22224	8.27134	7.71248	7.48695	10.2473	9.87233	9.21125	9.03386	9.04811	8.82999	9.33746	9.18697	9.03857	9.00132	9.00583	9.16075			7.85697	7.46029	7.50992	7.71978	7.55702	6.69666	5.17704	3.72335	4.07492	3.96264	3.96385	2.99343	1.31953	0.871874	0.581961	0.511307	0.495079	0.45744			5.20374	5.65946	5.6093	5.82645	5.33532	4.61301	1.30168	1.13836	1.06495
22	7.4301	7.45306	8.23771	8.1777	7.78111	7.52671	10.4101	9.88749	9.22782	9.05051	9.07072	8.89911	9.32343	9.15758	8.98548	8.99399	8.97698	9.16562			7.90626	7.50988	7.61603	7.81119	7.68353	6.71605	5.44542	3.97138	4.33778	4.25743	4.2373	3.22734	1.27849	0.817367	0.539988	0.488019	0.47906	0.448979			5.32206	5.74012	5.64109	5.85118	5.35596	4.72477	1.2769	1.10661	0.987465
22.25	7.43897	7.45216	8.17317	8.17804	7.67769	7.41827	10.3958	9.57841	9.12212	9.06746	9.00307	8.84089	9.32137	9.08984	8.97022	8.94732	8.95713	9.12036			7.80656	7.45695	7.48705	7.69221	7.5172	6.62127	5.53454	4.07767	4.49347	4.40825	4.38949	3.35422	1.23224	0.762423	0.459441	0.431481	0.40741	0.343938			5.30355	5.73625	5.66646	5.88026	5.43774	4.8151	1.21206	1.03416	0.954959
22.5	7.60072	7.51263	8.22377	8.21286	7.74661	7.51027	10.1836	9.66422	9.17955	9.1748	9.11647	8.96523	9.30378	9.07948	8.95235	8.93035	8.96733	9.11399			7.86711	7.54527	7.54772	7.83207	7.60826	6.64722	5.87486	4.4527	4.83235	4.71767	4.75765	3.58936	1.17503	0.660902	0.423479	0.384902	0.364597	0.312158			5.39773	5.87721	5.76538	6.00343	5.49525	4.91643	1.20861	1.03197	0.945472
22.75	7.4942	7.49432	8.22716	8.19002	7.70894	7.48841	10.3942	9.6487	9.19115	9.18641	9.09707	8.99235	9.25152	9.05241	8.92015	8.93265	8.91879	9.09073			7.92938	7.52697	7.54624	7.73309	7.68604	6.72485	6.08796	4.63982	5.03096	4.94655	4.95758	3.82388	1.17182	0.697202	0.426734	0.378675	0.365142	0.284581			5.4412	5.93116	5.79788	6.11819	5.6171	5.07515	1.14363	0.94324	0.882945
23	7.49167	7.46386	8.21971	8.20889	7.69198	7.57986	10.4795	9.8227	9.1409	9.17309	9.08143	9.01712	9.24558	9.06728	8.89237	8.88537	8.89598	9.02202			7.90138	7.56414	7.54726	7.82693	7.57618	6.66973	6.31146	4.80414	5.2166	5.16334	5.10003	3.99412	1.0621	0.606002	0.368395	0.300387	0.277843	0.200689			5.49806	6.01709	5.83254	6.11946	5.62875	5.16878	1.08893	0.904948	0.802318
23.25	7.46083	7.43425	8.25271	8.19519	7.79259	7.59114	10.5536	9.92013	9.13555	9.21535	9.12729	9.06058	9.29273	9.13959	8.98429	8.9755	8.97313	9.12346			7.9225	7.59368	7.61781	7.8743	7.70586	6.69845	6.57588	5.06999	5.47348	5.43645	5.36113	4.2871	1.12611	0.698327	0.444554	0.390529	0.401024	0.311236			5.5031	5.98986	5.84215	6.15936	5.63439	5.27623	1.08859	0.917198	0.826943
23.5	7.6086	7.56397	8.38614	8.38969	7.91083	7.70511	10.7399	10.0225	9.2634	9.34539	9.24301	9.17642	9.33158	9.13307	8.99971	8.99641	8.99684	9.13008			8.06708	7.74235	7.70602	7.98173	7.74696	6.82269	6.89611	5.42805	5.80758	5.77686	5.73878	4.56065	1.2272	0.798438	0.515785	0.45665	0.452807	0.329497			5.69962	6.20389	6.07626	6.4205	5.88633	5.59205	1.2166	1.08308	1.0119
23.75	7.76457	7.74411	8.53027	8.44047	8.05796	7.92462	10.2187	10.2296	9.40634	9.48717	9.32916	9.27684	9.36641	9.16623	9.05086	9.025	9.04879	9.18116			8.2081	7.87407	7.79828	8.10482	7.88375	6.87561	7.17655	5.68114	6.05457	6.0325	6.00184	4.89779	1.25703	0.834636	0.56571	0.497656	0.512898	0.418581			5.81085	6.36531	6.24306	6.60509	6.03151	5.74393	1.20493	1.07279	0.997238
24	7.80958	7.80126	8.50313	8.46255	8.0019	7.87675	10.4918	10.0076	9.21281	9.377	9.26527	9.21064	9.40331	9.20381	9.0617	9.02518	9.03502	9.16408			8.24791	7.87691	7.84075	8.09925	7.89481	6.92347	7.28604	5.78263	6.1312	6.09688	6.05265	4.96411	1.26208	0.798846	0.520625	0.472907	0.480947	0.384012			5.94305	6.49	6.36217	6.64984	6.09257	5.79689	1.17129	0.996897	0.904857
24.25	7.82413	7.85174	8.50698	8.44105	8.0358	7.85785	10.7669	10.1005	9.24434	9.40245	9.24072	9.26578	9.31857	9.07242	8.93547	8.86626	8.90879	9.036			8.16309	7.90843	7.78201	8.12589	7.85433	6.92363	7.48209	5.97082	6.38335	6.34426	6.25017	5.1421	1.12868	0.654451	0.393883	0.307914	0.291937	0.224248			5.92735	6.53798	6.41687	6.69613	6.11721	5.89245	1.14132	0.967243	0.895423
24.5	7.70648	7.62078	8.39582	8.26171	7.91347	7.79694	10.7678	10.0473	9.23029	9.40983	9.23865	9.29816	9.33773	9.07842	8.94882	8.89918	8.91102	9.04962			8.1972	7.87875	7.76206	8.05054	7.91851	6.86444	7.68889	6.18342	6.58757	6.54984	6.53284	5.42492	1.10703	0.648412	0.356503	0.29832	0.306502	0.218263			5.89587	6.47643	6.3493	6.60319	6.06939	5.87393	1.04537	0.852945	0.72209
24.75	7.78288	7.74933	8.34118	8.31368	7.96092	7.89354	10.547	9.93736	9.23071	9.41146	9.23072	9.29609	9.29546	9.05088	8.93951	8.89743	8.95295	9.05524			8.21651	7.90534	7.82369	8.07983	7.91748	6.85875	7.87223	6.39882	6.79107	6.79238	6.72902	5.62733	1.07155	0.631975	0.359991	0.322802	0.318714	0.196635			5.95514	6.57545	6.37559	6.72591	6.13089	6.00688	1.0123	0.867904	0.753534
25	7.89536	7.85796	8.40898	8.28783	8.03468	7.94098	10.7835	9.82948	9.33355	9.54734	9.35257	9.40132	9.30159	9.07217	8.91835	8.90825	8.94528	9.02989			8.26517	7.87964	7.87242	8.17764	8.01316	6.95539	8.16104	6.6699	7.03076	7.0611	6.99078	5.88129	1.06712	0.601144	0.361685	0.293758	0.278078	0.167709			6.0424	6.64054	6.48002	6.8073	6.24093	6.07207	1.0493	0.863954	0.770781
25.25	7.9195	7.76541	8.37439	8.19938	7.93393	7.90624	10.7998	9.89608	9.24448	9.43469	9.26355	9.36701	9.29307	9.07222	8.90901	8.8749	8.92302	9.01011			8.23296	7.9015	7.83889	8.15379	7.97717	6.94695	8.2931	6.82087	7.18845	7.2296	7.18602	6.08144	1.07429	0.602428	0.353133	0.276741	0.309879	0.164945			6.04893	6.69551	6.50522	6.84648	6.1958	6.12211	1.04032	0.868772	0.769305
25.5	7.91181	7.81213	8.41587	8.26729	8.04186	7.91924	10.7229	9.97736	9.27744	9.56874	9.35718	9.46652	9.26275	9.0392	8.92574	8.8886	8.9246	9.01676			8.28414	7.95414	7.87832	8.24233	7.98774	6.92591	8.56611	7.05868	7.40605	7.43872	7.37092	6.33812	1.07116	0.638671	0.37834	0.2927	0.335265	0.147578			6.10513	6.78558	6.61367	7.02226	6.33692	6.25686	1.02096	0.855017	0.755236
25.75	7.90343	7.8566	8.35452	8.20367	8.03425	8.00198	10.7289	10.071	9.292	9.63617	9.34398	9.48653	9.27333	9.08912	8.96419	8.95884	8.99325	9.12964			8.29747	8.04653	7.93959	8.29243	8.07674	6.95766	8.80856	7.25858	7.62226	7.71046	7.58134	6.50564	1.09392	0.71638	0.476459	0.409125	0.432134	0.262678			6.13898	6.86411	6.68333	7.06148	6.38394	6.35515	1.01321	0.854086	0.76522
26	7.94936	7.87587	8.30813	8.26144	7.99491	7.92152	10.8081	10.1629	9.44515	9.68719	9.40236	9.51875	9.32532	9.11036	8.95391	8.92516	8.95658	9.08102			8.39687	8.03343	7.96133	8.28545	8.103	7.02558	8.96697	7.44214	7.80628	7.93985	7.81477	6.80121	1.10646	0.664708	0.432109	0.371341	0.409919	0.191519			6.24475	6.97854	6.78714	7.17157	6.4886	6.51915	1.0212	0.880413	0.806754
26.25	8.11352	7.92969	8.33421	8.28507	8.03906	7.98259	11.0731	10.165	9.44714	9.72951	9.44239	9.59315	9.39054	9.17831	9.02164	9.03469	9.03476	9.1357			8.42764	8.16993	8.07269	8.40489	8.12673	7.10886	9.24389	7.71784	8.04026	8.18073	8.07149	7.07735	1.25634	0.827758	0.566586	0.435626	0.460109	0.27598			6.36395	7.1211	6.84821	7.24061	6.56357	6.55671	1.11514	0.971716	0.857009
26.5	8.04909	7.94216	8.28436	8.29276	7.90967	7.95302	10.6857	10.1642	9.41908	9.61853	9.4132	9.54027	9.35362	9.1297	8.99874	8.99881	9.0051	9.09156			8.47132	8.06599	7.99274	8.30354	8.1849	7.12266	9.34084	7.85456	8.18619	8.34933	8.17183	7.25251	1.23816	0.818735	0.574884	0.435582	0.477721	0.267516			6.29511	7.09933	6.89602	7.32394	6.62545	6.70036	1.0754	0.926417	0.82528
26.75	8.02882	7.86889	8.30602	8.25923	7.94233	7.97236	11.1572	10.0532	9.37883	9.69935	9.45725	9.64124	9.40698	9.13583	8.99795	9.00886	9.01366	9.1157			8.52635	8.2042	8.13217	8.41994	8.21608	7.06334	9.52151	8.02902	8.33613	8.59715	8.41527	7.49914	1.23662	0.819411	0.573792	0.472935	0.524093	0.280409			6.38355	7.21907	6.91129	7.39239	6.67467	6.74745	1.00455	0.840769	0.740018
27	8.04126	7.95374	8.29684	8.25727	7.93291	7.9787	10.8372	10.2125	9.47199	9.74952	9.48734	9.67599	9.41121	9.13042	8.97284	8.97583	8.99518	9.13011			8.52805	8.22859	8.10126	8.45856	8.21899	7.11126	9.66557	8.24102	8.50814	8.79012	8.57376	7.66979	1.2034	0.77382	0.585369	0.4504	0.4879	0.305975			6.49793	7.28942	7.08056	7.49066	6.80072	6.86845	1.07923	0.936495	0.847352
27.25	8.0347	7.99139	8.29986	8.24839	7.8507	7.93609	10.9677	10.365	9.47856	9.80123	9.51421	9.70754	9.41471	9.17946	8.99574	9.00987	9.02281	9.12801			8.58727	8.31565	8.15492	8.47848	8.29049	7.17598	9.76799	8.48124	8.76332	9.00428	8.77292	7.87053	1.29763	0.918069	0.626801	0.497626	0.573416	0.342489			6.54111	7.32701	7.10222	7.4889	6.80081	6.90541	1.03255	0.924292	0.811541
27.5	8.08752	7.97819	8.31425	8.30586	7.9301	7.95655	11.2836	10.3283	9.59592	9.89456	9.60186	9.78917	9.46382	9.22187	9.03133	9.06598	9.07312	9.1667			8.58121	8.36218	8.23273	8.57045	8.37895	7.2086	9.80101	8.68878	8.91796	9.20266	9.00499	8.14874	1.37607	0.96496	0.795001	0.575345	0.6784	0.412797			6.63312	7.48115	7.24511	7.71804	6.95389	7.0553	1.06668	0.958048	0.860438
27.75	8.14574	7.99202	8.40357	8.30415	7.962	7.96448	10.6918	10.3125	9.60607	9.85496	9.59304	9.84196	9.51141	9.27485	9.10731	9.1295	9.14305	9.25092			8.62503	8.36764	8.31491	8.59145	8.45632	7.35217	9.81113	8.85319	9.08565	9.37593	9.15706	8.35107	1.44255	1.09399	0.945756	0.658358	0.745545	0.490734			6.61774	7.50155	7.25465	7.6622	6.99222	7.12349	1.10552	0.994748	0.886695
28	8.03353	7.90852	8.34431	8.35151	7.90002	8.03478	11.059	10.3118	9.61261	9.89228	9.63158	9.84135	9.50518	9.28462	9.1005	9.08194	9.0697	9.19244			8.71274	8.3478	8.27	8.59323	8.48437	7.39372	9.76905	8.99208	9.18968	9.50469	9.27301	8.52285	1.43615	1.0403	0.932256	0.645132	0.700621	0.392361			6.72182	7.60626	7.31596	7.84713	7.06316	7.23902	1.0856	0.985477	0.922561
28.25	8.19293	8.02485	8.49009	8.4027	7.88539	8.05368	11.3983	10.2856	9.65977	9.91448	9.64909	9.89909	9.51824	9.26669	9.10625	9.08289	9.11472	9.22321			8.66707	8.3416	8.39551	8.61328	8.48769	7.40433	9.78303	9.12747	9.21316	9.56843	9.37606	8.71964	1.47156	1.14146	1.00285	0.750503	0.83099	0.472097			6.7629	7.66362	7.41353	7.87093	7.0642	7.30983	1.08172	0.970641	0.901372
28.5	8.20142	8.01413	8.43749	8.40279	7.93992	8.02138	11.0401	10.39	9.71105	9.95973	9.72752	9.94789	9.55015	9.2968	9.12207	9.12719	9.15179	9.19952			8.66971	8.4556	8.32847	8.61102	8.48427	7.43495	9.7844	9.22899	9.24436	9.59948	9.46544	8.95065	1.54759	1.19118	1.02352	0.744164	0.85637	0.518011			6.92216	7.89072	7.60255	8.04734	7.26657	7.50524	1.13348	1.01805	0.947388
28.75	8.19729	8.04129	8.46811	8.36988	8.06531	8.05329	11.1777	10.54	9.78384	10.023	9.70444	10.0159	9.66439	9.38559	9.20063	9.15623	9.21946	9.32426			8.71442	8.41304	8.37359	8.62607	8.51124	7.58266	9.8253	9.29957	9.27572	9.60355	9.48012	9.17601	1.70528	1.38989	1.24562	0.942348	1.02171	0.659723			6.91607	7.80728	7.54895	8.08586	7.28071	7.50452	1.13453	1.0092	0.907554
29	8.1315	8.01853	8.39539	8.32355	8.00058	8.03793	11.282	10.4044	9.78184	10.028	9.77831	10.0209	9.59713	9.32816	9.20207	9.18391	9.253	9.31208			8.65141	8.44214	8.36059	8.66701	8.53681	7.52616	9.83395	9.2392	9.17145	9.53279	9.41639	9.25502	1.67172	1.38604	1.26576	0.964692	1.0738	0.628344			6.93992	7.91882	7.67532	8.10801	7.32836	7.58471	1.12092	1.01771	0.92651
29.25	8.06349	7.8868	8.42452	8.35149	7.95053	8.00947	11.0675	10.3024	9.81288	10.0377	9.73345	10.0342	9.55594	9.32654	9.18082	9.16465	9.22792	9.29692			8.65895	8.36572	8.28425	8.61587	8.56445	7.54104	9.84485	9.2336	9.23002	9.57575	9.42255	9.40968	1.69299	1.47355	1.34122	0.992919	1.11076	0.647305			6.97715	7.90602	7.63173	8.13958	7.31707	7.58866	1.10449	1.02092	0.893685
29.5	8.11802	8.02074	8.4836	8.45727	8.02314	8.09761	11.0212	10.501	9.86189	10.0701	9.8086	10.0855	9.60331	9.33498	9.19547	9.16326	9.21258	9.34045			8.71316	8.40459	8.35428	8.67493	8.54941	7.5789	9.87255	9.26025	9.18411	9.5442	9.37913	9.51215	1.75973	1.5617	1.42794	1.03217	1.18107	0.712696			7.04895	7.99917	7.75695	8.24426	7.40617	7.72995	1.15227	1.09137	0.978843
29.75	8.11971	7.95741	8.48524	8.40857	8.11118	8.07282	11.13	10.571	9.94523	10.1392	9.86827	10.1841	9.65894	9.43132	9.24348	9.22019	9.26843	9.37609			8.71838	8.40141	8.40857	8.62389	8.56657	7.54917	9.85168	9.27498	9.25721	9.59457	9.45802	9.58383	1.87485	1.74148	1.6302	1.19732	1.33378	0.816202			7.19433	8.0768	7.85745	8.3632	7.52088	7.81372	1.20234	1.10969	0.97808
30	8.16521	7.94659	8.46602	8.38221	7.92735	8.06076	11.4333	10.5438	9.90606	10.1639	9.82555	10.1249	9.74333	9.50256	9.30942	9.247	9.30499	9.40723			8.67052	8.35825	8.28874	8.5438	8.46961	7.54428	9.85634	9.26894	9.24634	9.62287	9.4187	9.54457	1.97653	1.89528	1.80198	1.3002	1.46673	0.889463			7.11563	8.12578	7.91359	8.41045	7.54494	7.93918	1.20736	1.14555	1.01424
30.25	8.21254	8.02766	8.49529	8.42826	8.05289	8.09853	11.224	10.5338	9.98825	10.1809	9.88293	10.1951	9.70069	9.44435	9.27276	9.25467	9.3343	9.3978			8.63282	8.41389	8.4055	8.65912	8.47734	7.62806	9.89003	9.30278	9.25164	9.64357	9.50356	9.58545	1.99814	1.85882	1.8654	1.36549	1.55717	0.919088			7.16415	8.2052	7.87915	8.53106	7.62267	7.99724	1.1529	1.09032	0.976454
30.5	8.19391	7.92366	8.44319	8.37613	7.97536	8.07628	11.3735	10.5414	9.96633	10.126	9.91545	10.2512	9.73323	9.45045	9.30709	9.29313	9.32553	9.39961			8.67163	8.36654	8.32341	8.64175	8.51141	7.72987	9.90953	9.3069	9.26885	9.65836	9.48512	9.5148	2.10981	2.02232	2.02292	1.47177	1.69525	1.00825			7.1532	8.18034	7.97278	8.47491	7.60579	7.99656	1.12428	1.06948	0.954413
30.75	8.11828	8.01379	8.47069	8.45393	8.06304	8.14829	11.0895	10.678	10.0243	10.1862	9.88346	10.2441	9.70816	9.46805	9.3191	9.27793	9.32007	9.39797			8.74686	8.47069	8.3749	8.70028	8.50899	7.69249	9.8953	9.32471	9.26883	9.64411	9.43403	9.53733	2.23293	2.2126	2.23381	1.60516	1.82987	1.07372			7.22738	8.22348	8.0491	8.565	7.65527	8.06592	1.20203	1.14012	1.00875
31	8.21174	8.01725	8.47774	8.43824	8.0617	8.11934	11.1821	10.6838	10.0809	10.2132	9.96499	10.2439	9.72835	9.45893	9.30791	9.28134	9.38155	9.38621			8.71687	8.42746	8.30407	8.72523	8.58899	7.77909	9.95079	9.37331	9.24609	9.65939	9.49208	9.56924	2.31544	2.32152	2.36674	1.71142	2.01079	1.17057			7.2915	8.36446	8.08602	8.62255	7.71837	8.1479	1.22659	1.16268	1.02519
31.25	8.19727	8.02921	8.59853	8.45378	8.04609	8.12531	11.486	10.4313	10.0654	10.2404	9.97321	10.251	9.75574	9.47969	9.33288	9.30275	9.32885	9.42171			8.72046	8.41306	8.32199	8.66306	8.51114	7.67538	9.89386	9.38151	9.30674	9.69251	9.51575	9.56563	2.45949	2.51359	2.54688	1.8694	2.1772	1.29906			7.32469	8.35201	8.11969	8.59643	7.77216	8.25166	1.21472	1.15621	1.00956
31.5	8.26566	8.04467	8.55277	8.5207	8.15639	8.19491	11.517	10.5037	10.0749	10.2887	10.0216	10.3406	9.8691	9.56699	9.41845	9.40669	9.45537	9.53937			8.82177	8.48244	8.33031	8.76091	8.57091	7.78391	9.91751	9.35413	9.34213	9.6698	9.50848	9.62012	2.63627	2.7528	2.81027	2.06422	2.40109	1.4058			7.37536	8.35611	8.11357	8.63453	7.79894	8.19583	1.21179	1.1678	1.0233
31.75	8.24886	7.99559	8.51247	8.48727	8.05203	8.20331	11.3957	10.6414	10.0916	10.2818	9.98745	10.3136	9.84333	9.58014	9.43381	9.40447	9.42973	9.52645			8.73593	8.46454	8.352	8.67742	8.53523	7.75736	9.90229	9.37927	9.25081	9.63568	9.47308	9.59416	2.78172	2.95843	3.02839	2.18948	2.56795	1.48647			7.46312	8.59388	8.3281	8.84656	7.94189	8.41104	1.23912	1.24915	1.07067
32	8.18992	7.98578	8.53255	8.44758	8.06628	8.15512	11.5313	10.6152	10.1256	10.3358	10.0251	10.3795	9.8372	9.58864	9.44217	9.41803	9.44684	9.53084			8.76918	8.45117	8.32302	8.73575	8.63299	7.73068	9.96121	9.3909	9.29462	9.68406	9.50136	9.61884	2.88464	3.155	3.24859	2.40571	2.76624	1.60173			7.40436	8.58245	8.31673	8.885	7.92001	8.34633	1.20843	1.20951	1.03147
32.25	8.22015	7.98842	8.48014	8.42507	8.0485	8.19256	11.3006	10.692	10.1825	10.3467	10.1022	10.4092	9.8491	9.60061	9.46666	9.42432	9.46309	9.54457			8.773	8.47415	8.36759	8.69657	8.53279	7.73333	9.98866	9.46122	9.35192	9.74593	9.56925	9.59535	3.06611	3.39362	3.5359	2.61705	3.00859	1.75553			7.56317	8.67422	8.34761	8.91002	8.06545	8.4565	1.25443	1.2616	1.09691
32.5	8.17215	8.07011	8.54713	8.49449	8.10133	8.16975	11.59	10.7591	10.2227	10.4068	10.1116	10.4398	9.90326	9.58799	9.45261	9.41696	9.45631	9.55316			8.75627	8.50286	8.38315	8.68341	8.5232	7.814	9.95078	9.38162	9.31625	9.66887	9.54906	9.61076	3.22094	3.562	3.70538	2.7619	3.24611	1.87983			7.52306	8.78202	8.40486	8.98327	8.0981	8.50676	1.24015	1.2718	1.09665
32.75	8.1924	8.05916	8.53383	8.44168	8.02312	8.11439	11.236	10.6306	10.1363	10.3984	10.089	10.4385	9.95598	9.61509	9.49438	9.46178	9.4824	9.5948			8.74061	8.43689	8.3219	8.68566	8.61515	7.90771	10.0133	9.45869	9.36247	9.7446	9.57503	9.61418	3.41309	3.77368	3.99229	2.97007	3.4375	1.96552			7.51912	8.74857	8.45099	8.90025	8.13852	8.51156	1.23472	1.24157	1.07631
33	8.21952	8.12592	8.6338	8.59674	8.12592	8.18833	11.1745	10.8279	10.2729	10.4463	10.1429	10.5029	9.98699	9.67271	9.57765	9.50237	9.5223	9.64123			8.80819	8.57283	8.41606	8.70908	8.52737	7.73511	9.97502	9.42972	9.36437	9.72161	9.56506	9.66114	3.63152	4.08685	4.26579	3.21325	3.72301	2.20764			7.48397	8.71147	8.3866	8.88562	7.9777	8.51553	1.27592	1.27587	1.0577
33.25	8.23311	8.10115	8.63429	8.5099	8.10837	8.19238	11.3554	10.7107	10.2532	10.3771	10.1303	10.4432	9.99627	9.62833	9.52023	9.46832	9.52281	9.62706			8.84207	8.56019	8.46567	8.79192	8.59233	7.79326	9.97656	9.45861	9.37905	9.76228	9.60108	9.72085	3.83876	4.30136	4.50715	3.45652	3.96551	2.38668			7.65962	8.86264	8.4773	8.92911	8.12349	8.63807	1.26478	1.30493	1.09564
33.5	8.3133	8.15276	8.62455	8.60896	8.15747	8.24846	11.3441	10.7567	10.3003	10.4655	10.2506	10.5231	9.97362	9.65401	9.51627	9.496	9.56926	9.62096			8.82518	8.53847	8.38528	8.73223	8.63053	7.84019	10.0829	9.49777	9.40393	9.80253	9.61285	9.73138	4.0162	4.49774	4.71344	3.66074	4.18985	2.54385			7.61101	8.85713	8.53231	8.92432	8.23101	8.66328	1.29352	1.30437	1.10814
33.75	8.29972	8.06455	8.65399	8.54758	8.1462	8.31051	11.253	10.5876	10.2763	10.4002	10.2113	10.5252	9.96308	9.71526	9.54748	9.50593	9.57626	9.67054			8.89277	8.59183	8.45065	8.75791	8.65518	7.80361	10.0541	9.4949	9.39989	9.79494	9.6456	9.78902	4.27398	4.71985	4.88035	3.92335	4.43027	2.79685			7.58753	8.84635	8.58656	8.93275	8.17287	8.69739	1.28557	1.31921	1.08092
34	8.26964	8.1279	8.6299	8.55812	8.22531	8.2074	11.5559	10.8636	10.3468	10.4707	10.1615	10.4142	9.96425	9.67321	9.50728	9.48772	9.55767	9.62957			8.85686	8.63002	8.36553	8.78403	8.6479	7.64331	10.0494	9.53995	9.40336	9.79847	9.65032	9.77948	4.50665	4.98549	5.13676	4.19233	4.69125	2.99912			7.68734	8.87213	8.63099	8.91138	8.30757	8.79827	1.33238	1.39625	1.14476
34.25	8.22758	8.08236	8.64422	8.53063	8.03191	8.17359	11.4579	10.7699	10.3056	10.4094	10.1839	10.4578	10.0377	9.70738	9.56962	9.52785	9.62452	9.68028			8.83888	8.50072	8.38938	8.74338	8.58325	7.69983	9.94866	9.41275	9.32481	9.68453	9.5315	9.70468	4.77142	5.21021	5.3623	4.42664	4.86728	3.24792			7.70654	8.87207	8.67331	8.93083	8.31964	8.73302	1.31284	1.38051	1.13288
34.5	8.27855	8.07096	8.64961	8.56234	8.06496	8.2066	11.3015	10.6587	10.3156	10.4949	10.2424	10.5185	10.0317	9.74198	9.60544	9.53981	9.62161	9.71013			8.81801	8.5097	8.40197	8.80727	8.58625	7.72454	10.0675	9.52736	9.38841	9.77284	9.60805	9.75388	4.97551	5.38729	5.59872	4.65656	5.10211	3.46483			7.71937	8.82606	8.65881	8.85826	8.30357	8.68041	1.30437	1.38109	1.1094
34.75	8.34407	8.1258	8.63487	8.59423	8.1918	8.22179	11.5881	10.6524	10.4332	10.5864	10.2904	10.4969	10.0328	9.68077	9.57431	9.55538	9.61776	9.6539			8.85818	8.56194	8.4734	8.81522	8.65041	7.69402	10.0506	9.5234	9.45216	9.79851	9.67407	9.79732	5.15696	5.57328	5.81585	4.84575	5.29035	3.70278			7.81581	8.77419	8.67011	8.85149	8.24271	8.72893	1.34603	1.4337	1.17165
35	8.23498	8.06692	8.62279	8.50568	8.05484	8.22161	11.4407	10.7945	10.4473	10.5769	10.2891	10.4614	10.0818	9.76874	9.66758	9.624	9.66719	9.74166			8.84849	8.53187	8.38227	8.80552	8.67535	7.66129	10.0812	9.56481	9.43067	9.79129	9.63125	9.75809	5.39752	5.83833	6.02997	5.10023	5.53346	3.97417			7.76985	8.86067	8.78075	8.99602	8.41818	8.81212	1.35569	1.49635	1.2026
35.25	8.20159	8.01434	8.61839	8.48198	8.168	8.26885	11.2955	10.8445	10.3828	10.5455	10.2742	10.4488	10.1157	9.8246	9.7104	9.64202	9.7197	9.77362			8.88944	8.60163	8.48556	8.81909	8.66986	7.73041	10.0036	9.5059	9.42155	9.77032	9.66598	9.82116	5.66066	6.05991	6.27617	5.33269	5.77421	4.24642			7.72012	8.79871	8.70039	8.88082	8.31791	8.7934	1.40667	1.54445	1.21434
35.5	8.35819	8.12561	8.68727	8.61313	8.15822	8.24692	11.5041	10.8452	10.4035	10.5816	10.2892	10.5568	10.1206	9.80681	9.66129	9.63692	9.71599	9.73595			8.92136	8.60385	8.48074	8.79623	8.63721	7.72173	10.1095	9.55772	9.45685	9.83754	9.71792	9.92515	5.82439	6.23158	6.48712	5.50198	5.9392	4.45155			7.74736	8.81579	8.71173	8.94798	8.31966	8.74428	1.41321	1.54034	1.19203
35.75	8.36127	8.11064	8.71058	8.62093	8.18615	8.30129	11.7479	10.9738	10.4819	10.6221	10.3085	10.6044	10.1602	9.81999	9.657	9.60958	9.68984	9.76482			8.92297	8.56951	8.4151	8.75826	8.69494	7.75336	10.1302	9.55816	9.46793	9.80834	9.68275	9.88649	5.99964	6.41876	6.67505	5.71846	6.1412	4.63739			7.87138	8.87594	8.75858	9.00358	8.38027	8.76865	1.47334	1.6599	1.30671
36	8.29312	8.03862	8.60796	8.56847	8.14085	8.22124	11.2464	10.9483	10.4632	10.5916	10.3405	10.5894	10.1526	9.8103	9.65543	9.63765	9.71847	9.80049			8.90042	8.53973	8.44039	8.80731	8.65469	7.77039	10.0842	9.58441	9.48593	9.8239	9.67459	9.928	6.21124	6.63321	6.90134	5.9423	6.39311	4.90786			7.86721	8.76401	8.65452	8.84216	8.20925	8.65209	1.42017	1.63258	1.21498
36.25	8.32658	8.15381	8.66765	8.60311	8.14307	8.263	11.8583	10.9119	10.4974	10.647	10.3665	10.5716	10.1816	9.80499	9.66859	9.65991	9.75073	9.7824			8.95768	8.58991	8.44516	8.8348	8.63176	7.81855	10.122	9.59394	9.48001	9.82269	9.70415	9.94819	6.41259	6.80335	7.07785	6.10134	6.58972	5.09823			7.95015	8.83069	8.72635	8.92516	8.26927	8.77178	1.4527	1.6695	1.27192
36.5	8.33787	8.17253	8.60964	8.58675	8.19636	8.32578	11.7212	10.8146	10.4472	10.5535	10.3139	10.5816	10.229	9.91087	9.78956	9.7424	9.83985	9.86432			8.91773	8.61188	8.50536	8.87228	8.7074	7.82874	10.1084	9.59076	9.46735	9.85156	9.76742	9.9675	6.69137	7.10473	7.36475	6.37565	6.839	5.33822			7.97502	8.85393	8.73363	9.00798	8.27374	8.75091	1.49193	1.76107	1.31212
36.75	8.35939	8.11985	8.64904	8.66328	8.17849	8.32372	11.5648	10.9414	10.4942	10.579	10.3504	10.5603	10.2047	9.85981	9.74416	9.70115	9.7276	9.79138			8.93663	8.63241	8.49389	8.84387	8.68523	7.79768	10.1096	9.63942	9.49948	9.85045	9.74521	9.99838	6.85749	7.2721	7.54585	6.54961	7.00252	5.54846			7.98368	8.82827	8.74589	8.94297	8.28624	8.71693	1.50223	1.79081	1.28519
37	8.33161	8.07577	8.60542	8.60802	8.1731	8.23916	11.5112	10.9479	10.4879	10.6128	10.3404	10.6245	10.2385	9.89016	9.74765	9.72785	9.79631	9.87011			8.93269	8.55536	8.38413	8.79424	8.58156	7.70783	10.0842	9.62004	9.46219	9.84991	9.69468	9.98477	7.07374	7.46837	7.77825	6.82112	7.24091	5.79088			7.84678	8.82908	8.71711	8.95508	8.24155	8.73263	1.51967	1.8832	1.32907
37.25	8.21895	8.13024	8.66437	8.56989	8.14111	8.24174	11.6215	11.0801	10.5116	10.6189	10.3914	10.659	10.2416	9.88938	9.75478	9.73051	9.80363	9.90107			8.87222	8.55426	8.45129	8.81357	8.64636	7.72251	10.0773	9.62022	9.47657	9.83955	9.73761	10.0442	7.29403	7.68063	7.96885	7.0106	7.42178	5.972			7.94566	8.77661	8.69395	8.86398	8.14591	8.74962	1.58391	1.9665	1.38949
37.5	8.33054	8.05589	8.59635	8.61414	8.10511	8.24433	11.6488	10.9123	10.6026	10.6838	10.4188	10.6967	10.2411	9.8883	9.75621	9.78283	9.85141	9.89817			8.84834	8.59751	8.46956	8.82453	8.62142	7.74052	10.1094	9.65369	9.52906	9.85979	9.74134	10.055	7.48097	7.87253	8.12563	7.20123	7.60821	6.22374			7.9515	8.89148	8.76765	9.03497	8.27056	8.74743	1.63787	2.07034	1.43817
37.75	8.26255	8.14008	8.67541	8.64204	8.13892	8.24329	11.6348	11.0156	10.5758	10.6842	10.399	10.7395	10.3155	9.95782	9.80214	9.77786	9.86836	9.932			8.88314	8.59653	8.47691	8.81159	8.68499	7.86253	10.1049	9.60996	9.51026	9.87421	9.7759	10.0895	7.69527	8.03295	8.36718	7.42739	7.78464	6.44319			7.81161	8.81733	8.67408	8.96186	8.2389	8.73016	1.67535	2.16283	1.46073
38	8.24486	8.07208	8.57304	8.49648	8.07088	8.2113	11.6095	10.988	10.5631	10.615	10.3438	10.5868	10.3621	10.0137	9.90001	9.83322	9.91495	9.95392			8.82036	8.54916	8.43065	8.74751	8.56111	7.67881	10.0733	9.61028	9.51299	9.84969	9.72889	10.0627	7.94612	8.23733	8.54628	7.63337	7.97238	6.64834			7.91011	8.90437	8.77772	9.06708	8.37779	8.81363	1.71939	2.26835	1.53939
38.25	8.29147	8.16187	8.66127	8.60739	8.13439	8.25312	11.6151	10.9936	10.6372	10.7148	10.4864	10.7465	10.3116	9.92931	9.8169	9.76914	9.86307	9.86668			8.84749	8.52496	8.45079	8.79375	8.63133	7.72764	10.1606	9.67416	9.56506	9.92775	9.80569	10.1571	8.04506	8.3575	8.67417	7.76521	8.09636	6.82645			7.9708	8.84835	8.69656	8.95026	8.22556	8.71894	1.75847	2.38363	1.56699
38.5	8.30223	8.14404	8.6124	8.58613	8.09574	8.25782	11.6621	11.0688	10.6091	10.7057	10.4193	10.7351	10.3485	9.98308	9.85299	9.84501	9.94338	9.96545			8.92252	8.59669	8.4628	8.84648	8.62201	7.82544	10.1478	9.67904	9.5428	9.84392	9.79051	10.1289	8.25636	8.56093	8.8629	7.97337	8.27098	7.11908			7.85881	8.73042	8.68085	8.88106	8.18719	8.6587	1.74429	2.46533	1.56914
38.75	8.34545	8.1704	8.68629	8.62421	8.26378	8.33463	11.6316	11.0933	10.6372	10.7279	10.4957	10.7573	10.403	10.0114	9.88637	9.8583	9.92007	9.98467			8.98361	8.61106	8.49384	8.83319	8.64805	7.80978	10.1688	9.69667	9.51162	9.86727	9.80098	10.1877	8.4534	8.70504	9.00868	8.15743	8.40018	7.27532			8.00005	8.84268	8.74279	8.92287	8.30883	8.76535	1.8902	2.66862	1.67256
39	8.28291	8.12321	8.67779	8.62035	8.19892	8.26849	11.5965	11.1697	10.6159	10.7206	10.458	10.7489	10.4465	10.0618	9.89803	9.86108	9.98662	10.0321			8.90586	8.64906	8.49487	8.8903	8.69087	7.82649	10.203	9.7131	9.5648	9.87178	9.80316	10.2207	8.68982	8.89995	9.20356	8.37746	8.57777	7.55129			7.84284	8.79883	8.68843	8.91033	8.21252	8.69358	1.93306	2.7851	1.71829
39.25	8.33399	8.2178	8.72284	8.68108	8.27774	8.33762	11.446	11.0436	10.6072	10.7191	10.4445	10.739	10.4427	10.0644	9.92019	9.94178	10.0107	10.0086			8.95911	8.67146	8.50764	8.83871	8.72641	7.75987	10.1802	9.70449	9.54793	9.92949	9.8241	10.2545	8.87107	8.98152	9.27046	8.4827	8.70735	7.74848			7.92731	8.92225	8.76265	8.99659	8.34349	8.82258	2.0336	3.01785	1.86445
39.5	8.3653	8.08604	8.67791	8.58344	8.15695	8.29241	11.6777	11.1801	10.7048	10.7495	10.5364	10.8356	10.4411	10.0479	9.91768	9.90569	9.98973	9.9965			8.93419	8.70743	8.5354	8.85186	8.74813	7.81271	10.2086	9.70682	9.56795	9.92833	9.87618	10.3183	8.97641	9.05785	9.31829	8.61987	8.78178	7.85623			8.06331	8.84919	8.78684	8.96896	8.30905	8.81605	2.0795	3.1471	1.86125
39.75	8.33512	8.15494	8.60063	8.5695	8.17303	8.2631	11.8805	10.9682	10.7306	10.8165	10.5657	10.7954	10.4516	10.0221	9.96035	9.91043	9.94827	10.0052			8.96482	8.6808	8.48343	8.83959	8.68449	7.82347	10.1858	9.75861	9.64363	9.99067	9.89965	10.3145	9.12874	9.13915	9.38763	8.77971	8.84386	8.04218			8.03164	8.87152	8.72025	9.02017	8.23481	8.74252	2.18518	3.32417	1.99123
40	8.22513	8.11589	8.66078	8.58788	8.13745	8.20828	11.3863	11.1645	10.6757	10.6945	10.4931	10.7663	10.4827	10.0574	9.94639	9.86766	9.97006	9.98189			8.85559	8.64175	8.49348	8.79348	8.62855	7.73227	10.1697	9.71886	9.57541	9.92498	9.81842	10.2795	9.30547	9.20062	9.38909	8.84777	8.85092	8.18035			7.8227	8.87485	8.6533	8.99954	8.17536	8.79007	2.2009	3.52045	2.06316
40.25	8.26486	8.13187	8.65763	8.62175	8.20024	8.27924	11.8639	11.1405	10.6913	10.7725	10.4721	10.7654	10.463	10.0613	9.93118	9.88574	9.98627	10.019			8.84734	8.61221	8.4052	8.75554	8.68983	7.78072	10.118	9.68946	9.51511	9.86249	9.77007	10.2928	9.43621	9.24965	9.39944	8.97117	8.9157	8.38091			7.7972	8.90249	8.69399	8.96455	8.22418	8.78109	2.32169	3.72669	2.18288
40.5	8.35679	8.08911	8.66179	8.60211	8.13967	8.37114	11.7585	11.1338	10.6812	10.7296	10.541	10.8765	10.5011	10.0668	9.91672	9.88653	9.98823	10.0118			9.01605	8.61873	8.49072	8.83365	8.67267	7.80425	10.1847	9.76712	9.5797	9.90448	9.83346	10.3004	9.55171	9.27458	9.44766	9.05208	8.96049	8.5089			7.87346	8.87335	8.67203	8.99384	8.21466	8.72966	2.44036	3.96511	2.31229
40.75	8.21983	8.18368	8.6436	8.55635	8.16815	8.23196	11.8982	11.1643	10.7012	10.7175	10.5104	10.8283	10.5026	10.0937	9.98684	9.93487	9.99262	10.016			8.92683	8.61373	8.40096	8.79071	8.6292	7.79434	10.1551	9.68287	9.55707	9.86526	9.76344	10.3332	9.62858	9.3316	9.51822	9.1015	8.94893	8.6503			7.82363	8.82425	8.64907	9.01624	8.19496	8.77674	2.48733	4.13879	2.35188
41	8.30464	8.13322	8.65298	8.5645	8.13678	8.25545	11.8014	11.0712	10.6395	10.7267	10.4746	10.8173	10.4747	10.0615	9.98551	9.9175	10.0039	10.0296			8.85834	8.59802	8.3801	8.7449	8.68642	7.78461	10.1087	9.68605	9.53901	9.87442	9.77965	10.3649	9.69459	9.33061	9.49476	9.1238	9.02785	8.79428			7.80236	8.84668	8.67778	9.02977	8.22616	8.76816	2.70398	4.4258	2.56392
41.25	8.19118	8.07106	8.58029	8.51088	8.1297	8.25339	11.7066	11.1992	10.768	10.7716	10.5442	10.8598	10.5464	10.1239	10.0129	9.97263	10.0395	10.0644			8.88222	8.50977	8.41033	8.76677	8.58277	7.6247	10.1395	9.67317	9.49165	9.85928	9.77872	10.3415	9.77288	9.39574	9.56584	9.17991	9.04687	8.95974			7.86622	8.74565	8.56605	8.89855	8.18934	8.71274	2.7441	4.57836	2.61072
41.5	8.16924	7.97375	8.5695	8.51683	8.12139	8.19465	11.7465	11.1712	10.6836	10.7307	10.5328	10.7908	10.4938	10.0556	9.90522	9.85355	9.94129	10.0219			8.91944	8.48929	8.32543	8.62459	8.5623	7.59538	10.1184	9.69222	9.52968	9.82969	9.74915	10.4004	9.70228	9.31848	9.50545	9.15731	9.01062	9.02376			7.78818	8.74128	8.58929	8.92567	8.2027	8.76157	2.90945	4.81074	2.75735
41.75	8.32287	8.07447	8.62453	8.60892	8.18982	8.28808	11.8328	11.2465	10.7739	10.7821	10.5878	10.7727	10.594	10.1719	10.056	10.0072	10.0872	10.1827			8.95159	8.61487	8.4222	8.80589	8.66864	7.78103	10.2151	9.78812	9.62215	9.95386	9.86863	10.5384	9.86117	9.48068	9.63781	9.29848	9.11692	9.1526			7.68029	8.7861	8.54983	8.87851	8.14773	8.64627	3.13628	5.11808	3.03731
42	8.09051	7.95829	8.42738	8.4478	7.97514	8.14089	11.9406	10.8215	10.7167	10.7426	10.5719	10.7849	10.4177	9.9659	9.83455	9.89889	9.97256	9.99838			8.79685	8.45736	8.33277	8.67985	8.54473	7.64645	10.1258	9.68905	9.54907	9.84901	9.76845	10.4163	9.71956	9.28827	9.47911	9.24295	9.11867	9.12972			7.67235	8.70121	8.50952	8.89162	8.18951	8.72584	3.33138	5.36923	3.23548
42.25	8.25813	8.05197	8.61139	8.51824	8.12271	8.24761	11.968	11.0067	10.7037	10.699	10.467	10.785	10.5269	10.0645	9.9122	9.894	10.0044	10.0489			8.83146	8.54104	8.40457	8.69412	8.57095	7.76478	10.1045	9.65345	9.50867	9.82053	9.73764	10.3961	9.8355	9.41214	9.55813	9.28238	9.14658	9.17662			7.71904	8.7773	8.57564	8.86513	8.16299	8.68824	3.41916	5.47526	3.29349
42.5	8.2805	8.02601	8.57989	8.51405	8.04781	8.18455	11.8043	11.0627	10.7453	10.7535	10.5109	10.7936	10.5659	10.0842	9.95692	9.91693	9.99114	10.0395			8.78409	8.49608	8.37164	8.68493	8.57501	7.54082	10.1061	9.67511	9.55057	9.83866	9.73677	10.4637	9.86135	9.42353	9.59805	9.31287	9.15633	9.21027			7.68436	8.78822	8.60759	8.9245	8.20487	8.61948	3.62593	5.74812	3.56471
42.75	8.1532	8.003	8.44918	8.38217	7.90314	8.1315	11.9877	11.0623	10.6697	10.7203	10.4659	10.7262	10.5827	10.104	9.96722	9.95112	9.98846	10.0982			8.77191	8.45511	8.22384	8.67398	8.49466	7.63692	10.0608	9.67482	9.51941	9.81347	9.73999	10.434	9.87214	9.43076	9.62769	9.34433	9.19122	9.28528			7.68499	8.72518	8.49902	8.88948	8.1266	8.64707	3.79593	5.87844	3.75068
43	8.12327	7.97078	8.50436	8.40978	8.07154	8.14488	11.724	11.2459	10.8499	10.8265	10.5392	10.8711	10.6299	10.1345	10.0042	9.96683	10.0787	10.1596			8.7901	8.48891	8.3894	8.68621	8.52714	7.64696	10.236	9.82444	9.67992	9.97127	9.90972	10.6158	9.92197	9.49444	9.65175	9.39109	9.23962	9.34016			7.88414	8.86977	8.70114	8.94012	8.29235	8.80276	4.17127	6.25958	4.12692
43.25	8.3137	8.11458	8.65125	8.61892	8.21905	8.31253	11.9546	11.1519	10.8806	10.8511	10.565	10.9275	10.7349	10.2487	10.1439	10.1263	10.1736	10.2339			8.87693	8.53653	8.45283	8.75048	8.62383	7.75752	10.2371	9.83035	9.61344	9.91912	9.87296	10.5957	10.0381	9.63509	9.73169	9.46863	9.29903	9.42347			7.77235	8.7806	8.60485	8.94655	8.29582	8.79251	4.34344	6.41744	4.26457
43.5	8.38621	8.18611	8.70201	8.6734	8.27958	8.35991	12.196	11.2298	10.795	10.7985	10.569	10.9208	10.7012	10.1921	10.0478	10.0417	10.1037	10.1665			8.95855	8.59201	8.43773	8.77008	8.61959	7.79066	10.2068	9.75254	9.62087	9.91713	9.85086	10.5843	9.9975	9.53893	9.68248	9.4349	9.25746	9.40062			7.8928	8.91402	8.70466	9.05058	8.30218	8.77839	4.62268	6.72404	4.61696
43.75	8.32275	8.0179	8.61967	8.54658	8.14563	8.24132	11.9349	11.0526	10.85	10.8336	10.5629	10.9841	10.7044	10.1626	10.0527	10.0095	10.0775	10.1675			8.86945	8.55019	8.38845	8.72227	8.55602	7.66538	10.1583	9.75809	9.60767	9.86247	9.79493	10.5852	10.0089	9.55486	9.71588	9.43694	9.25404	9.43046			7.83334	8.80295	8.64033	8.9437	8.20263	8.6673	4.76931	6.8362	4.69801
44	8.20423	8.01921	8.48694	8.50248	7.94597	8.13336	11.8702	11.0536	10.7681	10.741	10.5007	10.887	10.6889	10.148	10.0097	9.98285	10.092	10.1335			8.67116	8.43671	8.32294	8.62092	8.51441	7.55829	10.0876	9.72774	9.55932	9.85324	9.78812	10.5609	9.96925	9.47326	9.64323	9.43241	9.29129	9.45852			7.80955	8.78003	8.55859	8.89712	8.18428	8.67948	4.99881	7.06871	4.98021
44.25	8.28449	8.0255	8.57801	8.5159	8.06872	8.21624	11.9791	11.177	10.8788	10.8622	10.634	10.9927	10.6455	10.1466	10.0292	9.99643	10.1001	10.1501			8.79528	8.4717	8.33025	8.70815	8.58985	7.54014	10.1881	9.79071	9.65076	9.91982	9.85579	10.6316	9.92314	9.44614	9.63085	9.42515	9.30163	9.45532			7.86213	8.70209	8.48254	8.81786	8.1195	8.60979	5.19182	7.21566	5.1564
44.5	8.20494	7.92012	8.39192	8.36906	7.83721	8.08967	11.8395	11.1413	10.717	10.7313	10.4779	10.8841	10.6123	10.1288	9.96726	9.96145	10.0578	10.116			8.67421	8.25276	8.20845	8.59302	8.50438	7.53908	10.08	9.67033	9.55644	9.78056	9.78048	10.5815	9.91981	9.44778	9.6165	9.4664	9.28908	9.46977			7.61606	8.65956	8.43187	8.70599	8.00987	8.47611	5.35152	7.38016	5.28943
44.75	8.17998	7.97231	8.47221	8.42699	7.98645	8.12719	11.8448	11.1988	10.8218	10.7339	10.5382	10.9292	10.7153	10.1886	10.0393	10.0093	10.1076	10.1717			8.71509	8.4362	8.24715	8.56099	8.50011	7.71001	10.1418	9.74178	9.61145	9.85909	9.84613	10.6196	9.99375	9.49978	9.66887	9.52413	9.33112	9.52275			7.76581	8.75237	8.61532	8.83869	8.08872	8.593	5.67831	7.70153	5.60238
45	8.27634	7.95953	8.51362	8.40344	7.95484	8.16716	11.8119	11.3022	10.886	10.766	10.5882	10.8873	10.6937	10.1387	9.95101	9.97304	10.0873	10.1534			8.7502	8.41678	8.27765	8.63184	8.47776	7.56721	10.1576	9.76005	9.6142	9.85363	9.83472	10.6577	9.91533	9.45637	9.64725	9.50595	9.34665	9.52517			7.717	8.66715	8.37753	8.80131	7.98661	8.57964	5.85723	7.85659	5.82241
45.25	8.2013	7.93689	8.43375	8.41563	7.91637	8.16293	11.9868	10.9242	10.8535	10.7499	10.6027	10.9085	10.6761	10.1157	9.97543	9.96593	10.0866	10.1046			8.72427	8.35579	8.23467	8.60836	8.42758	7.5199	10.1673	9.7591	9.62754	9.86691	9.83135	10.6333	9.91175	9.42678	9.61851	9.51428	9.35002	9.52831			7.63556	8.67654	8.44821	8.73952	7.91763	8.51797	6.0137	7.99651	5.99391
45.5	8.17337	7.94036	8.42505	8.40954	7.96679	8.039	11.7432	11.116	10.8366	10.7683	10.6082	10.9824	10.7077	10.1946	10.0501	10.0219	10.1258	10.1785			8.70022	8.39259	8.30753	8.62113	8.5099	7.66426	10.1624	9.79671	9.62608	9.87491	9.8796	10.6706	9.9949	9.51123	9.68146	9.52299	9.40428	9.55096			7.73031	8.74022	8.53289	8.89585	8.08483	8.57771	6.29569	8.2801	6.27757
45.75	8.13294	7.89259	8.39076	8.36679	7.88543	8.05475	12.0285	11.1051	10.8936	10.8031	10.6512	10.9537	10.6709	10.1383	9.94632	9.97561	10.0856	10.1573			8.63723	8.38847	8.26629	8.62899	8.46753	7.68949	10.1346	9.80925	9.64799	9.89332	9.8898	10.6949	9.93533	9.46362	9.65889	9.48429	9.3257	9.53719			7.69133	8.62215	8.39711	8.75078	7.98718	8.55018	6.45753	8.43139	6.41498
46	8.18837	7.98653	8.43757	8.42084	7.96377	8.12238	11.9216	11.164	10.8292	10.7679	10.582	10.8879	10.7053	10.1351	9.99299	9.995	10.1258	10.1394			8.70067	8.34071	8.20894	8.53836	8.45315	7.4474	10.1016	9.7548	9.61495	9.82121	9.80001	10.6385	9.93722	9.46728	9.6622	9.50708	9.36411	9.58464			7.5083	8.66972	8.34843	8.73484	7.97278	8.55475	6.71182	8.62661	6.6586
46.25	8.13773	7.95164	8.43747	8.38135	7.87713	8.05265	12.0314	11.1247	10.8571	10.8134	10.5979	10.9755	10.7438	10.1559	10.03	10.0021	10.1316	10.1905			8.67793	8.31183	8.14008	8.51624	8.49716	7.38431	10.1543	9.83019	9.65012	9.87055	9.79001	10.6687	9.95878	9.47106	9.67898	9.57743	9.41849	9.58923			7.68249	8.74113	8.43341	8.83087	8.09117	8.61006	6.91772	8.84213	6.90111
46.5	8.23081	7.96699	8.45387	8.38068	7.93902	8.094	11.8322	11.3496	10.8579	10.8369	10.6779	11.0298	10.7551	10.1824	10.0484	10.0297	10.1358	10.2007			8.69661	8.29081	8.25587	8.60575	8.52215	7.6647	10.2086	9.87506	9.70446	9.89167	9.86199	10.7003	9.98862	9.49465	9.68419	9.55213	9.443	9.61335			7.55434	8.65357	8.37062	8.64949	7.9095	8.46539	7.11775	8.97462	7.07277
46.75	8.21018	7.87624	8.43066	8.43287	7.92669	8.11055	12.0335	11.2477	10.8786	10.8092	10.6069	10.9233	10.7421	10.2022	10.0448	10.0483	10.1575	10.2123			8.67699	8.35512	8.25112	8.55862	8.49512	7.41837	10.161	9.87222	9.67918	9.90054	9.83677	10.715	9.98137	9.51173	9.69281	9.54176	9.42096	9.65389			7.58299	8.58995	8.39247	8.72469	7.92818	8.50569	7.32497	9.14005	7.30564
47	8.20217	7.91134	8.43214	8.4477	7.92711	8.08329	11.8784	11.2698	10.8696	10.8356	10.6388	11.0245	10.7541	10.2305	10.06	10.0472	10.1535	10.1946			8.71185	8.31594	8.18053	8.62233	8.54602	7.56395	10.1376	9.85857	9.66532	9.91535	9.83828	10.7508	9.95004	9.49225	9.693	9.57767	9.47054	9.65648			7.54925	8.65537	8.35386	8.74566	7.96815	8.48651	7.52171	9.31554	7.53279
47.25	8.16755	7.89241	8.45035	8.4505	7.89481	8.10386	11.8563	11.2752	10.8886	10.7815	10.6532	11.025	10.759	10.2131	10.0426	10.0689	10.1335	10.1858			8.75047	8.40473	8.23336	8.59631	8.41709	7.5649	10.16	9.82653	9.66538	9.86807	9.83608	10.7297	9.95855	9.50145	9.68376	9.60752	9.44267	9.63576			7.65925	8.65619	8.40083	8.74169	8.01422	8.5597	7.71088	9.4235	7.73607
47.5	8.14068	7.86438	8.39634	8.30906	7.85968	8.04967	12.0617	11.0825	10.873	10.8413	10.66	10.9792	10.7554	10.1916	10.0108	10.0426	10.1476	10.1964			8.66919	8.326	8.19981	8.60315	8.35999	7.43426	10.2226	9.87602	9.68642	9.89238	9.83095	10.7764	9.92742	9.5259	9.66142	9.56119	9.50139	9.67344			7.50592	8.62408	8.42165	8.73399	8.02532	8.53974	7.9162	9.46977	7.8904
47.75	8.21508	7.90885	8.40233	8.354	7.87993	8.08667	11.7107	11.2385	10.9107	10.7955	10.6744	10.9074	10.7362	10.1959	10.0307	10.066	10.1689	10.1832			8.68677	8.28	8.19366	8.59633	8.47149	7.48326	10.1896	9.85844	9.70797	9.94023	9.8739	10.8073	9.92363	9.50635	9.70978	9.64379	9.58248	9.71843			7.72367	8.66316	8.52069	8.81735	7.98226	8.56838	8.11587	9.51412	8.19095
48	8.17004	7.88747	8.3448	8.38174	7.89819	8.06904	11.9937	11.3593	10.8547	10.8201	10.6086	10.9081	10.7706	10.2441	10.0401	10.0929	10.1735	10.1987			8.6728	8.3085	8.17691	8.5208	8.41201	7.49819	10.192	9.85134	9.65129	9.83146	9.78276	10.7639	9.98808	9.53314	9.71479	9.63908	9.50278	9.70325			7.63047	8.70869	8.47096	8.90613	8.01505	8.59808	8.27925	9.45506	8.36402
48.25	8.0955	7.81813	8.36286	8.3775	7.83847	7.99834	11.862	11.1957	10.7863	10.7816	10.5708	10.9196	10.7925	10.256	10.0322	10.0873	10.1719	10.2118			8.60831	8.3414	8.15438	8.53652	8.40367	7.43091	10.1189	9.8183	9.6061	9.8218	9.80046	10.7356	10.0011	9.55721	9.67762	9.6215	9.53538	9.7236			7.53304	8.65185	8.39085	8.7889	7.97213	8.54714	8.45793	9.43746	8.53332
48.5	8.08421	7.6883	8.32409	8.25593	7.72963	7.93405	11.8513	11.052	10.7975	10.7822	10.5667	10.6862	10.7976	10.2538	10.0355	10.0463	10.1601	10.1685			8.59344	8.24765	8.08433	8.46663	8.3279	7.36472	10.1255	9.80732	9.59636	9.77786	9.75289	10.7329	9.93481	9.52768	9.66776	9.60148	9.47852	9.66261			7.56363	8.56516	8.33894	8.6576	7.9224	8.50165	8.61182	9.38723	8.68956
48.75	8.0907	7.8428	8.38094	8.33641	7.77767	7.99669	12.0195	10.9782	10.8285	10.8274	10.6319	10.794	10.787	10.2519	10.0286	10.0609	10.187	10.1784			8.61895	8.26229	8.11703	8.56381	8.37347	7.49093	10.1212	9.80285	9.59054	9.78606	9.78376	10.7496	9.95436	9.54809	9.71421	9.61976	9.51782	9.68199			7.61829	8.53383	8.29399	8.64765	7.8018	8.47032	8.75669	9.34327	8.80938
49	8.088	7.77685	8.31012	8.30654	7.86448	8.05918	12.2245	10.9552	10.8625	10.8273	10.6401	10.8637	10.8428	10.2689	10.0884	10.0999	10.1905	10.2115			8.63671	8.22249	8.12509	8.53892	8.43088	7.47724	10.1328	9.84886	9.69703	9.90087	9.8453	10.8412	10.0041	9.54675	9.70576	9.64593	9.54203	9.74671			7.51875	8.6298	8.32367	8.76402	7.96164	8.47528	8.95369	9.37508	9.02963
49.25	8.08341	7.78956	8.33734	8.29668	7.80427	8.0352	11.9893	11.0749	10.8483	10.8236	10.6377	10.8519	10.855	10.2503	10.0538	10.0786	10.21	10.22			8.63782	8.2618	8.17339	8.46821	8.41671	7.6343	10.1327	9.82752	9.69013	9.8502	9.82633	10.8201	9.98597	9.53124	9.72378	9.63129	9.53815	9.74503			7.4798	8.57416	8.30007	8.61039	7.9222	8.47308	9.09242	9.34598	9.14823
49.5	8.02867	7.86523	8.37543	8.34774	7.89256	8.06826	11.9403	11.1229	10.9008	10.8877	10.6491	10.8679	10.804	10.2246	10.0162	10.0197	10.1681	10.1964			8.67339	8.31663	8.09714	8.48052	8.39698	7.50669	10.1949	9.90258	9.71701	9.86976	9.89558	10.8807	9.9709	9.52525	9.68918	9.6435	9.53835	9.7281			7.51672	8.63422	8.35243	8.71314	7.97928	8.51152	9.24948	9.38222	9.29717
49.75	8.16452	7.90365	8.4354	8.40346	7.94767	8.12884	11.9735	11.2326	10.9701	10.9727	10.7244	10.942	10.8379	10.2721	10.0766	10.0658	10.1811	10.2301			8.70569	8.38283	8.29932	8.62899	8.48922	7.56725	10.2646	10.0119	9.74909	9.93358	9.98229	10.9446	10.0026	9.55111	9.7314	9.62655	9.5999	9.72387			7.63703	8.64481	8.34734	8.72975	8.07327	8.52065	9.37239	9.43252	9.38542
50	8.03672	7.8986	8.3798	8.27427	7.77348	7.99003	11.8463	11.3496	10.9779	10.8818	10.6747	10.9074	10.9213	10.3528	10.1806	10.1603	10.2318	10.2985			8.68113	8.29833	8.24718	8.52625	8.3968	7.54707	10.2441	9.93209	9.71291	9.92969	9.91442	10.8768	10.0281	9.58866	9.75514	9.69497	9.64313	9.79981			7.62364	8.72841	8.42546	8.74714	8.05279	8.6768	9.45982	9.43841	9.40328
50.25	8.17587	7.847	8.43249	8.40491	7.87906	8.06664	12.0142	11.3892	11.0182	10.9053	10.6876	10.9828	10.9049	10.282	10.1469	10.1474	10.1995	10.2174			8.73275	8.36903	8.18708	8.52459	8.42408	7.47666	10.2762	10.0032	9.75691	9.92881	9.94405	10.9933	10.0098	9.5756	9.72522	9.67523	9.57908	9.77584			7.57482	8.69016	8.30703	8.81485	8.03419	8.61865	9.42323	9.43635	9.37928
50.5	8.16693	7.88439	8.47715	8.37793	7.93366	8.12113	12.1121	11.306	10.9973	10.8741	10.7269	10.9833	10.9673	10.3906	10.2249	10.2198	10.2532	10.3295			8.73189	8.37789	8.21813	8.62893	8.5033	7.64212	10.2695	9.99166	9.77267	9.9335	9.95375	11.0008	10.1069	9.67023	9.79482	9.73196	9.649	9.80265			7.77057	8.68218	8.45822	8.78602	8.06472	8.57324	9.44494	9.48711	9.39033
50.75	8.14904	7.8855	8.45593	8.39333	7.96264	8.12722	11.9942	11.37	11.0053	10.8383	10.6632	10.9511	10.9616	10.3422	10.1722	10.1447	10.1965	10.2773			8.74128	8.36934	8.28561	8.63137	8.53232	7.59556	10.2315	10.027	9.76663	9.99875	9.98444	11.023	10.0524	9.60615	9.77834	9.66296	9.61716	9.80068			7.62103	8.6782	8.4922	8.83873	8.04875	8.5741	9.40049	9.50212	9.35541
51	8.06723	7.92657	8.37912	8.36709	7.92893	8.09261	12.0588	11.3653	11.0277	10.916	10.7101	11.0593	10.9885	10.3868	10.2448	10.2159	10.2597	10.3698			8.75571	8.40744	8.22072	8.66854	8.48795	7.57635	10.2891	10.0293	9.80903	9.94196	9.98571	11.0183	10.0899	9.67865	9.82522	9.73931	9.63376	9.83605			7.59567	8.69938	8.50641	8.7408	8.10309	8.58278	9.37905	9.48725	9.39708
51.25	8.15748	7.90337	8.4358	8.42012	7.99804	8.08692	12.0813	11.1597	11.0545	10.9263	10.7323	11.0511	11.0484	10.4481	10.2564	10.218	10.2947	10.3753			8.76501	8.48986	8.3411	8.64906	8.54499	7.49498	10.3575	10.1317	9.88014	10.0219	10.0254	11.0779	10.1472	9.69295	9.8092	9.74266	9.67717	9.83883			7.62243	8.69268	8.4322	8.88663	8.0715	8.65627	9.40526	9.56019	9.41045
51.5	8.21984	7.95549	8.4656	8.493	8.00042	8.17302	11.8675	11.1212	11.027	10.9612	10.7239	11.0333	11.0512	10.4568	10.2564	10.2142	10.2554	10.3879			8.75134	8.46931	8.31266	8.6667	8.48277	7.51392	10.3149	10.1106	9.81933	9.98266	10.0312	11.0365	10.1897	9.70713	9.84845	9.77011	9.72458	9.90793			7.78467	8.72777	8.51785	8.8534	8.14996	8.65339	9.43825	9.5952	9.41942
51.75	8.2318	7.9846	8.47126	8.48344	7.98666	8.16568	12.2736	11.0814	11.0654	10.9271	10.6516	10.9339	11.0743	10.4595	10.2829	10.2338	10.2887	10.4141			8.7737	8.48079	8.28068	8.61001	8.45783	7.4288	10.2894	10.078	9.85909	10.0224	9.99646	11.0664	10.1848	9.72642	9.8727	9.8277	9.74799	9.90147			7.6293	8.70257	8.49512	8.88103	8.12985	8.61618	9.43518	9.58391	9.41074
52	8.2399	7.96476	8.53678	8.49156	8.05995	8.23044	11.9531	11.3233	11.0937	10.9396	10.7442	11.028	11.1165	10.5398	10.3247	10.2611	10.3359	10.4649			8.82941	8.51917	8.37897	8.72448	8.59783	7.60436	10.3885	10.1595	9.86642	10.0462	10.0685	11.1488	10.2419	9.76906	9.89566	9.84425	9.80065	9.93421			7.83839	8.82396	8.60709	8.97765	8.21632	8.74326	9.52566	9.67737	9.49501
52.25	8.3456	8.15475	8.66355	8.58352	8.1079	8.26387	11.8068	11.2746	11.1509	11.0465	10.8361	10.9274	11.1597	10.5564	10.3325	10.2744	10.3693	10.5189			8.99766	8.57979	8.42196	8.81952	8.66926	7.73986	10.4579	10.2101	9.92975	10.1215	10.1331	11.1989	10.2696	9.78744	9.89419	9.83811	9.81301	9.95666			7.79591	8.83571	8.6579	8.96754	8.2888	8.71503	9.55868	9.66731	9.52383
52.5	8.19933	7.9737	8.58624	8.52972	8.08509	8.24834	12.1766	11.3124	11.1124	10.9435	10.7717	10.8363	11.1478	10.5402	10.318	10.2693	10.349	10.5074			8.89082	8.56705	8.42326	8.87658	8.70223	7.66552	10.4466	10.2058	9.94308	10.0945	10.1654	11.2157	10.2682	9.77158	9.91935	9.83915	9.77896	9.97388			7.66878	8.83383	8.6136	8.96721	8.22926	8.7722	9.55429	9.68234	9.5595
52.75	8.30883	8.10233	8.61668	8.63328	8.14696	8.2885	12.0834	11.4435	11.1285	10.9707	10.771	10.8625	11.1297	10.5429	10.3291	10.268	10.321	10.4915			8.95313	8.55334	8.43385	8.75664	8.61319	7.72664	10.4023	10.1943	9.97922	10.1296	10.1615	11.2034	10.2508	9.76736	9.89511	9.81798	9.75089	9.9376			7.73444	8.72934	8.60175	8.9552	8.23274	8.72825	9.55198	9.70611	9.56385
53	8.22174	8.01303	8.55111	8.53221	8.11847	8.28039	12.2178	11.418	11.0614	10.9675	10.7662	10.9119	11.1505	10.5708	10.3849	10.3029	10.3535	10.5467			8.89636	8.55434	8.39025	8.84078	8.66907	7.85974	10.4387	10.2535	9.97586	10.0846	10.1367	11.2338	10.3144	9.82999	9.96564	9.86606	9.80757	9.98248			7.92771	8.80017	8.61606	9.02866	8.2515	8.74375	9.54719	9.66469	9.48288
53.25	8.3316	8.03819	8.60246	8.54518	8.17822	8.30804	12.049	11.4967	11.1682	10.9773	10.8384	10.9819	11.2173	10.6225	10.4063	10.3311	10.374	10.5547			8.94845	8.64666	8.54982	8.9001	8.6876	7.85553	10.4618	10.2622	10.0092	10.1745	10.1816	11.2799	10.3208	9.83549	9.97363	9.89008	9.84197	10.023			7.77553	8.84061	8.62731	9.0622	8.36127	8.77732	9.63162	9.70266	9.57755
53.5	8.38308	8.03577	8.65039	8.57627	8.28314	8.36212	12.1715	11.4901	11.1968	10.9748	10.8256	10.9713	11.2046	10.6033	10.3745	10.3087	10.3755	10.5841			9.0538	8.66867	8.49786	8.88464	8.7172	7.86321	10.4274	10.3105	10.0364	10.2009	10.2691	11.3294	10.3463	9.85417	9.96878	9.8992	9.80973	9.99752			7.75128	8.80152	8.64633	9.03796	8.3315	8.7956	9.59178	9.70922	9.60052
53.75	8.27835	8.128	8.68887	8.62548	8.2044	8.34221	11.9553	11.5039	11.2029	11.0208	10.8692	11.0383	11.2699	10.6839	10.4403	10.3646	10.4251	10.6388			9.00297	8.64002	8.52367	8.90968	8.7619	7.78794	10.4853	10.3308	10.0616	10.2034	10.2838	11.3096	10.4026	9.96012	10.057	9.9366	9.80892	10.0623			8.03198	8.99952	8.7827	9.109	8.32137	8.86351	9.64208	9.73295	9.63134
54	8.42286	8.19459	8.69247	8.64921	8.2158	8.31421	12.0006	11.5612	11.2036	11.0124	10.8583	11.0569	11.2317	10.7202	10.4703	10.3985	10.4466	10.6299			9.0309	8.66942	8.58234	8.92162	8.72338	7.93168	10.4945	10.3624	10.0318	10.1961	10.2705	11.3328	10.3964	9.91905	10.0216	9.92761	9.83316	10.0476			7.92695	8.94805	8.73551	9.09491	8.25484	8.81438	9.65588	9.74488	9.63938
54.25	8.3363	8.07697	8.65893	8.66128	8.21222	8.3345	12.2392	11.516	11.2404	11.0267	10.874	11.0901	11.2061	10.6543	10.4587	10.3604	10.394	10.5973			9.0397	8.67576	8.5466	8.88698	8.77102	7.72172	10.5207	10.3486	10.0436	10.1785	10.2554	11.306	10.3598	9.89591	9.99	9.87753	9.81121	9.9925			7.90542	8.93109	8.72266	9.09224	8.26607	8.83544	9.61446	9.74798	9.62935
54.5	8.33723	8.12982	8.70824	8.68679	8.29522	8.38637	12.0368	11.5169	11.1668	11.0008	10.8175	11.0889	11.1813	10.6172	10.4228	10.3379	10.3716	10.6227			9.0233	8.67948	8.58405	8.93615	8.78735	7.98093	10.5068	10.3406	10.0535	10.1728	10.24	11.3422	10.3787	9.89027	9.95192	9.8399	9.75483	9.96057			7.80531	8.88804	8.68651	9.07543	8.24113	8.82734	9.65579	9.75269	9.59198
54.75	8.35597	8.11585	8.67788	8.65774	8.23922	8.38369	12.2042	11.5869	11.242	11.1048	10.9251	11.1928	11.2723	10.6878	10.4896	10.401	10.4382	10.6927			9.03215	8.70658	8.52144	8.89894	8.72104	7.72569	10.5508	10.3468	10.0647	10.2087	10.2845	11.3926	10.4307	9.93212	10.0402	9.91908	9.86761	10.0564			7.78191	8.88736	8.69101	9.09717	8.36134	8.84222	9.7032	9.80362	9.67062
55	8.32838	8.20833	8.67768	8.60945	8.09302	8.33545	12.2099	11.499	11.2517	11.0477	10.8314	11.1369	11.273	10.6759	10.4695	10.3742	10.4348	10.6719			9.00948	8.63598	8.51006	8.8684	8.71443	7.86689	10.537	10.3928	10.0656	10.2265	10.2311	11.3079	10.411	9.93103	10.0486	9.91855	9.86502	10.0403			7.95045	8.9034	8.74105	9.0916	8.4342	8.83675	9.64797	9.74953	9.63399
55.25	8.30509	8.09561	8.65805	8.66159	8.25176	8.35899	12.0965	11.5116	11.223	11.0314	10.8304	11.1043	11.2542	10.6764	10.4493	10.3688	10.3994	10.6578			8.99582	8.63669	8.54935	8.9388	8.76218	7.75613	10.4855	10.383	10.0971	10.2176	10.3108	11.3904	10.4006	9.9093	10.0081	9.89144	9.83585	10.0128			7.90883	8.78007	8.61799	9.05447	8.29941	8.79958	9.64179	9.798	9.63684
55.5	8.3481	8.09631	8.73561	8.67376	8.26486	8.35085	12.0374	11.4367	11.2837	11.1255	10.9165	11.2039	11.3388	10.7641	10.5722	10.4364	10.5021	10.7182			9.04819	8.62476	8.53049	8.85186	8.71326	7.88712	10.5986	10.4291	10.1223	10.2817	10.3231	11.4119	10.4485	9.98992	10.0808	9.94545	9.88274	10.0393			7.99746	8.919	8.8002	9.0999	8.4647	8.93484	9.72136	9.85705	9.72664
55.75	8.38296	8.13451	8.76434	8.70938	8.21278	8.37312	12.1828	11.4669	11.345	11.1012	10.8965	11.236	11.3005	10.7254	10.5332	10.4212	10.4983	10.7271			9.07685	8.68527	8.53018	8.92649	8.77031	7.78538	10.5847	10.4137	10.1079	10.2356	10.3216	11.4282	10.4445	9.97991	10.1043	9.94997	9.91259	10.0656			7.92632	8.93642	8.77094	9.14419	8.38398	8.84826	9.72045	9.85589	9.6857
56	8.35094	8.20065	8.77904	8.7015	8.24512	8.42381	12.2846	11.4353	11.2868	11.0683	10.9332	11.2103	11.2994	10.7167	10.5873	10.4496	10.4864	10.7464			9.06525	8.73943	8.53739	8.91846	8.76548	7.7824	10.5941	10.4385	10.142	10.2791	10.3453	11.42	10.4801	10.0165	10.0989	9.94033	9.89553	10.0699			7.76986	8.88529	8.79333	9.1089	8.37495	8.86577	9.69934	9.83709	9.67586
56.25	8.30524	8.17139	8.68967	8.62022	8.23333	8.34753	12.2396	11.473	11.2361	11.032	10.8357	11.195	11.3393	10.7511	10.5682	10.4645	10.5182	10.7793			9.00218	8.69086	8.52703	8.92118	8.83282	7.80672	10.5602	10.421	10.1672	10.2619	10.3455	11.4343	10.4627	10.0514	10.1236	9.97006	9.93297	10.0769			7.97713	8.93063	8.76654	9.13209	8.40644	8.89114	9.72834	9.84594	9.70406
56.5	8.36915	8.13962	8.72529	8.7011	8.30168	8.40891	12.014	11.451	11.3286	11.0788	10.9248	11.2595	11.2883	10.6889	10.5027	10.4435	10.4824	10.7346			9.06728	8.71203	8.56084	8.92996	8.79201	7.85035	10.6072	10.4693	10.1827	10.2747	10.3752	11.4647	10.4608	10.0018	10.1202	9.98877	9.93229	10.0927			7.86912	8.91962	8.74906	9.11096	8.39254	8.851	9.7183	9.80651	9.65367
56.75	8.2693	8.22725	8.70373	8.72513	8.26595	8.5184	12.261	11.4378	11.3114	11.0917	10.9096	11.2667	11.3249	10.7674	10.5705	10.4695	10.5113	10.7708			9.10801	8.73126	8.69449	9.07482	8.9053	7.82696	10.6083	10.4599	10.1695	10.2923	10.3231	11.4882	10.5291	10.0435	10.1248	10.0014	9.93791	10.1031			7.76868	8.90202	8.72951	9.09231	8.38144	8.90901	9.71551	9.85642	9.70419
57	8.38432	8.14674	8.72687	8.72845	8.21851	8.41782	11.8592	11.4263	11.3113	11.1235	10.951	11.2563	11.3583	10.7759	10.5876	10.4519	10.4828	10.726			9.08957	8.71241	8.49638	8.88987	8.82398	7.95238	10.6323	10.4637	10.1913	10.3034	10.361	11.4582	10.4853	10.0404	10.1034	9.97946	9.91143	10.0623			7.80804	8.9506	8.70398	9.08825	8.34196	8.90002	9.74521	9.82316	9.67679
57.25	8.37674	8.12793	8.709	8.63516	8.19982	8.3762	12.0836	11.439	11.389	11.1851	10.9537	11.3082	11.3266	10.7538	10.509	10.4337	10.5035	10.7598			9.08352	8.74055	8.62764	8.9166	8.80731	7.92817	10.6338	10.4864	10.1478	10.3083	10.3815	11.4943	10.5158	10.0315	10.1581	9.98113	9.95357	10.0901			7.92748	8.9406	8.7772	9.15765	8.42601	8.90304	9.79379	9.84248	9.72447
57.5	8.40665	8.23987	8.79022	8.73034	8.35126	8.49379	12.0959	11.3457	11.3811	11.1793	10.9961	11.3154	11.3648	10.763	10.5729	10.4502	10.4902	10.7586			9.13257	8.66864	8.53147	8.91451	8.76544	7.87321	10.6422	10.4984	10.2055	10.3344	10.3946	11.5381	10.552	10.0434	10.1518	10.001	9.97427	10.1021			7.97772	8.9273	8.81995	9.13041	8.35246	8.93223	9.77552	9.878	9.73775
57.75	8.39487	8.20935	8.77193	8.73718	8.28055	8.46107	12.1698	11.5546	11.4106	11.2125	10.9987	11.3705	11.3612	10.7683	10.5647	10.4403	10.4884	10.7393			9.10329	8.76521	8.61452	8.98463	8.81906	7.79519	10.6538	10.5032	10.2095	10.3324	10.4019	11.5393	10.4976	10.0303	10.0901	9.98213	9.94248	10.0875			7.96917	8.85765	8.72852	9.08162	8.31726	8.88785	9.77225	9.8287	9.69495
58	8.40289	8.16342	8.6843	8.67579	8.18487	8.3937	12.1818	11.6029	11.3251	11.115	10.9635	11.3276	11.3376	10.7437	10.553	10.4518	10.5048	10.7546			9.04574	8.7061	8.58422	8.98046	8.79413	7.93508	10.6507	10.4785	10.1611	10.2567	10.3593	11.5173	10.5147	10.0476	10.0985	9.96989	9.95514	10.0982			7.9784	8.91393	8.75089	9.10704	8.32015	8.91661	9.73099	9.83247	9.71903
58.25	8.51826	8.22249	8.7964	8.80959	8.32775	8.45586	12.0302	11.5572	11.4068	11.225	10.9997	11.3239	11.3589	10.7351	10.5658	10.4829	10.5613	10.7674			9.15632	8.73334	8.58394	8.99327	8.89306	7.83761	10.6387	10.5291	10.2187	10.3568	10.4372	11.5253	10.5222	10.0296	10.1356	9.99663	9.98668	10.0948			7.7523	8.86938	8.73692	9.06823	8.18114	8.8373	9.75711	9.88124	9.69729
58.5	8.38517	8.11868	8.74124	8.71282	8.19449	8.43129	12.2268	11.5864	11.389	11.1605	10.996	11.3069	11.344	10.7537	10.5656	10.4832	10.5137	10.8135			9.12283	8.69222	8.57271	9.00729	8.83695	7.73235	10.6746	10.5063	10.1925	10.2931	10.3497	11.5296	10.489	10.0888	10.1758	10.0008	9.99849	10.1255			8.03939	8.9478	8.79237	9.13358	8.37196	8.85368	9.81629	9.86807	9.71516
58.75	8.37676	8.15857	8.75845	8.69398	8.21499	8.49652	12.0884	11.643	11.3814	11.1337	10.947	11.291	11.3854	10.7633	10.6063	10.4685	10.5164	10.7737			9.12323	8.70697	8.54097	8.92108	8.7801	7.81011	10.6308	10.522	10.1668	10.2543	10.338	11.4962	10.5716	10.1463	10.1881	10.0382	9.98362	10.1265			7.87758	8.94284	8.82422	9.18449	8.3954	8.85531	9.73351	9.88932	9.72651
59	8.41891	8.17547	8.74652	8.70101	8.23532	8.48847	12.1187	11.4635	11.3731	11.1843	11.0279	11.3379	11.4208	10.829	10.6689	10.5293	10.6206	10.8421			9.14832	8.73935	8.56731	8.92176	8.79053	7.75389	10.6292	10.5868	10.2624	10.3096	10.4216	11.5567	10.6051	10.1549	10.2246	10.0597	10.0246	10.1856			7.88931	8.93894	8.76246	9.10501	8.30254	8.82129	9.77232	9.87181	9.71292
59.25	8.3473	8.15553	8.7347	8.7119	8.26792	8.41925	12.2031	11.5658	11.358	11.1084	10.9734	11.2807	11.4331	10.8333	10.6598	10.5474	10.6293	10.9214			9.09618	8.67997	8.48153	8.93032	8.80729	7.71729	10.6353	10.5413	10.224	10.3101	10.4222	11.5713	10.6014	10.1858	10.2559	10.0933	10.0901	10.2282			7.84277	8.90638	8.78097	9.13416	8.41281	8.91926	9.81827	9.91995	9.77396
59.5	8.44368	8.16475	8.77781	8.78118	8.30179	8.46666	12.225	11.6532	11.434	11.1665	11.0034	11.3811	11.3705	10.791	10.6127	10.4636	10.5625	10.8591			9.17079	8.72633	8.56683	9.01238	8.90644	7.88653	10.6884	10.5906	10.2581	10.3605	10.461	11.6109	10.635	10.1946	10.2253	10.0496	10.0786	10.1847			7.83231	8.96418	8.79691	9.1713	8.40272	8.90112	9.84522	9.91227	9.77236
59.75	8.42293	8.17063	8.72104	8.7358	8.20824	8.44891	12.0402	11.5704	11.4025	11.1503	10.9998	11.3497	11.383	10.7716	10.5953	10.4419	10.5388	10.7886			9.13546	8.67465	8.60412	8.98895	8.82456	7.86906	10.6281	10.5421	10.1928	10.35	10.3951	11.5877	10.5533	10.1212	10.1871	10.0148	10.0318	10.1313			7.88921	8.89821	8.77276	9.16455	8.34105	8.85229	9.81939	9.8933	9.71997
60	8.43168	8.25897	8.91425	8.83447	8.2961	8.526	12.2472	11.6426	11.4875	11.2122	11.0901	11.4477	11.5074	10.8915	10.7079	10.5891	10.6302	10.8896			9.21422	8.82954	8.68659	9.02425	8.88332	7.77832	10.7806	10.6736	10.3411	10.4169	10.4673	11.6327	10.689	10.22	10.2882	10.1195	10.0906	10.23			7.95138	8.9762	8.81214	9.16892	8.38106	8.90556	9.91192	9.96892	9.78986
[truncated: 10 more columns]

## Sheet: Fig. S7
Growth in 1.2 and 1.6 mM H2O2 - Stress induction at different Ods. Msn2 or Msn4 duplication strains.
		1.2 H2O2			1.6 H2O2
		Time (h) to exponential growth			Time (h) to exponential growth
strain	OD	repeat1	repeat2		repeat1	repeat2	repeat3	repeat4
Msn2x2 , dmsn4	0.595	26.9681	26.9681		32.3808	31.8808	31.4244	31.9244
Msn2x2 , dmsn4	0.542	27.9681	27.9681		37.8808	37.3811	35.9247	37.9247
Msn2x2 , dmsn4	0.525	28.4678	28.9681		36.8808	38.3811	37.4247	36.425
Msn2x2 , dmsn4	0.493	28.9681	29.4678		39.3808	39.8811	38.425	38.9247
Msn4x2 , dmsn2	0.669	39.9683	41.4683		41.8808	52.6947	44.4247	44.4247
Msn4x2 , dmsn2	0.662	39.4683	39.9683		No grow	No grow	51.7383	55.2386
Msn4x2 , dmsn2	0.476	38.9683	37.9683		47.6953	41.8808	42.4247	48.2383
Msn4x2 , dmsn2	0.484	35.4681	33.4681		37.3811	39.3808	38.425	41.9247
WT	0.51	36.9681			41.8808	41.9247
WT	0.24	No grow			No grow	No grow
WT	0.411	28.9681			31.3808	32.4247
dmsn2	0.594	43.4683			No grow	No grow
dmsn2	0.466	No grow			No grow	No grow
dmsn2	0.466	35.9681			43.3811	49.2383
dmsn4	0.332	39.9683			54.6947	No grow
dmsn4	0.27	55.7822			No grow	No grow
dmsn4	0.264	47.7825			47.6953	No grow
Msn2x2 , dmsn4	4.52	14.0881			19.5006	19.0444
Msn2x2 , dmsn4	3.58	18.0881			23.8808	23.4256
Msn2x2 , dmsn4	3.76	16.0878			23.3819	23.4256
Msn2x2 , dmsn4	3.42	17.0881			23.3819	23.4256
Msn4x2 , dmsn2	4.5	20.5881			26.3808	25.9244
Msn4x2 , dmsn2	4.32	20.5881			26.8806	25.9244
Msn4x2 , dmsn2	3.08	25.4683			31.8808	31.4244
Msn4x2 , dmsn2	3.22	27.4681			33.3808	33.9244
WT	4.3	19.0881			23.3819	23.4256
WT	3.9	23.4692			26.3808	26.4244
WT	3.42	23.4692			26.8806	26.4244
dmsn2	5.32	23.4692			29.3806	28.9247
dmsn2	4.32	25.4683			32.3808	31.9244
dmsn2	4.52	24.9681			31.3808	31.4244
dmsn4	3.82	23.9681			30.3811	30.4247
dmsn4	2.6	30.4686			37.3811	38.9247
dmsn4	2.7	33.9681			39.8811	39.4247
Msn2x2 , dmsn4	8.56	11.5875			16.0003	15.5442
Msn2x2 , dmsn4	7.22	11.5875			16.0003	15.5442
Msn2x2 , dmsn4	8.1	12.0878			15.5006	15.0444
Msn2x2 , dmsn4	7.84	12.0878			16.0003	16.0442
Msn4x2 , dmsn2	8.6	15.0881			20.5006	20.0444
Msn4x2 , dmsn2	8.08	15.0881			20.5006	20.0444
Msn4x2 , dmsn2	7.82	16.5878			23.3819	23.4256
Msn4x2 , dmsn2	7.66	17.0881			20.5006	20.5444
WT	7.88	16.0878			20.0008	19.5444
WT	7.02	16.5878			20.5006	20.5444
WT	6.2	15.5878			19.5006	19.5444
dmsn2	8.64	17.5881			23.3819	23.4256
dmsn2	7.14	19.5881			24.3806	24.4244
dmsn2	7.74	20.5881			25.3808	25.4247
dmsn4	6.6	17.0881			23.3819	20.5444
dmsn4	5.6	19.0881			23.3819	23.4256
dmsn4	5.5	18.5881			23.3819	23.4256
