# Supplementary material for: Resolving noise–control conflict by gene duplication
Source: PLoS Biol. 2019 Nov 22;17(11):e3000289. doi: 10.1371/journal.pbio.3000289 (PMC6874299; doi:10.1371/journal.pbio.3000289)
Supplement: S4 Data — (XLSX) [file pbio.3000289.s021.xlsx]

## Sheet: Fig. 2B
FACS measurments of tagged Msn2 and Msn4 in different Ods
	Ods										GFP median fluorescence (normalized)										mCherry median fluorescence (normalized)
Msn4-GFP , Msn2-mCherry - repeat1	0.378676	0.568741	0.833136	1.57303	2.73238	3.77778	7.36382	8.10171	10.9665		0.934399	1.11354	1.20967	1.50301	2.14707	3.07844	5.34761	6.81985	3.68518		1.07581	1.05683	1.00961	0.928702	0.979628	0.891136	0.941049	1.13399	1.31974
Msn4-GFP , Msn2-mCherry - repeat2	0.38529	0.464226	0.761966	1.46612	3.1993	5.798	7.93895	7.8221	10.5533		0.971802	1.08295	1.29769	1.62955	2.31275	3.7131	5.87606	6.97642	3.52703		1.05435	1.06616	1.0186	0.971683	0.980827	0.980934	0.995141	1.10017	1.23583
Msn4-GFP , Msn2-mCherry - repeat3	0.378689	0.502656	0.836827	1.50471	2.47748	5.91094	7.69862	9.20043	11.0974		1.0938	1.14033	1.26979	1.70249	2.26674	3.60769	5.61437	7.16704	3.45586		0.869837	1.01827	0.985519	0.939898	0.958934	0.985906	0.873721	1.2407	1.17531
Msn2-GFP - repeat1	0.444146	0.490169	1.21526	1.48021	4.01534	6.85952	9.02307	10.5321	10.9161		1.03609	1.02698	1.02451	0.956236	1.04909	1.45492	1.53064	1.39702	0.941799
Msn2-GFP - repeat2	0.385024	0.571645	0.952843	1.71679	4.15719	6.70711	7.84943	9.84925	10.8434		0.958052	1.01468	0.993431	0.968744	1.03428	1.31766	1.71713	1.58956	0.962345
Msn2-GFP - repeat3	0.475546	0.866447		1.517	4.10531	5.46014	7.94191	10.6299	11.6275		1.00585	0.966411		0.932581	1.0224	1.41244	1.60091	1.41522	0.990871

## Sheet: Fig. S16
FACS measurments of tagged Msn4 with partial promoter (5 different cuts of the promoter) in different Ods
	Ods																GFP median fluorescence
Wildtype promoter	0.1	0.26	0.72	1.16	1.63	2.3	2.76	4	4.57	5.92	6.82	7.76	8.35	8.28	7.83		67.8184	76.244	87.2396	98.1386	103.457	140.934	147.953	203.791	228.839	271.281	292.2	328.45	160.664	100.583	86.7712
Promoter 1	0.08	0.24	0.69	1.18	1.49	2.3	2.73	3.88	4.77	5.79	6.13	7.38	8.39	8.45	7.84		103.557	104.398	109.829	94.6499	100.645	98.4532	100.804	110.175	119.316	133.257	129.428	135.282	85.6389	49.8769	31.7061
Promoter 2	0.13	0.4	0.86	1.3	1.75	2.58	3.26	4.27	5.23	6.19	7.16	7.86	8.49	8.51	7.65		93.5189	100.67	98.2477	84.6228	91.441	91.5106	93.6656	109.763	110.588	124.438	138.746	135.089	80.4339	39.9335	23.0319
Promoter 3	0.23	0.57	1.14	1.76	2.2	3.39	4.11	5.07	5.92	6.85	7.55	8.62	8.49	8.54	8.13		86.3261	93.6365	104.082	107.462	115.593	146.051	160.338	206.972	210.608	232.421	250.454	212.261	108.517	73.7981	61.7024
Promoter 4	0.31	0.5	1.02	1.51	1.94	2.66	3.48	4.45	5.44	6.36	7.4	8	8.68	8.95	8.87		84.0187	91.7324	100.894	104.522	113.415	130.93	147.642	182.047	211.664	233.523	265.345	269.461	134.476	97.9302	68.3015
Promoter 5	0.28	0.43	0.96	1.49	1.93	2.82	3.57	4.49	5.5	6.43	7.28	8.39	8.51	8.19	8.34		92.4231	96.737	109.936	126.037	136.316	167.807	190.953	247.521	262.704	296.264	319.749	323.419	156.683	103.565	83.5963
BY4741 (no GFP)	0.28	0.39	0.7	1.34	1.34	2.39	2.63	3.79	4.46	5.45	5.82	7.11	8.86	8.69	8.27		22.2459	17.8227	9.22009	-7.9669	-2.21384	-18.9455	-19.5057	-10.8852	-4.32245	-23.9535	-31.4541	-31.6801	36.0638	-5.30418	-2.30705
