# Supplementary material for: Resolving noise–control conflict by gene duplication
Source: PLoS Biol. 2019 Nov 22;17(11):e3000289. doi: 10.1371/journal.pbio.3000289 (PMC6874299; doi:10.1371/journal.pbio.3000289)
Supplement: S5 Data — (XLSX) [file pbio.3000289.s022.xlsx]

## Sheet: Fig 3B,S8 (1.2M NaCl)
1.2M NaCl
	Normlized Msn4 nuclear localization level
cells\Time (min) after stress induction	-13	-12	-11	-10	-9	-8	-7	-6	-5	-4	-3	-2	-1	0	1	2	3	4	5	6	7	8	9	10	11	12	13	14	15	16	17	18	19	20	21	22	23	24	25	26	27	28	29	30	31	32	33	34	35
cell 1	-0.326774	-0.427068	0.128712	-1.1311	-2.2347	-2.06394	-2.14915	-2.15647	-2.48725	-1.66828	-2.07853	-1.82099	-2.17985	-1.90104	-1.36046	-0.455276	-0.56802	-0.227204	0.132042	0.971206	0.784765	1.25645	1.65577	1.2048	2.34886	1.90877	2.50464	1.56381	1.2324	1.40865	1.4464	1.34939	0.872535	1.08416	0.897651	0.68107	1.35039	1.20299	1.58699	0.786424	1.65108	1.40915	1.02638	1.2176	1.59196	0.479493	1.32786	0.910546	0.880672
cell 2	3.94179	-0.189959	0.187878	-1.25759	1.73135	1.30984	2.08035	0.98254	0.752913	1.21396	-1.0671	-1.2899	0.0867538	-1.44411	-0.898552	-0.386777	-1.07417	-0.429407	-0.916551	1.79901	-0.797161	1.46883	2.2232	2.19695	2.37332	1.41636	0.764026	1.25556	0.330863	1.66066	0.297556	0.520787	0.976978	-0.0881943	0.701112	0.0813485	-0.18177	-0.32935	-0.234692	-0.140035	0.557741	-0.0759592	-1.13479	0.197661	0.252823	-0.489122	-0.0130781	-0.491238	-1.57201
cell 3	-1.3598	-1.23609	-0.568192	-0.555835	-1.15385	-1.1429	-1.1844	-1.07361	-1.05252	-1.06462	-1.00797	-1.07515	-1.33666	-1.19498	-1.35191	-0.669021	-0.731252	-0.710997	-0.410985	0.552419	0.891483	1.45637	1.7493	2.15303	1.88689	0.905942	2.9618	2.51279	2.46717	1.39453	0.80663	1.36888	1.85589	1.77536	2.76436	1.82972	1.79554	1.10995	1.00034	0.630589	0.518808	0.566942	0.86873	0.140566	0.597818	0.748045	1.36892	0.97461	0.70467
cell 4	-0.871746	0.181179	-0.138521	-0.00644367	0.227648	-0.78407	-0.456653	-0.661124	-0.293902	-0.05442	-0.464103	-0.892167	-0.989602	0.152706	-0.395634	-0.233615	-0.187801	0.10408	-0.360534	0.0662592	0.194609	0.409834	0.935773	1.11216	1.84433	2.04498	1.4873	1.79529	1.57034	0.741545	0.792774	1.26985	1.66219	1.78391	1.60946	1.07375	0.483304	1.55829	1.57948	1.60067	1.14516	1.10377	1.16567	1.74133	1.42506	1.12258	1.56593	2.18719	0.655286
cell 5	-0.122717	-0.36384	-0.772015	-0.94119	-0.787204	-0.75501	-0.160374	-0.418782	-0.0412146	-0.384151	-0.929623	-1.20458	-1.37865	-1.23448	-1.4572	-1.34752	-0.979189	-0.753533	-0.294591	0.481152	1.03615	1.34493	1.6423	1.67259	2.19698	2.19954	1.73866	1.86289	1.6991	1.47458	1.21599	0.941935	1.51386	1.09941	1.14833	1.50792	1.25545	1.17572	1.41739	1.65906	1.35114	1.43777	1.83182	1.78166	1.32181	1.34025	0.906535	0.983869	0.961652
cell 6	-0.889901	-0.785601	-0.318747	-1.16646	-1.08311	-1.23769	-1.24764	-0.968955	-0.942993	-0.886837	-1.32658	-1.22419	-1.27529	-1.35093	-0.940167	-0.754664	-0.584524	-0.234429	0.220219	0.412307	0.294521	1.05949	1.04444	1.79201	2.15709	2.45845	2.6382	2.54058	2.29113	2.20848	1.73333	2.00221	1.39411	1.29006	1.80646	1.38921	1.11956	0.317981	1.10802	1.01818	1.25413	1.20201	0.989517	0.384238	0.876883	0.978676	1.44772	0.979006	0.994324
cell 7	-1.12061	-1.08739	-1.20369	-1.25309	-1.24195	-1.20248	-1.21312	-1.29953	-1.44166	-1.4328	-1.37051	-1.35894	-0.859589	-1.32296	-0.963095	-0.705809	-0.751737	-0.343563	-0.042558	0.324107	0.333765	0.451788	1.05624	1.51774	1.75865	2.00046	2.1223	1.81786	1.62117	1.70922	1.47087	1.59746	1.52232	1.43785	1.02584	1.59815	1.84043	1.35922	1.6373	1.60012	1.40362	1.19634	1.46397	1.44108	1.4185	1.21127	1.37828	1.22339	1.12409
cell 8	-2.00371	-1.20551	-1.11386	-1.5205	-1.29732	-1.30873	-1.55949	-0.967225	-1.79115	-0.982803	-1.70264	-1.41278	-1.12033	-1.7475	-1.4524	-1.39696	-1.39169	-1.11905	-1.26984	-0.806922	-0.417495	0.0608676	0.460382	0.626436	1.17627	1.48242	1.6804	1.20016	1.10795	0.964336	0.623573	1.16881	1.14789	0.985083	0.990288	1.53754	1.18179	1.22273	0.430277	-0.00589971	-0.018452	0.158308	0.270424	0.00171992	1.41849	0.670131	0.93715	0.406452	1.54083
cell 9	-0.813985	-0.717465	0.678261	-0.794288	-1.03232	-0.243485	-0.302777	-0.934777	-0.875428	-0.223191	-0.306516	-0.634308	-0.638669	-0.493714	-1.2691	-1.24249	-1.01621	-0.633807	0.455531	0.709471	0.643792	2.19585	1.43994	2.17582	2.72615	1.82153	2.50806	2.34103	2.16451	1.48379	1.58482	1.55618	1.33569	1.42004	1.31302	1.20144	0.640249	1.2704	1.9752	2.05685	2.15608	1.46335	2.00824	1.78559	1.1892	1.53082	1.29942	0.714126	1.36694
cell 10	-0.871007	-0.640519	-0.53364	-0.73173	-0.802699	-0.695882	-1.0057	-0.911831	-0.605209	-0.834526	-0.782989	-0.592233	-0.697299	-0.721562	-0.715095	-0.648661	-0.648403	-0.697231	-0.282887	-0.205342	0.215834	0.820816	0.962043	1.56215	2.0785	2.00542	2.38445	2.70596	2.34098	2.10765	1.97929	1.46832	0.963742	1.20896	1.69169	1.5946	1.90994	1.07281	0.753034	1.48857	1.77357	1.76379	1.62309	2.08702	1.25672	1.85485	1.80147	1.95574	1.79097
cell 11	-0.506715	-0.655928	-0.70188	-0.769023	-0.643736	-0.819916	-0.726256	-0.650674	-1.01438	-0.634129	-0.846465	-0.599225	-0.782571	-0.785151	-0.926795	-0.753743	-0.513066	-0.533741	-0.569877	-0.404551	-0.165112	0.173565	0.403614	0.906449	1.21474	1.39953	1.98484	2.00364	2.27921	2.04152	1.31916	1.09713	1.26858	1.27824	1.52057	1.517	1.53705	1.53425	1.24382	1.54436	1.97312	1.61417	1.01287	-0.0291968	-0.717376	-0.255444	0.661826	1.14481	1.7033
cell 12	-1.27812	-1.03937	-0.749876	-0.936435	-1.16358	-0.900037	-1.19777	-0.939661	-1.18868	-1.06405	-1.21886	-1.00812	-1.17088	-1.0497	-1.02865	-1.04841	-1.10648	-0.96414	-0.98516	-0.676445	-0.777413	-0.465937	0.102778	0.443022	1.03845	1.6026	1.40832	1.64525	1.59205	1.47417	1.91237	1.3104	0.371027	0.844916	1.27252	1.8594	1.64799	1.12791	1.60065	1.82909	1.41511	1.14077	1.16574	1.26932	0.73078	1.55632	1.42486	1.09086	0.918254
cell 13	-0.925656	-0.898178	-0.899051	-0.985477	-0.704315	-0.649759	-0.475604	-0.946983	-0.964365	-0.767073	-0.949738	-0.966591	-1.01608	-0.698339	-0.345312	-0.552683	-0.468312	-0.278893	-0.418328	-0.270631	0.0647736	0.164901	0.47314	1.15391	1.80321	1.98174	1.63989	1.93585	1.98497	2.06586	1.8162	1.82636	1.19268	1.86714	1.64249	1.70052	1.48344	2.07603	1.87954	1.34735	1.79963	1.474	1.59519	1.60154	1.50605	1.49555	1.74124	1.88013	1.3831
cell 14	-1.04954	-1.19472	-1.17864	-1.20344	-1.06778	-1.21912	-1.19138	-1.07854	-1.17702	-1.15066	-1.16228	-1.19939	-1.20394	-1.13171	-1.0764	-1.08523	-0.99078	-1.03949	-0.933564	-0.701825	-0.408494	-0.132378	0.764044	1.27603	1.54809	1.64679	1.54313	1.58503	2.10202	1.64275	1.38412	1.6294	1.56594	1.48642	0.945094	1.57359	1.58403	1.36468	1.24172	1.42198	1.27914	1.45839	1.39807	1.3115	0.990375	1.41094	1.35862	0.785519	1.46426
cell 15	-1.13217	-1.07036	-1.15724	-1.22684	-1.11882	-1.16764	-1.25328	-1.10665	-1.12971	-1.317	-1.33711	-1.04619	-1.12066	-1.11108	-0.989505	-1.06864	-1.02713	-1.02083	-0.954834	-0.990361	-0.73217	-0.213683	-0.0281896	0.617032	1.17054	1.51771	1.4564	1.65852	1.63603	2.26211	1.15209	1.77151	1.46213	1.27938	1.14739	1.3264	1.5711	1.22599	1.00496	1.13135	1.1524	1.09529	1.16235	1.25203	0.804816	0.970765	0.838846	0.50325	0.68326
cell 16	-1.23992	-1.18093	-0.603363	-0.309901	-1.03678	-0.989221	-0.991771	-1.15266	-0.958385	-1.21086	-1.29327	-1.28265	-1.29578	-1.25638	-0.840831	-0.853759	-0.569954	-0.288518	-0.208128	0.44756	0.463315	1.20068	1.57542	1.33361	1.71202	1.66603	1.79258	1.77976	1.76639	1.38616	1.68008	1.75846	1.66246	1.63818	1.83016	1.21621	1.59054	1.09972	1.37411	1.2989	1.29836	1.4801	1.79588	1.87212	1.19118	1.58871	1.64727	1.3962	1.61603
cell 17	-0.462317	-0.522632	0.0919106	-0.321322	-1.51208	-1.65724	-1.49222	-1.44508	-1.49303	-1.61706	-1.46057	-1.54474	-1.55901	-1.33737	-1.38457	-1.44643	-1.43292	-1.41012	-1.40897	-0.889195	-0.880488	-0.453698	-0.213392	0.0103868	0.213284	0.661581	0.391272	1.16008	0.631088	0.69877	0.456272	0.605072	0.479121	0.561905	0.474593	0.200086	0.298679	0.580438	1.01281	0.795313	0.65667	0.266239	0.290735	0.115498	0.130431	0.106338	0.0401518	0.0711829	0.604907
cell 18	-1.0423	-0.920944	-1.16455	-0.960525	-1.13246	-1.03636	-0.797294	-0.710486	-0.799116	-0.909547	-1.09561	-0.998543	-1.19862	-0.806607	-0.919126	-0.863737	-0.894263	-0.844028	-0.747044	-0.348856	-0.302623	-0.621397	0.246478	0.927648	1.20823	1.53653	1.41091	1.7186	2.00995	2.21592	2.32387	2.15068	2.00039	1.4049	1.59861	1.35713	1.3576	1.34869	2.06744	1.4978	1.37201	1.53276	1.4085	1.1573	1.1248	1.0717	1.11762	1.18731	1.89465
cell 19	-1.77699	-2.10044	-2.06738	-1.92476	-1.76587	-1.96253	-1.46925	-1.69663	-1.00971	-1.62532	-1.59344	-1.41698	-2.28184	-2.36322	-2.35605	-2.29447	-2.30099	-2.20873	-2.04435	-1.91335	-1.43537	-1.24447	-0.837629	-0.220173	0.719044	0.376169	1.00401	1.07801	1.22191	1.08584	1.11455	0.938238	1.31045	0.873191	0.996627	0.94887	0.865172	0.8957	0.753274	0.811433	0.503715	0.744425	0.959248	0.742915	-0.254541	0.0343231	1.03661	0.84935	0.660241
cell 20	-0.745765	-0.814701	-0.6277	-1.18101	-0.943982	-0.629072	-0.865981	-0.628863	-0.51464	-0.619486	-0.806511	-0.683649	-0.894666	-1.04525	-1.11405	-1.15177	-1.10096	-1.04848	-0.73533	-0.693156	-0.317539	0.449107	0.551875	0.888667	1.53208	1.761	2.1616	2.28126	2.37881	2.36862	1.66084	1.8918	2.02405	1.5847	1.55913	1.94184	1.87797	1.7715	1.33603	2.02063	1.83385	1.15352	1.76607	1.50367	1.49582	1.46382	1.20679	1.07308	1.29992
cell 21	-1.16281	-0.806066	-1.97815	-0.772063	-0.692175	-1.2181	-2.04451	-1.34503	-0.802892	-2.17901	-1.90814	-1.44074	-1.10443	-1.45902	-1.06745	-1.6083	-1.37642	-0.50314	-1.63746	-0.752133	-0.862772	-0.762365	-0.393966	-0.235932	-0.0127771	0.376592	2.31904	3.45781	-1.51563	0.0508366	0.995116	2.38259	0.644349	0.419629	0.215214	-0.926217	0.286379	-0.846764	-0.869565	-0.917836	-0.573752	-1.08964	-0.897788	-1.50875	-1.75231	-2.14819	-1.51727	-1.34197	-1.11835
cell 22	-0.801583	-0.856444	-0.758299	-0.872161	-1.12277	-0.699166	-0.794535	-1.12838	-1.02724	-0.91598	-1.10434	-1.23206	-0.860942	-1.08763	-1.06578	-0.94494	-0.676649	-0.784953	-0.656607	-0.416102	-0.39481	-0.187825	0.0200186	0.375999	0.854853	1.12091	1.92485	1.70533	1.75291	1.99078	1.99143	1.93315	1.96455	1.63942	1.44308	1.77596	1.73292	1.59023	2.01645	1.76349	1.55971	1.44134	1.29031	1.53926	1.25313	1.0437	1.08249	1.58883	1.49531
cell 23	-1.05249	-1.20827	-0.86261	-1.25551	-0.659469	-1.16122	-1.13524	-1.47397	-1.61961	-1.24617	-1.26037	-1.51434	-0.66131	-1.02301	-1.24597	-1.70532	-1.61051	-1.41693	-1.02711	-0.757111	-0.733058	-0.127925	0.457491	1.33096	1.65494	1.53985	1.32497	2.17108	1.99608	2.1922	1.691	1.83668	1.836	1.28294	1.3511	1.24136	1.29437	0.973271	0.972856	1.33696	0.947854	0.982285	1.29718	0.834914	1.23611	1.14768	0.924678	1.51335	2.05106
cell 24	-1.18044	-1.12711	-0.692585	-1.09064	-1.22858	-1.17998	-0.882351	-1.08265	-1.18394	-1.03078	-1.14555	-1.01475	-0.85983	-1.13851	-0.903614	-0.724761	-0.703177	-0.86621	-0.664874	-0.413652	-0.220021	0.0522528	0.507785	0.710546	1.43175	1.07917	1.89442	1.89787	2.01833	1.91576	1.77886	1.93436	1.87242	1.66664	1.80819	1.59636	1.53912	1.18973	1.18519	1.2083	1.07688	1.0038	1.12069	1.16789	1.30382	1.44948	1.22045	1.21625	1.50196
cell 25	-1.23923	-1.57239	-1.22583	-1.27393	-1.44261	-1.36659	-1.29426	-1.5739	-1.49171	-1.4036	-1.57428	-1.34958	-1.5695	-1.70653	-1.47816	-1.41634	-1.45439	-1.68767	-1.2925	-0.978884	-1.10679	-0.280326	-0.044161	0.659404	0.864558	0.804382	1.49382	1.73879	1.36615	1.31354	1.30719	1.00003	1.10124	0.917074	0.620095	0.656308	1.30902	1.06093	0.987076	1.13705	0.618768	1.48989	1.49494	0.732091	0.921722	1.16882	1.11562	1.53715	1.2771
cell 26	-0.295473	0.0341362	-0.415079	-0.768355	-0.649968	-0.889905	-0.778963	-0.875639	-0.991819	-0.96044	-0.851269	-0.667314	-0.878934	-1.21506	-1.09365	-1.10331	-1.04813	-0.871061	-0.72103	-0.366457	-0.13885	0.250345	0.306649	0.625324	1.14134	1.21378	1.47921	1.40889	1.81168	1.71859	1.64079	1.54042	1.26558	1.41365	1.39153	1.39044	1.28334	1.28939	1.18715	1.33035	1.74962	1.58782	1.66138	1.25297	1.66393	1.54877	1.01736	1.50292	1.4795
cell 27	-0.973134	0.445172	0.317572	-0.885603	-1.34532	-1.4528	-1.02424	-1.05405	-1.23895	-1.33198	-1.59209	-1.5079	-1.43063	-1.05046	-1.16343	-1.12596	-1.12733	-1.15418	-1.07064	-1.06314	-1.20352	-0.779872	-0.262755	0.318132	0.621086	1.6064	2.15194	2.33449	2.28102	2.31151	2.22015	1.91654	1.99803	1.8783	1.51231	0.773245	0.696763	1.07569	1.07999	0.847393	0.906384	1.8318	1.23396	1.23899	1.5815	1.1521	1.2364	1.20952	1.14947
cell 28	-0.863173	-0.959876	-1.04219	-1.09507	-1.07235	-0.976287	-0.939708	-1.07953	-0.827686	-1.07236	-1.11519	-1.14071	-1.20462	-1.01339	-0.906653	-0.936661	-0.867638	-0.993994	-0.932949	-0.436779	-0.542719	-0.373269	0.322182	0.891184	1.19347	1.59035	2.02945	2.03089	1.85805	1.73401	1.85729	1.45425	1.74659	1.627	1.34141	1.23302	1.27862	1.42854	1.41615	1.14125	1.01027	1.27427	1.25706	1.46847	1.5555	1.30272	1.29978	1.31864	0.875496
cell 29	-0.427379	-0.716029	-0.65634	-1.1574	-1.17606	-1.06867	-1.29386	-1.18173	-0.603657	-0.916711	-1.25596	-1.24747	-1.29728	-1.46156	-1.28821	-1.37964	-1.28011	-1.14257	-0.779831	-0.29069	-0.0356304	0.428615	0.704756	1.4702	1.57488	1.5649	2.0484	2.10469	2.2652	2.00272	1.79514	1.73345	2.17816	1.71517	1.94943	1.50381	0.875391	1.53663	1.52166	1.50594	0.60737	1.00738	0.760381	1.55293	1.13577	1.2075	1.78284	1.47223	1.01239
cell 30	-1.56687	-1.95077	-1.96673	-1.83428	-1.76307	-1.63885	-1.76391	-1.52984	-1.57595	-1.28189	-1.8845	-1.24377	-1.39012	-1.19571	-1.11222	-1.75926	-1.86567	-1.88333	-1.31564	-1.11676	-0.808865	-0.124561	0.653389	0.205153	1.38365	1.54049	2.29581	1.91019	1.74976	2.06644	1.20163	1.80031	1.61527	0.657042	0.0880649	-0.112652	0.335897	0.2652	0.179481	0.0937625	0.599934	0.573911	0.848453	0.666692	0.888507	0.579884	0.749668	0.913841	1.61429
cell 31	-1.66717	-1.50673	-1.68729	-1.34625	-1.47242	-1.24768	-1.2954	-1.1755	-1.61585	-1.58523	-1.65661	-1.4787	-1.94163	-1.6104	-1.43125	-1.59309	-1.29323	-1.311	-1.02458	-0.393715	-0.0470838	0.377731	1.46832	1.06822	0.648484	1.06637	0.931363	1.03514	1.39464	1.71753	1.18195	1.44664	0.573504	1.73075	0.690177	0.841015	1.51075	0.922965	1.06973	1.88583	1.13247	0.960252	0.834158	0.737728	0.495844	0.736117	0.590212	0.785222	0.790189
cell 32	-0.853099	-0.960755	-0.909081	-0.878119	-1.06453	-0.90762	-0.916919	-0.710762	-0.888691	-0.821977	-0.945602	-0.907939	-0.805933	-0.879712	-0.917025	-0.919957	-0.976197	-0.908042	-0.842185	-0.620924	-0.1993	0.194727	0.500941	0.87981	1.27761	1.6769	1.72861	1.76644	1.81604	2.03606	1.67713	1.69657	1.58829	1.82395	1.47889	1.61499	1.4762	1.32033	1.43121	1.14239	1.2244	1.20459	1.66154	1.12336	1.4119	1.11099	1.09755	0.896638	0.887389
cell 33	-1.34349	-1.41488	-1.54697	-1.38419	-1.47028	-1.48032	-1.43882	-1.40349	-1.26984	-1.35263	-1.32721	-1.3493	-1.23513	-1.31045	-1.21901	-1.16977	-1.17159	-1.23749	-1.05649	-1.09012	-0.929892	-0.584381	-0.158223	0.387376	0.618799	0.687644	0.916384	1.47733	1.4973	1.89114	1.71203	1.59813	1.20037	1.27108	0.927018	1.06601	1.09068	1.19391	1.0569	0.581942	1.058	1.366	1.26626	1.6163	1.20121	0.933944	1.44148	0.983706	0.691885
cell 34	-0.722933	-0.947301	-0.841218	-0.757284	-0.84617	-0.982326	-1.01739	-0.76015	-0.77322	-0.957375	-1.05858	-0.877103	-0.946465	-0.880776	-0.922737	-0.843823	-0.85604	-0.819018	-0.85175	-0.597568	-0.32755	0.326446	0.589611	0.960498	1.15075	1.53872	1.65577	1.78641	2.04522	1.89389	1.99132	2.21032	1.56719	2.2773	1.69874	2.05664	1.34587	1.92269	1.67819	1.52161	1.11437	1.20652	1.30745	1.6319	1.3982	1.40978	1.41749	1.75067	1.67591
cell 35	-1.11168	-1.59608	-1.52907	-1.51939	-1.57748	-1.63438	-1.81317	-1.9776	-1.92364	-1.82686	-1.6219	-1.91148	-1.46963	-1.6229	-1.64151	-1.5127	-1.64499	-1.48695	-1.50259	-1.14083	-1.02165	-0.535598	-0.160831	0.240969	0.416147	1.02629	0.957999	1.14459	2.0769	1.61156	1.193	1.87128	1.59434	1.43731	0.810601	1.52654	1.05459	1.61142	1.29737	1.20553	0.670531	1.04355	0.829975	0.863871	1.17831	0.85478	1.09941	0.677459	1.25541
cell 36	-0.553511	-0.174872	1.16663	-0.377125	-0.743902	-0.206786	-0.472129	-0.438093	-0.365438	0.197889	-1.58085	-1.65545	-1.19488	-1.68157	-1.72524	-1.1678	-0.839414	-0.651208	-0.215818	-0.0765658	0.138048	0.355259	1.4647	1.23839	1.40301	1.39155	2.27188	2.76969	2.59271	2.55774	2.25725	2.72796	2.68612	3.34648	2.0073	2.32868	2.58604	2.43469	1.91278	1.82947	0.188801	0.654725	0.876758	0.0792548	0.539439	0.121472	-0.964379	-1.10977	-1.05023
cell 37	-1.12571	-1.36744	-0.883717	-0.65957	-1.65224	-1.61491	-1.48328	-1.08922	-1.52283	-1.57414	-1.53087	-1.56846	-1.71748	-1.63853	-1.86541	-1.64766	-1.69424	-1.693	-1.711	-1.76345	-1.38836	-1.14119	-1.17049	-0.569653	0.0450216	0.514778	1.15811	1.38642	1.39535	2.17897	1.92106	1.50972	1.4718	1.71765	0.850379	1.57029	0.857293	0.981525	1.82053	1.78682	1.45017	0.718651	1.02845	-0.162245	0.606713	0.670596	0.815479	0.588153	1.2021
cell 38	-1.42714	-1.25052	-1.1381	-1.24197	-1.36144	-1.34879	-1.52843	-1.4397	-1.67005	-1.45211	-1.4018	-1.78253	-1.37684	-1.59043	-1.73495	-1.68539	-1.56339	-1.61776	-1.75388	-1.68667	-1.4256	-1.50238	-1.19605	-1.23084	-0.569857	0.182582	0.709084	1.46373	1.60651	2.12235	1.96207	1.10191	1.2813	0.961776	0.829239	0.873078	0.704854	1.28549	1.51542	1.07819	-0.643867	0.365733	0.700393	1.03391	0.693376	1.46239	1.65235	1.20129	0.936308
cell 39	-1.53186	-1.52836	-1.11227	-1.80777	-0.488142	-0.937089	-1.55835	-1.2905	-1.08267	-1.48319	-0.995619	-1.17664	-1.5333	-1.90408	-1.68718	-1.6938	-1.93042	-1.6436	-1.99703	-1.66699	-1.71713	-1.54124	-1.12054	-1.08971	-0.36984	0.126306	0.685694	1.46036	1.47277	1.92824	1.74888	1.61452	2.21878	1.87409	0.934705	0.554629	1.12493	1.01962	1.07034	1.12106	-0.251439	0.389717	0.486675	0.639703	0.537728	0.0599927	0.158495	0.770117	0.181614
cell 40	-0.790132	-0.93464	-1.09933	-0.769782	-1.10122	-0.985254	-1.45575	-0.979022	-1.12842	-0.998574	-1.30904	-1.02219	-0.787098	-1.39351	-1.47397	-1.38561	-1.45648	-1.1835	-1.22514	-1.21148	-1.19139	-0.747617	-0.356111	-0.288847	-0.303128	0.508101	0.75665	1.19624	1.33383	1.82396	1.20803	1.52306	1.68587	0.815346	0.870394	1.55492	1.09177	1.00173	1.026	1.05028	1.64955	0.614108	0.880704	1.2274	1.5889	1.00985	1.44465	0.929135	1.30315
cell 41	-1.60629	-1.22112	-0.440091	-0.954158	-1.08347	-1.03317	-1.34374	-1.05709	-1.40063	-1.37437	-1.70278	-0.385756	-1.74001	-0.822347	-0.0772773	-0.495419	-0.214423	-0.705728	-0.557292	-0.739797	-0.87444	-0.587837	-0.937732	-0.498387	-0.507468	0.220669	-0.559487	0.247418	0.425708	0.410655	1.04875	0.401516	0.389277	1.0968	1.70057	0.207547	0.430305	0.280674	0.308139	0.605011	-0.31639	-2.59503e-05	-0.162796	-0.00280412	-0.171145	-0.372159	0.653539	-0.388357	-0.208716
cell 42	-1.71253	-1.51526	-0.960294	-1.30926	-1.51777	-1.44892	-1.55755	-1.48809	-1.53455	-1.40174	-1.52248	-1.74182	-1.54944	-1.35343	-1.5572	-1.68602	-1.66305	-1.51441	-1.53198	-1.58263	-1.54132	-1.23993	-1.01352	-0.754282	-0.482365	-0.354943	0.518728	0.752246	1.07372	0.925012	0.802492	1.25928	1.42877	1.41492	0.851525	0.192956	1.23196	1.11908	0.845857	0.179075	0.431092	1.10819	0.460842	0.202104	0.349005	0.298502	0.194042	0.214039	-0.283468
cell 43	-1.06454	-1.15029	-0.95394	-1.17277	-0.797153	-0.496888	-1.11132	-0.767976	-1.07167	-1.0428	-0.926351	-1.1051	-0.999634	-1.22287	-0.971588	-1.07883	-0.86794	-0.920396	-0.879758	-0.943639	-0.795812	-0.703445	-0.277071	0.447839	0.796037	1.11616	1.65353	1.68736	2.16013	2.03125	2.37833	2.86301	2.26252	2.79661	2.2243	1.68378	1.88424	1.94529	1.60665	1.12997	1.13088	1.13729	0.744504	-0.188571	0.509402	1.11416	1.26711	1.37	1.18219
cell 44	-0.828479	-0.716738	-0.425985	-0.916312	-0.947812	-0.650174	-0.587526	-1.00961	-1.06662	-1.0219	-1.02338	-0.988214	-1.1408	-1.14594	-0.986118	-1.10094	-1.13165	-1.12233	-1.14447	-0.958424	-0.799507	-0.660172	-0.378045	0.350504	0.764503	1.05632	1.30453	1.44981	1.68747	1.8828	1.56662	1.47722	1.90653	1.60674	1.55787	1.20988	0.857781	1.1597	1.39393	1.30292	1.21176	1.17683	1.43139	1.48239	1.55241	1.6241	1.52067	1.33036	1.47044
cell 45	-0.528637	-1.45095	-1.8008	-1.32258	-1.12562	-0.963834	-1.06067	-1.06587	-1.12701	-1.14983	-1.33279	-1.15039	-1.02875	-1.21926	-1.36484	-1.16143	-1.09726	-1.23414	-1.37865	-1.0221	-1.18419	-0.721962	-0.582504	0.266727	0.183481	1.03129	0.852238	1.39724	1.79545	1.93532	1.9643	1.89257	1.60761	1.50323	1.43633	1.20974	1.37777	1.53597	1.105	1.39944	0.795057	1.26843	0.705812	1.25237	1.75017	1.69522	1.62614	1.49239	1.23058
cell 46	-1.13552	-1.17152	-0.51314	-1.08043	-1.584	-1.12481	-1.11573	-1.1363	-1.23011	-1.25798	-1.121	-1.26828	-1.30925	-1.11876	-1.03012	-1.27984	-0.97035	-1.14088	-1.10098	-1.24002	-1.33244	-0.880136	-0.63551	-0.128309	0.592514	1.20488	1.11102	1.44597	1.89151	1.78879	1.26237	1.39824	1.91649	1.45623	1.66645	1.72019	1.35923	1.38363	1.40141	1.4192	1.19635	0.832668	1.09619	1.16112	1.56347	1.54044	1.97709	1.54527	1.4158
cell 47	-1.22964	-1.38247	-0.743268	-0.725337	-0.77372	-1.30699	-1.39211	-1.00112	-1.32485	-1.02086	-0.997073	-1.60994	-1.46081	-1.63022	-1.49815	-1.43138	-1.78615	-1.52791	-1.42017	-1.65009	-1.25299	-0.907331	-0.674243	-0.520918	0.416151	0.455543	0.832513	0.446355	0.681716	0.915421	1.139	0.675532	0.626353	0.700379	0.950425	0.546529	0.268446	-0.304254	-0.374058	-0.443861	-0.311193	-0.16279	-0.527336	-0.332328	0.665671	0.010524	0.652344	-0.0373813	-0.12552
cell 48	-0.494295	-1.06079	-0.689325	-0.694662	-0.548142	-0.530495	-0.3191	-0.745643	0.258437	-0.469278	-0.908034	-0.730315	-0.281512	0.183792	0.266022	0.550704	0.406606	0.282036	0.0488638	0.15409	0.161888	0.435849	0.75831	1.51534	0.837503	1.19334	1.91141	1.52441	2.03866	2.02705	2.29684	2.82098	2.39632	2.16875	1.87924	1.58549	0.960896	0.975348	1.07231	1.16927	1.10072	0.602134	1.42358	1.91906	1.17911	1.3294	0.447679	0.649189	0.519548
cell 49	-1.04038	-0.865332	-1.06988	-0.992639	-1.00322	-0.916079	-0.953272	-0.932908	-0.843164	-1.06824	-0.865003	-0.828035	-0.816617	-0.552007	-0.694471	-0.81161	-0.775503	-0.789265	-0.810047	-0.847334	-0.612047	-0.440676	-0.290558	-0.0122129	0.328596	0.61919	0.889752	1.3769	1.62449	1.86334	1.84915	1.89323	1.77762	1.97587	2.0024	1.66539	1.67514	1.81524	1.63731	1.84534	0.656045	0.633227	1.21541	1.9209	1.51589	1.59104	1.68316	2.31654	1.83714
cell 50	-1.18842	-1.03726	-0.887035	-1.1498	-0.74862	-0.73916	-1.18321	-1.25521	-1.04841	-0.662671	-0.151885	-0.826383	-1.17885	-1.10304	-0.843859	-0.982517	-0.923739	-0.931319	-0.76759	-0.609261	-0.695255	-0.229154	-0.166701	0.557474	0.894048	1.36339	1.47884	1.6304	2.17794	2.20249	1.77362	2.1013	1.93627	1.79983	1.90581	2.43964	0.956157	1.1196	0.901505	1.2473	1.35511	1.09138	1.11962	1.33027	1.08307	1.36057	1.37051	1.06114	1.06819
cell 51	-1.79139	-1.89099	-1.8162	-1.84924	-1.72252	-1.63018	-1.55801	-1.42097	-1.77797	-1.78094	-1.63648	-1.66043	-1.87154	-1.60826	-1.11618	-1.32616	-1.62218	-1.4046	-1.30536	-1.32366	-0.733823	-0.495132	0.421995	0.329236	0.937058	0.837019	0.951745	1.35009	1.43736	2.04343	2.39734	1.57672	0.0405783	1.44084	1.41839	1.75076	1.56905	1.56903	1.65625	0.863629	1.10009	0.342778	1.30048	1.97644	1.07005	2.07376	1.32811	1.23784	0.176825
cell 52	-1.3959	-1.25507	-1.26212	-1.11391	-0.953053	-1.20208	-1.21045	-1.42794	-1.18227	-0.772193	-0.559105	-0.885696	-1.62332	-1.60228	-1.58693	-1.64334	-1.56596	-1.67834	-1.501	-1.51891	-1.31785	-1.27783	-1.32614	-1.10734	-1.0377	-0.704952	-0.723966	-0.164157	-0.199867	1.29022	2.45874	2.59001	3.02533	1.57932	1.86771	0.773466	-0.184018	1.48252	1.58354	1.82121	1.93587	1.3252	1.45996	1.44477	0.824368	2.07277	1.03635	1.68371	1.69512
cell 53	-1.13188	-1.14876	-1.09525	-0.827802	-0.837196	-0.779301	-1.19239	-0.982601	-0.977339	-1.06343	-1.06144	-0.913582	-0.841838	-1.0666	-0.891881	-1.07518	-0.979581	-0.986491	-1.00165	-0.854881	-1.01595	-0.777909	-0.579058	-0.399125	0.113393	0.569272	0.688751	1.34137	1.3989	1.73047	1.77534	2.02534	2.27401	1.86729	1.31363	1.62529	1.66324	1.74405	1.82416	1.62578	0.766207	2.17429	1.89653	1.14451	0.859534	1.43782	1.43501	1.1293	1.57659
cell 54	-1.2208	-0.90497	-1.29408	-1.23734	-1.05805	-0.967844	-0.961056	-1.00335	-0.806823	-1.11466	-0.661909	-0.571125	-0.645911	-1.26544	-1.07697	-0.933896	-0.801517	-0.895814	-0.989912	-0.847656	-0.956981	-0.791852	-0.701727	-0.42433	0.135116	0.362147	1.00295	0.782403	1.2638	2.48913	2.4437	2.3767	2.09569	1.92324	2.31647	2.9276	2.31541	2.29071	1.56488	2.13782	1.42718	1.17921	1.04541	0.850499	1.12362	0.773007	0.980914	0.991196	0.70397
cell 55	-1.0463	-0.989355	-1.02937	-0.94285	-0.905008	-0.943198	-1.00836	-0.851801	-1.11843	-1.24219	-0.96702	-1.00916	-0.71461	-0.712352	-0.888533	-0.947587	-0.937186	-0.713834	-0.782583	-1.03263	-0.950339	-0.451083	-0.0933867	0.58526	0.931431	1.37778	1.28241	1.6408	1.33252	1.80033	1.40501	1.66692	2.31125	1.75301	1.58313	1.65159	1.53249	1.28132	1.37131	1.49685	1.08664	1.47791	1.42496	1.3739	1.40766	1.27435	1.64431	1.344	1.08088
cell 56	-0.961495	-0.777159	-0.651653	-1.0712	-0.951261	-0.756728	-0.773601	-1.14442	-0.96649	-1.16167	-1.09036	-1.2904	-1.00813	-1.30949	-1.33712	-1.38107	-1.26981	-1.0429	-1.14232	-1.2296	-1.1636	-1.10429	-0.928214	-0.695404	-0.320043	-0.0665103	0.252276	0.86338	1.40347	1.71337	1.92327	1.69104	1.71063	1.47496	1.87961	1.52295	0.993003	1.1621	1.31275	1.04287	1.20522	1.15061	1.05317	1.20029	0.978373	1.01542	0.836753	1.04386	0.844904
cell 57	-0.806179	-0.915305	-0.46538	-0.56711	-0.688425	-1.10946	-1.11339	-1.04203	-1.04667	-1.1676	-1.08227	-1.23387	-0.957381	-1.04854	-0.914734	-0.902023	-0.70021	-0.865434	-0.467906	-0.517914	-0.478103	0.0741635	0.573707	0.794992	0.787481	1.1631	1.52217	1.60997	2.1773	2.37688	1.6905	1.90624	1.41695	2.30694	1.93977	2.42855	1.4679	1.65707	0.747394	1.57088	2.35954	1.0941	1.02834	1.85461	2.06101	0.565864	1.16924	1.07704	0.897117
cell 58	-0.0708073	1.34351	-1.20187	0.114841	-0.132207	-1.14848	-0.819122	-0.948974	1.03817	-0.829671	-1.61009	-0.357275	-0.283368	-1.27216	0.534822	-1.48087	2.20714	1.10746	0.538314	-1.00193	0.567599	-1.07059	1.19796	0.499627	2.7964	0.696199	0.720307	0.933728	0.562274	2.78054	1.00166	1.0236	2.29138	2.79319	0.611764	1.18865	1.88877	1.81124	-0.342568	-0.446485	0.632396	1.0694	0.506731	0.546593	0.29083	1.18761	0.631636	0.994387	-1.46725
cell 59	-0.336436	-0.489601	-0.317587	-1.10498	-1.0009	-0.648003	-0.640616	-0.853505	-0.980022	-1.02861	-1.41486	-1.1459	-1.26161	-1.25071	-1.21373	-0.825024	-0.870932	-0.754705	-0.447526	-0.471021	-0.173875	0.13245	0.616742	0.991996	1.25569	1.48906	1.92208	1.70496	2.01871	1.86848	1.91679	1.57816	2.04581	1.72465	1.93447	2.08638	1.37312	1.37326	1.55733	1.88568	1.79292	1.56447	1.43384	1.24809	1.71654	1.39602	1.76143	1.18434	1.66444
cell 60	-1.16954	-1.13092	-1.23977	-1.08775	-1.12657	-1.185	-1.12129	-1.11351	-1.19269	-0.901358	-1.04121	-1.23688	-1.08657	-1.11381	-1.02015	-1.07843	-1.00919	-1.1678	-0.884603	-0.786043	-0.641298	-0.424111	-0.0873122	0.342916	0.888566	1.40905	1.56623	1.60134	1.05658	1.7837	1.639	2.01219	2.31326	2.08627	1.22459	1.71639	1.77473	1.28061	1.13605	0.810847	1.01417	0.976768	1.32413	1.20075	0.838306	1.42009	1.12717	1.24734	0.903933
cell 61	-0.0539557	-0.620087	-0.950676	-0.692253	-0.963514	-0.759541	-0.286118	-1.08298	-0.519162	-1.01695	-0.726862	-0.73946	-0.595757	-0.648227	-1.18494	-1.02925	-1.1043	-1.05697	-0.947538	-0.938231	-0.819828	-0.69206	-0.677799	-0.118458	0.00664875	0.554976	1.1485	1.05163	1.24113	1.77581	2.10944	2.2302	1.96601	1.82248	2.24529	1.78901	1.68696	1.80875	2.06004	1.65142	1.87186	2.02408	1.91175	2.02651	1.94463	1.76923	1.65839	2.16955	2.27968
cell 62	0.5759	0.0765233	-0.3896	-0.74122	-1.67711	-1.41062	-1.11665	-0.617004	-0.301796	-0.999601	-1.57921	-1.29653	-1.02057	-1.61767	-1.64278	-1.52314	-1.5591	-1.47567	-1.53057	-1.08581	-1.09022	-0.451302	0.0684339	0.170275	1.26541	1.03768	1.65418	1.84446	1.51244	1.95667	1.43239	2.06643	1.66583	1.55098	1.8444	1.91595	0.761968	1.59979	1.634	1.37288	1.43607	1.41436	1.24039	1.38318	1.1712	1.57394	1.66053	1.35365	0.734534
cell 63	-1.12115	-0.49103	-0.703311	-0.862526	-0.824672	-0.940022	-0.906022	-0.752681	-0.593748	-0.611903	-0.919654	-1.0245	-0.90589	-1.05298	-0.89559	-1.07983	-1.05928	-0.987418	-1.04315	-0.900238	-0.82408	-0.724937	-0.203046	0.0434077	0.0584526	1.02156	1.56272	1.62641	1.57108	1.82961	1.81581	1.31036	2.15992	1.87796	1.67863	1.59458	1.15817	1.46663	1.32888	1.04885	1.49033	1.035	1.28339	1.48729	1.23231	1.39871	1.73896	1.86286	1.45062
cell 64	-1.09964	-1.26399	-1.30848	-1.23296	-1.42031	-1.32124	-1.04367	-0.885786	-1.18082	-1.12474	-1.29297	-1.25606	-1.32244	-1.28798	-1.29274	-1.16393	-1.24348	-1.48226	-1.18717	-1.03341	-1.11273	-0.768338	-0.240108	-0.287845	-0.020517	0.593487	1.07619	1.51307	1.83581	1.93855	1.89995	1.8167	2.14674	1.98133	1.82805	1.84581	1.68593	1.68241	1.89842	1.31282	1.06105	1.36907	1.56518	0.866789	1.23778	1.37809	1.26273	1.54901	1.73486
cell 65	-1.03927	-0.963552	-0.879511	-1.00572	-0.837088	-1.18674	-1.36697	-1.26139	-1.25938	-1.26001	-1.21066	-1.19187	-1.437	-1.28092	-1.36448	-1.28122	-1.36895	-1.36893	-1.25888	-1.27987	-1.1461	-0.678155	-0.172125	0.0499196	0.556547	1.30231	2.90915	1.87949	1.99751	2.09296	2.19466	2.43093	1.91557	2.5406	2.74077	2.15847	2.00813	0.948201	1.45316	0.610103	1.36678	0.772841	0.481304	0.544185	0.698731	0.59165	0.723526	1.19978	1.01263
cell 66	-1.78057	-1.6272	-1.40413	-1.70386	-1.65263	-1.71322	-1.91426	-1.9937	-1.92115	-2.12563	-2.05631	-1.90586	-1.88616	-1.27436	-1.06763	-0.739668	-0.757172	-1.25224	-0.760558	-1.42314	-1.19078	-0.727461	-0.77571	0.165927	0.0500488	1.48587	0.659507	0.311727	0.368857	1.63536	2.01451	1.55712	1.02204	1.94431	1.4838	0.867622	1.16776	0.982915	0.948393	0.913871	1.39323	1.12475	1.52778	0.761362	0.49559	0.796473	0.983334	1.1963	0.9952
cell 67	-0.922635	-1.45179	-0.754311	-0.535953	-1.20365	-1.50581	-1.71507	-1.35117	-1.35067	-1.52354	-1.26952	-1.1783	-1.43976	-1.67267	-1.58696	-1.45509	-1.55735	-1.32851	-1.52834	-1.69372	-1.57969	-1.19139	-0.772396	-0.0506856	0.12102	0.354698	1.29261	1.39467	1.38757	1.86359	1.93087	2.04115	1.88405	1.74202	1.64014	1.4244	1.44021	1.0245	1.25772	1.49095	0.859274	1.10616	1.22208	0.789471	0.952617	1.05899	0.705478	0.977806	1.39546
cell 68	-1.32138	-1.43571	-1.31088	-1.11438	-1.50232	-1.69039	-1.17558	-1.3413	-1.27543	-1.41052	-1.23436	-1.45643	-1.38682	-1.36321	-1.42105	-1.45913	-1.45577	-1.43736	-1.41369	-1.26196	-1.11929	-0.938553	-0.701639	-0.595989	-0.0999644	0.327475	0.709391	1.01155	1.2267	1.25128	1.18553	1.17407	1.64056	1.53851	1.11272	1.33654	1.16922	1.25845	1.16192	1.0654	0.748984	1.07873	1.17487	0.789668	0.96239	0.696473	0.355839	0.774457	0.887356
cell 69	0.213096	0.333895	-0.481064	-0.734311	-0.75064	-0.888228	-0.77615	-0.54433	-0.842398	-0.935513	-0.851902	-0.901476	-0.946708	-1.00823	-0.756734	-0.924664	-1.04572	-0.852311	-0.816225	-0.717634	-0.68097	-0.438085	-0.177002	-0.00242014	0.489767	0.831509	1.01889	1.65131	2.05747	2.22817	1.99585	1.67905	1.8208	1.3245	1.74011	2.30413	1.39285	1.56208	1.75509	1.9481	1.81874	1.70543	1.6727	1.6931	1.86521	1.99696	1.9873	1.45983	1.31692
cell 70	-1.5368	-0.949692	-0.666406	-0.735519	-0.811078	-0.863679	-1.60516	-1.37913	-1.35617	-1.09576	-1.08351	-1.14907	-1.7799	-1.36317	-1.05032	-1.38157	-1.27791	-0.874589	-0.793674	-0.886124	-0.773409	-0.0320441	0.458241	0.374825	0.525166	1.31995	0.84002	1.4414	1.78935	1.82521	2.11976	1.4854	1.78374	1.7947	1.69012	2.11558	2.40056	1.76817	1.12154	1.16065	0.868001	1.81121	1.46392	1.5232	1.12697	1.59314	1.55394	1.4283	1.13686
cell 71	-1.57626	-1.53956	-1.59241	-1.64004	-1.62066	-1.53548	-1.84924	-1.66957	-1.68902	-1.64651	-1.61742	-1.56054	-1.66324	-1.45255	-1.3908	-1.61281	-1.62466	-1.41991	-1.55487	-1.29572	-1.45237	-1.13062	-1.06305	-0.646407	-0.419955	0.325154	0.307046	1.13338	1.28539	0.889126	1.48696	1.80774	1.24731	1.69699	1.41865	1.38481	1.12101	1.20504	1.54316	0.955499	1.28773	1.40762	1.50664	0.948838	1.01904	1.11012	1.39276	1.36905	0.753975
cell 72	-1.09812	-0.982707	-1.0919	-0.985994	-0.99064	-0.703112	-1.05755	-0.95571	-1.07076	-1.00863	-1.15519	-1.08876	-1.1471	-1.17776	-0.984822	-1.08567	-1.03621	-1.00637	-0.931395	-0.869873	-0.934886	-0.844212	-0.761504	-0.852894	-0.539517	-0.13596	0.26072	0.632512	1.37549	1.53928	1.64854	1.88706	1.58718	1.57362	1.69788	1.77762	1.54039	1.5349	1.57492	1.88829	1.45335	1.14868	1.32736	1.56129	1.19626	1.47523	1.18363	1.38976	1.46454
cell 73	-0.9143	-1.19023	-1.07586	-1.07252	-1.11983	-0.78328	-1.0155	-1.10546	-0.887163	-1.17589	-1.09129	-1.0194	-1.16768	-1.1537	-1.04087	-0.98348	-0.993035	-0.965773	-0.979923	-0.897115	-0.927069	-0.728039	-0.515628	-0.200293	0.21278	0.453537	0.854704	1.61148	1.68505	2.0043	1.86388	2.15738	1.99105	2.10181	2.14848	1.93302	2.00446	1.68783	1.79006	2.11092	1.92244	1.60932	1.85577	1.844	1.31192	0.830138	0.884704	0.872143	1.38726
cell 74	-0.947849	-1.03037	-0.541111	-1.19987	-0.731121	-0.970792	-0.984283	-0.577671	-1.4053	-0.87825	-0.829742	-1.24361	-0.841305	-1.51732	-1.37451	-1.39016	-1.36605	-1.19176	-1.17991	-1.09813	-0.999289	-0.755904	-0.454711	0.044118	0.114209	0.708012	1.43481	1.41081	1.55419	1.9727	2.01254	1.91706	2.02215	1.70958	1.30854	1.84276	2.49264	1.90159	1.82435	1.5243	1.15854	1.73372	1.38141	1.03542	0.900951	1.28674	0.930613	1.23393	1.31465
cell 75	-0.668961	-0.660229	0.254835	-0.989283	-0.965406	-0.467662	-0.217068	-0.508779	-1.32901	-0.975591	-1.2265	-1.38015	-1.20976	-1.0887	-1.21736	-1.25867	-1.17297	-1.1384	-1.18049	-1.4383	-1.04388	-1.14359	-0.501376	-0.961278	-0.466903	1.01508	0.0949768	0.00152921	1.52774	1.31321	2.13908	1.28464	1.70354	2.32315	1.84484	2.19	1.56356	1.16918	1.12414	0.863068	0.704935	0.279095	-0.152092	0.829352	0.847299	1.40604	0.364845	-0.776255	1.84676
cell 76	-0.652857	-0.858398	-0.48786	-0.898225	-1.05543	-0.847087	-0.649082	-0.759813	-0.784621	-0.590735	-0.447959	-0.948857	-0.852984	-0.681447	-0.755821	-0.91556	-0.882043	-1.04727	-1.19363	-0.792085	-0.593513	-0.693097	-0.268518	-0.0453499	0.536109	1.09403	1.22773	1.54819	2.21573	2.1213	2.51325	2.80651	2.13105	2.35206	2.92802	2.34931	2.48481	1.93462	1.74871	1.57228	1.4772	0.618583	0.527248	0.750842	1.78969	0.56133	0.0538609	0.0196238	0.0737715
cell 77	-0.398776	-0.854569	-0.854374	-1.21366	-0.542532	-0.816427	-0.621264	-0.546512	-1.00411	-0.840554	-0.860875	-0.565632	-1.43358	-0.468009	-0.301597	0.300986	1.10935	1.23796	0.437639	1.15278	1.03189	1.23519	0.877713	1.09064	0.737398	1.16124	1.47166	0.670369	1.67308	1.5769	1.74003	2.05416	2.12187	2.29081	1.52665	1.63513	1.76291	1.36368	0.871086	1.45	0.846804	2.26036	1.03525	1.14517	0.55708	1.09238	1.21771	1.69125	0.886144
cell 78	-0.844384	-1.13834	-1.10941	-1.29898	-1.18026	-1.29876	-1.07523	-1.21603	-1.04067	-1.26039	-1.05169	-1.31693	-1.12635	-1.02398	-1.26595	-1.29462	-0.941259	-0.88339	-0.700791	-0.788071	-0.439551	-0.262558	0.49502	1.16362	1.33916	1.46406	1.93228	2.66582	2.32472	2.10077	2.32764	2.76673	2.56531	2.59302	2.46687	2.29947	2.34717	1.58772	1.87246	1.48631	0.786624	0.637046	0.904947	0.550412	1.4923	1.26477	1.29061	0.706975	-0.245843
cell 79	-1.29639	-0.829637	-0.269674	0.393378	-0.0662431	-1.28015	-1.37589	-1.47147	-1.43482	-1.16564	-1.63541	-1.44113	-1.79185	-1.97702	-1.62474	-1.7791	-1.87226	-1.61085	-1.50919	-1.33048	-1.04914	-0.346531	-0.32428	-0.024878	0.343556	0.489198	1.16356	1.36876	1.28437	1.72024	2.24903	2.44733	2.16577	2.4424	2.30113	1.91189	1.77335	1.53532	2.37432	2.03791	1.16263	1.4542	0.550716	0.69445	0.542311	0.693243	0.561631	0.622905	0.489223
cell 80	-0.457778	-0.673776	-0.476117	0.0515407	-1.05295	-0.900024	-1.23908	-0.383996	-0.580394	-1.2756	-1.42187	-1.29772	-1.36863	-1.5377	-1.49	-1.52048	-1.40402	-1.4672	-1.228	-0.968192	-0.743148	-0.529687	-0.151733	0.29713	0.623135	0.93982	0.910662	1.29097	1.54235	1.56219	1.78794	1.49671	1.7932	1.38361	1.9372	1.5956	1.69102	1.44221	1.45508	1.44508	0.865992	0.886794	1.14136	1.28488	0.761162	0.906678	1.00751	0.561728	0.872258
cell 81	-0.903556	-1.15021	-1.14485	-1.27414	-1.16225	-1.17744	-1.11352	-1.35153	-1.30036	-1.15681	-1.37949	-1.08553	-1.17803	-0.724489	-0.73075	-0.909546	-0.700159	-0.546456	-0.513813	-0.647264	-0.483122	-0.471772	-0.643942	-0.424542	-0.256585	-0.0663091	0.106577	0.329193	0.909807	1.26848	1.58639	2.28225	2.6493	2.43041	2.23296	1.63993	1.49907	1.13729	1.09984	1.27171	1.55039	1.39103	1.34371	1.79034	1.53176	1.20862	1.17303	0.890147	0.746868
cell 82	-0.766063	-0.808776	-0.725109	0.127071	-0.973151	-0.0435325	-0.6568	-0.2534	-0.656551	-0.121134	-0.667867	-0.368005	-0.855022	-1.16016	-1.24993	-1.17928	-1.34746	-1.26338	-1.3698	-1.34311	-1.12827	-1.21273	-0.878095	-1.21252	-0.767817	-0.460008	0.306487	0.701244	1.21591	1.83782	2.23692	2.74023	2.94268	3.20368	3.10203	2.67792	3.22918	1.86323	2.76651	1.84979	1.74226	1.54514	1.61683	1.22635	0.528689	0.498187	-0.050118	-0.621133	-0.692248
cell 83	-0.185696	-1.03319	-0.76444	-1.14665	-1.77594	-1.11763	-1.19898	-0.751535	-1.39867	-1.22528	-0.792357	-0.643463	-1.22914	-1.80032	-1.89048	-1.26385	-1.5747	-1.14128	-1.45611	-1.52075	-1.33961	-0.919664	-1.31578	-1.04266	-0.524435	-0.663482	-0.159175	-0.216026	-0.212531	-0.604117	0.50629	0.158326	0.336792	0.253937	0.00478204	-0.0931882	0.251521	-0.140027	-0.704179	-0.169198	-0.461456	-0.12018	-0.442027	-0.983902	-0.463697	-0.754841	-0.394744	-0.431021	0.282825
cell 84	-1.04732	-0.948314	-0.860341	-0.686259	-0.856511	-1.02386	-0.737359	-1.0882	-0.934594	-1.09467	-1.1973	-1.11356	-0.994772	-1.26218	-1.07152	-1.14848	-1.27081	-1.29033	-1.19152	-1.1821	-1.15606	-0.965274	-1.21626	-0.532554	-0.556366	-0.0785424	0.334218	0.704396	0.89618	1.3248	1.55285	2.28658	2.36268	1.98344	2.00197	1.75626	1.69565	1.39522	1.60269	1.58384	1.68036	1.53336	1.9046	2.01968	1.86766	2.31616	1.90426	1.66253	1.28164
cell 85	-1.09028	-0.782303	0.537522	-0.761652	-0.455749	-1.01663	-0.484995	-1.08472	-1.10858	-0.557728	-0.980855	-1.43335	-1.31564	-1.56813	-1.77691	-1.78588	-1.91671	-1.94227	-1.73797	-1.45161	-1.15924	-1.1727	0.0377496	0.896815	1.29752	1.93378	1.69539	0.65061	1.58862	1.27433	0.980614	1.90713	1.1683	1.3383	1.47982	5.22382	3.85886	0.00207444	0.271	1.05625	-0.346163	1.2023	-0.448814	-0.256234	0.197144	1.32909	1.04035	1.37579	0.581165
cell 86	-0.922982	-0.155734	-1.37459	-1.21998	-0.485715	-1.03882	-0.830008	-0.80675	-1.25417	-0.694031	-1.66423	-1.21043	-0.961346	-2.13276	-1.87025	-1.69294	-1.62578	-1.61793	-1.78955	-1.57726	-1.73868	-1.33331	-1.2773	-1.01015	-0.43581	-0.468795	0.218757	1.04452	1.02112	1.47793	1.19684	1.29613	1.49589	1.34145	1.2469	1.61564	1.53031	0.753997	0.864101	0.974205	1.1219	1.14054	0.489112	0.914805	0.309045	0.879728	1.07898	0.535478	0.463021
cell 87	-0.463016	-0.432289	-0.749455	-0.680373	-0.629782	-0.950197	-1.15943	-0.633464	-0.979569	-1.09416	-1.21543	-1.01231	-1.10532	-1.28815	-1.25654	-1.12815	-1.0873	-0.874394	-0.871579	-0.601914	-0.29636	0.184045	0.320761	0.668666	1.27231	1.54013	1.47862	1.36938	1.49425	1.53892	1.87869	1.72003	1.56039	1.63735	1.33848	1.62424	1.95285	1.06974	1.3258	1.58186	1.46794	1.46891	1.67495	1.85146	1.61918	1.88344	1.65733	1.15704	1.38748
cell 88	-0.839761	-0.960852	-1.16175	-0.949742	-1.15114	-1.05751	-1.1982	-1.15332	-1.11571	-1.03896	-1.12099	-1.24334	-1.17397	-1.09597	-1.02456	-0.933093	-1.21691	-1.0374	-0.823367	-1.0313	-0.976366	-0.813476	-0.356257	-0.249014	0.203539	0.631317	1.19252	1.66731	1.62838	1.8378	2.30884	1.65226	1.97833	1.58903	1.72316	1.83347	1.97726	1.66412	1.8412	2.01828	1.90043	1.29673	1.7628	1.81515	1.56711	1.43124	0.837342	0.321529	0.874488
cell 89	-1.19597	-1.00146	-0.802462	-0.540923	-0.874872	-0.883851	-1.14186	-1.02773	-1.03901	-1.17373	-0.997084	-1.16641	-1.18379	-1.31453	-1.15983	-1.2136	-1.27052	-1.24534	-1.02234	-0.904495	-0.936477	-0.375252	-0.311344	0.0709908	0.443537	0.722824	1.11584	1.07088	1.3658	1.2637	1.64648	1.69854	1.78631	1.65941	1.57629	1.5614	1.27545	0.807019	1.0359	1.26477	1.15289	0.738821	0.708674	1.4234	1.35601	1.29025	1.63661	1.74442	1.67724
cell 90	-0.401663	-0.651908	-0.747748	-0.564898	-0.63532	-0.420424	-0.20197	-0.551175	-0.66321	-0.796175	-0.57916	-0.980519	-0.924374	-0.986921	-1.21949	-1.12623	-1.12404	-0.976734	-1.20026	-0.961635	-0.932898	-0.853742	-0.508602	-0.313511	0.152641	0.677096	1.43068	1.69296	2.04118	2.23771	2.60161	2.65672	2.68293	3.26992	2.81924	2.59913	2.43501	2.20919	1.89411	1.57902	2.00261	1.74372	1.18923	1.44985	2.08913	1.47489	0.433746	0.611162	1.12213
cell 91	-1.28534	-1.22753	-1.13295	-1.01435	-1.28208	-1.09931	-1.03024	-1.182	-1.23191	-1.38543	-1.28763	-1.24184	-1.03421	-1.21581	-1.04644	-1.09872	-1.2406	-1.07773	-1.02439	-1.06212	-0.962087	-0.81645	-0.799918	-0.486029	-0.220865	0.22375	0.493589	0.896186	1.09649	1.95492	1.7621	1.91785	1.92074	2.43288	2.02973	1.84895	1.87515	2.10903	1.62165	1.66272	1.73957	1.34951	0.917007	1.43596	1.48333	1.6352	1.84848	1.44242	1.66322
cell 92	-1.32122	-1.76045	-1.67347	-1.28514	-1.32555	-1.00528	-0.8604	-0.704482	-1.55065	-1.70301	-1.52128	-1.62963	-1.91799	-1.73693	-1.52428	-1.7077	-1.44775	-1.5152	-1.33021	-1.22238	-1.0012	-0.872009	-0.611973	0.135405	0.286646	0.625961	1.0359	1.33086	1.2292	1.47123	1.74597	1.82291	1.73722	2.14354	2.03776	1.97217	1.65124	1.87219	1.46298	1.27582	1.25731	1.14913	1.01329	1.25672	0.853877	0.460958	0.775268	1.20309	0.981882
cell 93	-1.2409	-1.14564	-1.15991	-1.131	-1.30064	-1.24739	-0.90971	-1.04344	-1.39895	-1.22546	-0.814884	-0.881025	-1.46077	-1.10168	-1.14123	-1.22918	-1.13287	-1.14983	-1.08715	-1.11705	-1.02512	-0.793798	-0.387926	-0.221189	0.22679	0.489456	0.829065	1.60734	1.62155	1.34504	1.65179	1.94465	1.60654	1.74156	1.79122	1.68518	1.46391	1.72842	1.60519	1.62808	1.93844	1.49793	1.63392	1.58073	1.00393	1.50191	1.85424	1.38777	1.06442
cell 94	-1.86965	-1.89291	-1.73447	-1.48296	-2.05093	-2.06358	-2.08314	-2.17236	-1.90863	-1.25912	-1.49435	-1.78186	-2.00232	-1.6746	-1.31267	-1.38658	-1.57091	-1.33816	-1.35676	-1.0992	-0.825433	-1.07203	-1.10513	-0.710443	-0.920451	-0.44597	-0.385312	0.529099	0.730715	0.495732	0.523871	1.47469	1.05671	1.45024	1.17669	1.42851	0.789697	0.579657	0.818587	0.6805	0.498124	-0.00719482	0.263909	0.355678	-0.185628	0.7058	1.10316	0.822273	0.391434
cell 95	-1.07057	-0.719409	-0.900896	-0.904251	-0.804417	-0.988555	-0.957541	-0.849276	-0.883659	-0.898892	-0.891068	-0.808426	-0.807364	-0.790604	-0.615549	-0.683249	-0.691626	-0.763889	-0.609902	-0.692924	-0.636446	-0.566859	-0.255321	-0.150227	0.238156	0.473511	0.853562	1.06093	1.6017	1.47782	1.40273	1.87309	1.64488	1.98566	1.82237	1.95147	1.45825	1.84244	1.64966	1.82174	1.22377	1.53954	1.35231	1.74399	1.257	1.68383	1.58291	1.67177	1.8538
cell 96	-0.244703	-0.84743	-0.944307	-0.436414	-0.916654	-0.656944	-1.32083	-0.716534	-1.13642	-0.94608	-0.924529	-0.707084	-0.79764	-0.780876	-0.548376	-0.328859	-0.335761	-0.538113	-0.311216	0.0267903	-0.0867434	-0.268649	-0.0857449	-0.232693	0.304305	0.188902	0.989599	1.24291	1.41965	2.06249	2.35082	3.11948	3.05131	3.09822	2.42983	3.23019	2.74493	2.54735	2.25406	2.05279	1.92093	2.25861	2.1337	2.1215	1.5482	1.03451	0.669342	0.0463782	0.203738
cell 97	-1.18984	-0.790328	-0.686383	-0.875376	-0.940644	-1.37019	-1.37006	-1.13922	-0.972144	-0.535596	-1.32165	-1.45572	-1.16512	-1.12403	-1.00902	-1.22387	-0.763366	-0.765149	0.15783	0.310544	0.445254	0.734409	1.56982	1.36651	1.38479	1.28127	1.74503	1.78447	1.58431	1.80512	1.65046	1.90101	1.79488	1.76181	2.13096	1.65479	1.74167	2.30374	1.72535	1.38388	1.29568	1.23822	1.23815	1.46892	1.51553	1.67305	1.62143	1.81421	1.55248
cell 98	-0.711608	-0.821119	-0.704768	-0.799275	-0.973414	-0.778877	-0.887233	-1.05462	-0.926857	-1.00069	-1.0695	-0.875704	-0.769619	-0.99993	-0.922446	-0.842439	-1.05767	-0.956102	-0.885893	-0.976305	-0.957639	-0.915679	-0.711143	-0.582446	-0.416687	-0.103306	0.148389	0.532429	0.756763	1.29404	1.71093	1.7675	2.0721	1.85714	1.95667	2.02464	2.13809	2.02539	1.40763	1.17864	1.25169	1.24083	1.30147	1.17822	1.33241	1.37943	1.47008	1.48283	1.7267
cell 99	0.332968	-0.293982	0.129482	-0.0915787	-0.3939	-0.211583	-0.52897	-0.559833	-0.224105	-0.41941	-0.660796	-0.501818	-0.632273	-0.784026	-0.761745	-0.663052	-0.734358	-0.861076	-0.668718	-0.718072	-0.625487	-0.229789	-0.0507712	0.32427	0.818164	1.34987	1.79566	2.38588	2.44216	2.18511	2.27301	2.49546	2.47212	2.71042	2.52788	2.5773	2.71523	2.39984	2.45724	1.92968	2.02339	1.53318	1.68859	1.59749	1.54088	1.59278	1.3808	1.30649	1.12194
cell 100	-0.81722	-0.911002	-1.19859	-1.27181	-1.26095	-1.05583	-1.45627	-1.50764	-1.47789	-1.56284	-1.15102	-1.16098	-1.25445	-1.16077	-1.1166	-1.21458	-1.05502	-1.17303	-1.14876	-0.958092	-0.89815	-0.989783	-0.697269	-0.706242	-0.600009	-0.0869244	0.609555	0.845855	1.21617	1.5253	1.78751	1.78338	2.03738	1.95863	2.48106	1.68221	1.70395	2.15654	1.70129	1.60326	1.64263	1.25623	1.21616	1.24778	1.12104	1.51927	1.50535	1.53761	1.33205
cell 101	-1.17712	-0.939659	-0.478012	-0.377043	-1.19827	-0.828795	-0.981894	-0.953394	-0.911051	-1.08467	-0.939024	-1.07442	-0.971607	-0.952865	-0.989925	-1.14338	-1.00026	-1.24494	-1.00132	-0.958428	-1.01427	-0.715451	-0.219883	0.434854	0.807466	1.35999	1.84463	1.36034	1.34023	1.58919	1.40553	1.54901	1.96904	1.47462	2.06141	2.08948	1.45377	1.68994	1.45532	1.45467	1.99963	1.88619	1.65369	1.79932	1.81898	1.213	1.35833	1.33242	1.23457
cell 102	-0.761949	-1.01508	-0.990644	-0.711968	-0.795616	-0.893381	-0.913774	-0.493393	-0.769534	-0.964664	-0.784009	-0.926133	-1.0072	-0.940371	-0.794106	-0.852397	-0.921692	-0.930741	-0.953736	-1.1025	-0.878257	-0.812068	-0.565414	-0.521026	-0.144763	0.662245	1.44478	1.55362	1.78859	1.73603	1.74451	1.8045	2.22408	2.12929	1.95977	1.94618	1.84578	1.76019	1.60345	1.44672	1.18039	1.60278	1.25577	0.809338	1.55345	1.61234	1.88028	1.77129	1.98623
cell 103	-0.598767	-0.843212	-0.899584	-1.3356	-1.0561	-0.752066	-0.842264	-1.21941	-0.777066	-0.515344	-1.30438	-1.36536	-1.01286	-1.10346	-1.05316	-1.18315	-1.43039	-1.11158	-0.92887	-0.988251	-0.756228	-0.493332	-0.666991	-0.464061	-0.337405	0.109	0.310704	0.717066	1.3386	1.35361	1.43456	2.11412	2.28374	2.05653	2.00145	2.05598	1.97431	1.70292	1.91086	2.1188	1.97637	1.67938	1.20442	1.22067	1.38701	1.37408	0.916643	0.962629	1.38059
cell 104	-0.0746282	-1.07999	-1.10056	-1.06025	-0.975347	-0.991124	-1.16301	-1.08148	-1.22374	-0.968463	-1.12153	-1.16998	-1.15878	-1.30128	-1.28907	-1.30806	-1.32096	-1.23694	-1.21608	-1.15532	-1.17663	-0.858056	-0.502543	-0.403913	-0.0747369	0.338773	0.76737	1.12033	1.1889	1.32209	1.57602	1.87445	1.73504	1.88805	1.46352	1.50151	1.49728	1.62154	1.44073	1.25992	1.63392	1.19998	1.3618	1.34204	1.36767	1.29986	1.32377	1.40668	1.71992
cell 105	-1.07946	-0.768638	-0.527218	-0.86595	-0.993037	-0.868928	-0.868293	-0.82416	-1.02596	-0.782787	-0.944905	-0.797408	-0.398158	-1.07379	-0.997975	-1.12744	-1.03677	-1.03019	-0.997388	-0.908139	-0.893427	-0.931704	-0.738803	-0.40838	-0.362327	0.16558	0.61996	0.732883	1.16257	1.55713	1.3898	1.85979	1.78213	1.93299	1.96629	1.75203	1.52119	1.65691	1.66716	1.6774	1.48995	1.34758	1.36304	1.26525	1.42807	1.13878	1.62478	1.57786	1.71675
cell 106	-0.254032	-0.757312	-0.463136	-0.71889	-0.731338	-0.444981	-0.927008	-0.699469	-0.560855	-0.939957	-0.199952	0.0840451	-0.139528	-1.2622	-1.06921	-0.683592	-1.57109	-0.833089	-1.94251	-0.764348	-1.4256	-0.116098	-0.838284	0.309001	-0.955977	-1.33074	-0.783139	0.538838	-0.62623	-0.123688	-0.506368	0.141199	0.708693	0.772389	0.331796	-0.158392	-0.00807863	0.0241505	-0.147749	-0.319648	-0.556012	-0.355314	-0.361897	-0.398993	-0.243509	-0.393242	0.120879	-0.220202	-0.300443
cell 107	-1.38348	-1.41851	-1.3496	-1.61684	-1.57508	-1.49703	-1.22035	-1.37016	-1.43942	-1.4962	-1.4001	-1.49303	-1.2491	-1.18103	-1.45802	-1.40728	-1.43214	-1.5057	-1.44467	-1.30105	-1.06239	-0.984235	-0.596815	-0.178742	0.397748	0.674873	0.689243	1.34295	1.56954	1.12058	1.47781	1.43645	1.4983	1.74565	1.54503	1.68352	1.53981	1.61135	1.51811	1.05088	1.22292	1.62242	0.953708	1.15961	1.2421	1.4438	1.02028	0.817219	1.37232
cell 108	-1.11977	-1.10873	-1.31605	-1.21058	-1.21707	-0.993852	-0.967356	-0.969285	-0.83631	-0.937432	-0.780772	-1.14125	-1.14605	-0.73885	-0.885438	-1.0576	-0.681784	-0.739509	-0.849132	-0.836592	-0.881575	-0.791049	-0.855384	-0.718362	-0.565189	0.0286032	0.380074	0.82161	0.919223	1.1633	0.91132	1.43281	1.46125	1.79126	1.79198	2.0929	1.42182	1.84526	1.81439	1.33384	1.64091	1.39588	1.41929	1.23293	1.12867	1.23432	1.24364	1.40899	1.32712
cell 109	-0.33604	-0.379126	-0.501956	-0.613492	-0.428879	-0.457391	-0.61292	-0.388295	-0.380914	-0.467172	-0.759252	-0.536394	-0.712683	-0.556012	-0.662108	-0.47961	-0.453079	-0.670499	-0.593247	-0.397411	-0.501004	-0.518436	-0.32707	-0.0306094	0.0272122	0.233263	0.846073	0.837368	1.14297	1.65998	1.73531	1.98786	2.14103	2.3386	1.73661	2.17963	2.20739	2.34515	2.16845	2.00906	2.03677	1.74604	1.36515	1.56853	0.907613	1.21442	1.34622	1.53175	1.37777
cell 110	-0.169226	-0.544032	-0.94291	-1.20175	-1.23626	-1.24414	-1.1405	-1.11766	-0.989323	-1.29714	-1.22939	-1.30116	-1.19988	-1.23605	-1.17453	-1.02926	-1.15967	-1.03567	-1.02171	-0.88108	-0.621718	-0.404213	0.0837947	0.430272	0.686154	1.06818	1.56529	1.35144	1.55823	1.46514	1.53633	1.77277	2.18127	2.10774	1.88428	1.6279	1.90981	2.09686	1.89418	1.47819	1.42131	1.34947	1.40899	1.75199	1.3356	1.02971	1.23628	0.927083	1.13435
cell 111	-1.49812	-1.70383	-1.40185	-1.33949	-1.45072	-1.50946	-2.00747	-1.59432	-1.69252	-1.58216	-1.6346	-1.47809	-1.12421	-1.5714	-1.60921	-1.7437	-1.51212	-1.46126	-1.44163	-1.45913	-1.35632	-0.981774	-0.804547	0.057343	0.635551	1.05657	1.39733	1.28548	1.99332	1.9174	1.37044	1.63737	2.01428	1.77429	1.33382	1.29169	2.02492	1.61964	2.01093	1.535	1.56062	1.50457	1.05126	1.20075	0.88906	0.755556	0.927395	0.930633	1.33273
cell 112	-1.51056	-1.38317	-1.10878	-1.38639	-1.2835	-1.30896	-1.4177	-1.28073	-1.42843	-1.32434	-1.30368	-1.39292	-1.20456	-0.947684	-0.962162	-0.959495	-0.938477	-0.830441	-0.451182	-0.549174	-0.403093	-0.050839	-0.0268761	0.502614	0.662595	0.937661	1.32883	1.13173	1.06982	1.77241	1.50499	1.66843	1.80352	1.73937	2.07914	1.90898	1.58845	2.01727	1.83031	1.23164	1.76593	1.60902	1.63372	1.30611	1.40565	1.70216	1.50873	1.4748	1.49631
cell 113	-0.699688	-0.115685	0.46054	-0.988339	-1.17673	-1.39948	-1.0276	-1.03618	-1.37445	-1.15777	-1.18756	-1.12557	-0.906959	-1.03949	-1.0141	-0.950028	-1.02601	-0.669008	-0.703519	-0.716128	-0.516775	-0.161898	0.408345	0.150103	0.542244	1.01505	1.53177	1.56507	1.67036	1.4864	1.84481	1.56888	2.09792	2.0464	1.9706	1.97929	1.25652	2.08679	2.06528	1.56007	1.66479	1.58775	1.37926	1.66617	0.774188	1.09687	1.08997	1.79728	0.981207
cell 114	-1.21534	-1.19423	-1.36951	-1.28781	-0.897475	-0.91565	-0.881815	-1.05693	-0.303214	-0.444073	-0.917525	-0.883416	-1.13451	-1.11193	-1.17905	-1.27661	-1.24676	-1.12995	-1.39564	-1.15827	-1.33701	-1.37785	-1.37157	-0.861651	-0.67978	-0.576149	-0.237511	0.646509	0.368675	0.901084	0.832943	1.25621	2.35474	1.84862	1.5954	1.6184	1.76643	2.57185	1.7496	2.15446	1.6348	1.56069	1.32359	0.879548	0.632026	1.08649	1.55099	1.6341	1.18154
cell 115	-0.716881	-0.962601	-0.330487	-0.977185	-1.0844	-1.13733	-0.933717	-1.43034	-1.16709	-0.790769	-1.31666	-0.884891	-0.992937	-1.50522	-1.14669	-1.22721	-1.1187	-1.18804	-1.17	-1.26544	-1.42847	-0.911027	-0.650359	-0.94919	-0.803569	-0.485514	-0.282006	0.110442	0.807096	1.15908	1.83795	1.92712	2.33589	2.04604	1.73249	1.94934	1.89633	2.25546	2.22121	1.8954	2.28753	1.82891	1.77101	2.13621	2.0197	2.23115	1.35374	1.70121	0.998416
cell 116	-0.777545	-1.26935	-0.926135	-1.02317	-1.1	-0.81839	-1.06235	-1.08537	-1.00777	-0.945963	-1.25979	-1.02458	-1.22286	-1.36837	-1.34673	-1.40267	-1.36514	-1.41124	-1.33956	-1.36569	-1.22692	-1.12547	-0.979994	-0.659697	-0.351088	0.166453	0.693306	1.03751	1.38534	1.59082	2.03351	1.75153	2.30005	2.09957	2.08672	2.21232	2.0792	2.33438	2.11225	1.95703	1.8676	2.07494	1.70285	1.7357	2.25614	2.29654	1.83454	1.84631	1.70717
cell 117	-1.29872	-0.891239	-1.12236	-0.94597	-1.12676	-0.925801	-1.13294	-1.21538	-1.19044	-0.934866	-1.3244	-1.28788	-1.30757	-1.44931	-1.42377	-1.40921	-1.29681	-1.3926	-1.25406	-1.26794	-1.26547	-1.27201	-1.17239	-1.21227	-0.867017	-0.704641	-0.199719	0.0723492	0.535978	1.2261	1.23156	1.50248	1.62319	1.99818	1.42467	1.63745	1.65746	1.64251	1.53961	1.3969	1.29107	1.37397	1.05724	1.36184	0.837926	0.813446	0.911551	1.06192	0.903825
cell 118	-0.630991	-1.09984	-1.33403	-1.15208	-1.5655	-1.41597	-1.48448	-1.42425	-1.5111	-1.83117	-1.3558	-1.58414	-1.63184	-1.30054	-1.49132	-1.38105	-1.43333	-1.6815	-1.37743	-1.7908	-1.53836	-1.50425	-1.32291	-1.17764	-0.811346	-0.0412171	0.533897	0.528336	1.14346	1.39269	0.985362	1.14059	1.29566	1.46398	1.09113	1.29932	1.4208	1.25739	1.26696	0.978128	1.20781	1.52371	1.37024	1.19845	1.29946	0.79525	1.16786	0.580006	0.656132
cell 119	-0.000196737	-0.705578	-0.140164	-0.383137	-0.843962	-0.743628	-0.775159	-0.430071	-0.861423	-0.423352	-1.05958	-0.549039	-0.497627	-1.22088	-1.39909	-1.0049	-1.03992	-1.3344	-0.929917	-1.12428	-1.119	-1.32367	-0.995267	-0.959771	-1.00695	-0.900791	-0.673394	-0.351454	-0.0605301	0.749803	1.26893	1.60265	2.42033	1.84646	2.07316	1.73351	1.69811	1.82447	2.4409	1.85763	1.92053	1.49507	2.08803	1.70597	2.10048	1.44303	0.735968	1.40107	1.77648
cell 120	-1.46093	-1.19651	-1.49052	-1.43197	-1.48452	-1.347	-1.35397	-1.43782	-1.14535	-1.26978	-1.35647	-1.26513	-1.02485	-0.82083	-0.778349	-0.75096	-0.967327	-0.719823	-1.06666	-0.99806	-1.15433	-0.932656	-0.55767	-0.444172	-0.574212	-0.0322761	0.391472	0.527798	0.915824	1.74073	1.30554	1.83061	1.39515	1.95583	1.58169	2.00482	1.64253	1.89077	1.86298	1.58075	1.34538	1.53875	1.45331	1.68138	1.51785	1.45161	1.10769	0.839073	1.0693
cell 121	-1.46196	-1.41369	-1.27765	-1.36767	-1.14474	-1.2898	-0.990233	-1.06755	-1.37339	-1.44956	-1.60562	-1.48179	-1.48919	-1.11577	-1.03034	-1.07088	-0.956956	-0.821385	-0.862193	-0.609325	-0.546196	-0.254142	-0.0337838	0.524428	0.443674	0.968557	0.232668	1.31827	1.52921	1.82646	1.55622	1.63692	0.830854	1.59995	2.12847	1.73537	1.72197	1.73485	1.74691	1.17041	1.13018	1.19426	0.980181	1.38765	0.292918	1.19866	1.17057	1.34991	0.668943
cell 122	-1.51742	-1.19904	-1.3052	-1.10105	-0.546304	-0.942953	-1.23906	-1.28651	-1.15545	-1.32024	-1.27762	-1.39847	-1.41104	-1.18936	-1.19111	-1.18984	-1.22815	-1.2279	-1.29939	-1.00183	-1.04157	-0.767123	-0.896056	-0.451833	-0.160961	0.224934	0.148867	0.381537	0.738039	1.25182	1.56444	1.44929	1.48775	1.97062	1.88922	2.02963	1.82536	1.81387	2.18339	1.67326	1.69822	1.6178	1.57874	1.72971	1.76478	1.61798	1.44412	1.58789	1.13841
cell 123	-1.3221	-1.27034	-1.27708	-1.32752	-1.3553	-1.29277	-1.35163	-1.36175	-1.25966	-1.33179	-1.36108	-1.23755	-1.3065	-1.29074	-1.25205	-1.31378	-1.17378	-1.20914	-1.24602	-1.27218	-1.20505	-1.13457	-1.12857	-0.826109	-0.670046	-0.38522	-0.179202	0.448587	0.625549	0.822585	1.15164	1.21756	1.30089	1.60586	1.66148	1.90359	1.89702	2.01548	1.67923	1.86398	1.19786	1.66869	1.27912	1.58258	1.03282	1.44146	1.34202	1.10671	1.24364
cell 124	-1.00805	-1.06559	-1.04529	-0.751042	-1.00307	-0.816136	-1.05073	-1.12583	-1.17663	-1.11003	-1.28068	-1.24661	-1.13781	-1.0276	-0.818386	-0.830506	-0.955465	-0.970136	-0.961417	-0.909876	-0.794052	-0.628311	-0.52171	-0.402026	0.0269752	0.752897	0.586223	1.22912	1.12304	1.2186	1.35121	1.43739	1.21887	1.60136	1.4378	1.37538	1.43388	1.48267	1.66776	1.44728	1.24857	1.57441	1.35008	1.25057	1.0226	1.13837	1.52571	1.31652	1.14966
cell 125	-1.23283	-0.978279	-1.20266	-1.05831	-1.32262	-1.25779	-1.11299	-1.28567	-1.33667	-1.34453	-1.38013	-1.33914	-1.57163	-1.27551	-1.20976	-1.12353	-1.17479	-1.22028	-1.06871	-1.31215	-1.13898	-0.835775	-0.971582	-0.659291	-0.157701	0.021076	0.390817	0.750117	1.1327	1.54078	1.51567	1.56628	0.98898	1.94068	1.73437	1.51915	1.3467	1.84771	1.75268	1.09804	1.11802	1.0382	1.2491	1.03801	1.11653	1.42546	1.56439	1.02806	1.45678
cell 126	-0.235557	-0.583629	-0.490425	-0.705757	-0.531031	-0.628816	-0.641484	-0.579103	-0.368839	-0.592961	-0.618684	-0.6352	-0.587009	-0.611589	-0.425868	-0.504093	-0.408268	-0.348552	-0.48791	-0.343109	-0.392318	-0.103857	0.136413	0.234987	0.463392	0.414979	0.618135	0.937249	1.11409	1.25016	1.75785	1.78867	2.33444	2.73698	2.81956	2.60979	2.4331	2.62166	2.36363	2.51723	2.46509	2.68746	2.22079	2.38534	2.16486	2.39399	2.08211	2.23198	2.59159
cell 127	-1.53837	-1.51329	-1.23807	-1.38527	-1.52175	-1.37982	-1.4258	-1.33598	-1.44593	-1.4624	-1.25148	-1.3642	-1.21541	-1.51816	-1.52037	-1.44812	-1.41147	-1.33247	-1.39461	-1.28034	-1.06125	-0.957343	-0.839037	-0.598631	-0.657593	0.0761164	0.00193179	0.688776	0.984841	1.16015	1.26135	1.33364	1.25241	1.55438	1.51637	2.08736	1.67679	1.67655	1.40215	1.68578	1.29052	1.34703	0.802258	0.625513	1.10241	1.29204	1.03618	1.03729	1.45926
cell 128	-0.740461	-1.09063	-0.976424	-1.20277	-0.847551	-1.22914	-1.10245	-1.07091	-0.968094	-0.981248	-1.33703	-1.03325	-1.0251	-1.05505	-1.09459	-1.1405	-0.923704	-1.10646	-1.10856	-1.1147	-0.895995	-0.621003	-0.470967	-0.198808	0.461332	0.238161	1.10692	0.902154	1.85466	1.70783	1.38491	1.91782	1.88946	2.26213	1.96958	2.10849	2.21942	2.45082	2.30567	1.96329	1.99497	1.67743	2.02918	1.88418	1.03711	0.156441	0.376401	1.0773	1.60097
cell 129	-1.73974	-1.84286	-1.1239	-1.82744	-1.87468	-1.74885	-1.78792	-1.63842	-1.69531	-1.8958	-1.75942	-1.54103	-1.47872	-1.8039	-1.74049	-1.40023	-1.38098	-1.05592	-0.556694	-0.442408	-0.223039	0.244071	0.598287	0.441278	0.836839	0.934989	1.27598	1.53452	1.42739	0.92317	1.27994	0.895437	1.10091	1.84299	1.7852	2.04671	1.33941	1.41326	1.17853	1.40041	1.07135	0.858122	1.22317	1.1527	1.62812	1.70307	1.60333	0.71953	0.911715
cell 130	-0.732457	-0.246731	-0.608437	-0.296674	-0.173909	-0.554616	-0.613361	-0.369258	-0.075132	-0.588092	-0.598768	-0.649363	-0.621912	-0.883029	-0.709714	-1.01021	-1.05908	-0.674411	-0.639365	-0.500799	-0.884718	-0.897515	-0.768408	-0.690898	-0.443451	-0.6421	-0.700041	-0.516063	-0.299124	0.463506	0.989581	1.08519	1.15055	1.88056	3.00889	2.8382	3.20992	3.40448	3.67031	3.73672	1.85847	1.98093	3.01681	2.79887	2.38761	-0.205429	-0.888215	-0.786936	-0.781077
cell 131	-0.291914	-0.900808	-1.28561	-0.915547	-1.21979	-1.80846	-1.72102	-1.65164	-1.58451	-1.89696	-1.59047	-1.54849	-1.40894	-1.82849	-1.836	-1.56117	-1.60818	-1.58815	-1.5269	-1.39201	-1.3604	-1.24566	-1.28392	-0.893575	-0.934965	-0.628365	-0.695058	-0.0428698	0.141603	0.596111	0.65846	0.915587	0.81187	1.31629	1.10067	0.92117	0.897633	1.27716	1.07187	1.38301	1.28906	0.866292	0.924036	0.814984	0.140871	0.723173	0.783932	0.360893	0.825095
cell 132	-0.728885	-0.967238	-1.24099	-1.11228	-1.33524	-1.2647	-0.732515	-0.786556	-0.990953	-0.996448	-1.239	-1.28578	-0.796873	-1.18151	-1.21439	-1.3412	-1.25884	-1.35242	-1.19557	-1.36855	-1.36676	-1.26116	-1.39752	-1.40216	-1.145	-1.06922	-0.814536	-0.353567	-0.165297	0.38819	0.616754	1.05464	1.82639	1.85441	1.76391	2.08633	2.28506	1.98467	1.72582	2.07536	1.62114	1.28954	1.19342	0.823445	0.935549	0.512819	0.390058	0.731922	0.575843
cell 133	-0.343753	-1.01413	-1.2099	-1.43424	-0.799071	-0.561755	-0.71688	-0.254945	-0.845373	-0.442245	-0.902758	-0.702158	-0.886549	-1.35678	-0.725821	-0.91556	-1.16384	-0.632628	-0.92601	-0.710742	-0.708245	-0.313605	0.175281	0.411253	0.931855	1.46903	1.33309	1.33945	1.5086	1.12165	2.02461	1.861	2.26721	2.00829	3.20556	2.82703	3.42855	2.53223	2.65572	2.68121	1.67608	2.55592	3.02759	1.83611	1.16541	1.31467	0.30211	0.798605	1.03574
cell 134	-1.18463	-1.22209	-0.882517	-0.906314	-1.00886	-1.0555	-0.801843	-0.748761	-0.7211	-1.06513	-1.01036	-0.757758	-0.64867	-0.85206	-0.796998	-0.870853	-0.884264	-1.05624	-0.787123	-0.646231	-0.846537	-0.846092	-1.00503	-0.488304	-0.155338	0.434064	0.307828	0.982723	1.53507	1.32339	1.02303	1.48735	1.25312	1.53658	1.89771	1.90597	1.84032	2.0176	2.20448	1.55566	1.23739	0.854153	0.922355	1.89159	1.71831	1.31361	1.50948	1.62475	1.93333
cell 135	-0.0221103	-0.57363	0.00345165	-0.364424	0.15702	-0.306546	-0.440625	0.0756196	-0.61409	-0.540788	-0.637242	-0.496824	-0.519102	-0.859641	-0.956174	-0.85919	-0.895954	-0.655081	-0.919775	-0.97775	-0.873847	-0.755678	-0.621567	-0.761126	-0.636961	-0.789459	-0.564129	-0.455114	-0.0731919	0.867852	1.19775	1.5052	1.679	1.79374	1.76623	1.63336	1.52772	1.75223	1.55243	2.027	1.77556	1.45523	1.41301	1.25979	0.938362	1.59799	1.65973	1.02467	1.23301
cell 136	-0.706324	-1.28057	-1.26129	-1.1345	-1.28793	-1.14181	-0.813064	-0.9413	-1.24659	-1.53571	-1.5231	-1.52059	-1.56848	-1.38156	-1.43068	-1.48374	-1.5936	-1.25187	-1.25925	-1.18835	-1.33703	-0.771531	-0.816742	-0.255687	-0.149789	0.745433	0.948957	1.56441	1.63822	1.58399	1.5053	1.99039	1.63236	1.77576	1.463	1.56457	1.61803	1.89273	1.93893	1.98513	1.26844	1.31717	1.98538	1.69735	1.25252	1.08307	1.07082	1.34988	1.34544
cell 137	-0.809552	-1.02258	-1.24289	-1.12404	-1.27255	-1.20189	-1.21696	-1.26635	-1.13776	-1.16645	-0.637788	-1.17857	-1.43426	-1.29655	-1.33775	-1.29654	-1.25376	-1.25421	-1.18608	-1.20301	-1.15677	-1.24585	-1.3509	-1.18123	-1.38805	-1.33089	-1.08679	-0.849175	-0.575511	-0.222772	0.164149	1.20318	0.969533	1.70023	1.70561	1.29456	1.42679	2.0815	2.1203	2.1591	1.59474	1.34948	1.40152	1.40172	1.48482	1.81641	1.05947	1.40721	1.78353
cell 138	-0.959271	-0.678202	-0.482692	-0.771148	-1.10549	-0.94868	-1.14076	-0.935706	-1.14572	-0.921321	-0.985547	-1.23102	-0.921066	-1.44863	-1.44592	-0.972567	-0.945259	-1.08964	-0.812706	-1.05841	-0.861553	-0.66678	-0.424145	-0.18203	0.11057	-0.00425471	0.171618	0.77138	1.09939	0.948087	1.10001	1.49495	1.63559	1.55216	2.12928	1.38993	2.13713	1.31484	1.58616	1.85748	1.16143	1.40976	1.06401	1.63842	1.41695	1.06825	1.18131	1.12287	1.49707
cell 139	-0.569913	-0.265287	-0.410662	-0.63056	-0.649193	-0.308499	-0.982541	-0.333867	-0.739699	-1.03482	-0.504673	-0.554777	-0.937861	-1.51573	-1.035	-1.3048	-1.27615	-1.02241	-1.11055	-1.14933	-1.16274	-1.15781	-1.15427	-0.820365	-0.755596	-0.687547	-0.3153	0.531257	1.10228	1.58464	1.54658	1.75569	2.00986	2.2886	2.16475	2.32845	1.84808	2.55587	2.71892	2.88196	2.04513	2.17342	2.26739	1.46534	1.26043	1.04739	0.737811	0.898551	1.35349
cell 140	-1.14234	-1.04457	-1.03188	-1.02302	-1.02827	-1.08603	-0.993214	-1.14656	-0.899459	-1.027	-0.986807	-1.07261	-1.00887	-1.01529	-0.904407	-0.959417	-1.09352	-1.05439	-0.866803	-1.05208	-0.892313	-0.871138	-0.641097	-0.325915	0.0276483	0.0464768	0.381134	0.932537	1.27088	1.35497	1.53031	1.41445	1.03823	1.66885	1.87685	1.62378	1.85396	1.84031	1.44667	2.41433	1.87893	1.79227	1.3846	1.894	1.29987	1.67037	1.76747	1.43284	1.39771
cell 141	-1.25968	-1.42412	-1.78888	-1.53774	-1.03526	-1.47195	-1.56005	-1.65484	-1.27787	-1.62297	-1.79591	-1.5612	-1.70264	-1.54972	-1.51351	-1.72892	-1.60565	-1.48574	-1.59005	-1.35292	-1.63176	-1.42415	-1.23014	-1.21951	-1.04981	-0.84357	-0.470376	-0.0108838	-0.11172	0.336161	0.506635	0.829202	1.20684	1.18155	1.33592	1.53312	1.89854	1.99684	1.97359	1.71258	1.36157	1.28434	1.27355	1.72341	1.59044	1.82499	1.03051	0.736304	1.23307
cell 142	-1.38449	-1.26662	-1.19807	-1.07541	-1.11421	-1.3285	-1.40275	-1.3493	-1.02386	-0.96407	-1.0085	-0.942176	-1.2327	-1.0953	-1.08489	-1.10502	-1.30334	-1.16661	-1.16224	-0.991002	-0.877537	-1.01035	-0.894576	-0.860086	-0.58747	-0.321816	-0.102766	0.227315	0.417021	0.567511	0.545487	1.236	1.22213	1.51433	1.88851	1.51998	1.41912	1.90683	1.84942	1.44991	2.02581	1.50334	1.60675	1.44922	1.67319	1.3503	1.61897	1.28956	1.09839
cell 143	-1.48121	-1.50958	-1.58448	-1.64404	-1.73159	-1.68313	-1.36333	-1.49321	-1.51909	-1.77954	-1.82185	-1.70142	-1.46713	-1.56145	-1.50336	-1.53318	-1.46751	-1.62899	-1.33522	-1.23214	-1.09258	-0.705434	0.1391	0.106213	0.593096	1.17005	0.985478	0.924847	1.24344	1.65025	0.692321	1.3722	0.867393	1.3491	1.37523	1.31778	1.08013	1.40193	1.1805	1.4884	1.55119	1.20732	0.788437	0.910549	0.809532	1.47807	1.04507	0.860902	1.17836
cell 144	-0.464486	-0.192689	-0.683052	-0.991211	-0.440237	-0.635725	-0.635691	-0.79293	-0.756161	-0.948888	-1.0622	-1.01859	-1.23524	-1.53687	-1.70103	-1.50016	-1.4711	-1.51753	-1.42527	-1.45565	-1.25975	-1.3038	-1.11738	-1.13033	-1.17799	-0.976035	-1.01404	-0.566396	0.018357	0.4824	0.360663	0.226179	1.04101	0.907168	1.42549	1.60155	1.85155	1.57702	1.43887	2.09579	2.16103	1.19416	1.50796	1.4226	1.40673	1.19877	2.02338	1.91678	1.31453
cell 145	-1.22251	-1.12949	-1.10355	-0.821972	-1.26477	-1.01666	-1.14545	-0.835149	-0.955573	-1.13995	-1.11446	-1.10582	-1.1893	-1.15026	-1.38181	-1.24232	-1.06639	-1.31111	-1.22603	-1.03538	-1.19361	-0.986501	-0.983128	-0.56311	-0.587839	0.160129	0.267491	0.455847	1.21671	1.17421	1.71823	1.84336	1.59608	1.47421	2.35222	2.42579	1.7779	1.92405	1.97172	1.80167	1.60021	1.42729	2.24419	2.02249	1.70421	2.03374	1.16501	1.45412	0.776168
cell 146	-1.00801	-0.787344	-0.740386	-0.838334	-0.630602	-0.69862	-0.35455	-0.561225	-0.655557	-0.365167	-0.276476	-0.0665664	-0.669186	-1.17176	-1.11081	-1.24535	-1.11242	-1.01243	-1.19723	-0.885145	-1.0797	-1.14997	-1.08413	-1.10879	-1.18058	-1.10497	-0.364059	-0.61185	0.12912	0.503187	1.11876	1.31991	1.56997	1.93006	2.27527	2.78143	2.78671	2.88945	2.41211	2.38554	2.38978	2.01068	1.30565	1.92903	1.31894	1.62012	1.02817	0.930073	1.37239
cell 147	-0.586617	-0.958698	-0.852907	-1.04609	-1.36499	-1.05039	-1.4654	-1.2467	-1.32921	-1.14941	-1.53094	-1.38494	-1.30287	-1.49644	-1.39702	-1.523	-1.52259	-1.20431	-1.4182	-1.45043	-0.987886	-1.293	-1.25573	-1.11427	-0.662614	-0.731695	-0.391152	0.0422932	0.379159	0.10891	0.967939	1.49365	1.4166	1.23072	1.57993	1.46704	1.82431	1.54917	1.11186	1.84298	1.71494	1.06579	1.20885	1.32061	1.37715	1.03921	1.74759	1.40301	0.984565
cell 148	-0.229655	0.0501219	-0.645295	-0.612476	-0.844065	-0.641941	-0.35818	-0.31891	-0.160046	-1.10657	-1.1336	-1.23998	-1.25672	-1.05608	-1.06309	-0.982835	-1.00655	-0.994448	-1.09004	-0.901526	-0.906173	-1.14063	-0.705797	-0.572705	-0.43657	0.0427113	0.70064	1.07501	0.952361	1.57231	1.58089	1.27586	1.49568	1.93421	1.71724	1.94765	1.88599	1.96464	1.6228	1.28097	2.62635	0.865661	1.36161	0.621938	1.88278	0.226089	0.605734	1.65728	1.7746
cell 149	-1.54135	-1.39946	-1.37734	-1.36671	-1.49778	-1.46432	-1.50049	-1.43818	-1.56496	-1.50346	-1.53856	-1.18	-1.35808	-1.36951	-1.27501	-1.31254	-1.29177	-1.36962	-1.12271	-1.05343	-0.614617	-0.382412	0.0482189	0.535139	1.137	1.11983	1.50773	1.66354	1.50967	1.52792	1.48067	1.56869	1.57471	1.68025	1.3956	1.47609	1.76721	1.65353	1.71191	1.51675	1.67176	1.46435	1.30953	1.17093	1.06673	1.46058	1.45736	1.43071	1.3656
cell 150	-1.58171	-1.69117	-1.79709	-0.436279	-1.0536	-1.82787	-1.31053	-1.19603	0.396394	-1.38746	-0.634652	-1.10729	-1.69593	-1.46838	-1.71069	-1.74338	-1.44157	-1.48112	-0.93073	-1.28669	-1.21868	-1.21239	-1.04651	-0.741226	-0.593049	-0.426836	-0.372321	-0.471704	-0.244714	-0.0907633	0.499474	0.49499	0.56601	0.493262	0.190476	1.18966	1.04537	0.941171	0.865904	1.12773	0.867538	0.923301	0.522199	0.430572	0.897137	0.425897	0.207299	0.579888	0.510622
cell 151	-1.20998	-1.02518	-1.12815	-1.24964	-1.33391	-0.949076	-1.12058	-0.997083	-1.10474	-0.869272	-1.06004	-0.833353	-1.05011	-0.815295	-0.277977	-0.387625	0.11835	-0.791744	-0.979226	-0.922061	-0.614131	-0.263771	-0.455531	-0.259129	0.345749	0.589682	0.475214	1.98735	1.38834	1.85221	1.24466	1.68477	0.218266	1.29065	1.33247	1.52375	1.42233	1.61418	1.74748	2.16469	2.00316	1.65908	1.51204	1.28309	1.31161	1.35072	1.13458	1.11283	0.76535
cell 152	-0.781237	-0.490423	-0.613026	-0.889545	-0.960691	-1.03626	-0.735774	-0.708713	-1.04397	-0.775068	-0.561318	-0.890348	-0.746658	-0.687401	-0.965541	-0.819261	-0.573309	-0.861016	-0.803829	-0.86636	-0.848789	-0.921317	-0.923403	-0.599205	-0.362538	-0.368116	-0.0593103	0.226361	0.463265	0.620958	0.992679	0.830048	1.41626	1.36664	1.88507	2.22733	1.79865	2.0569	1.66788	2.19613	2.22186	2.19263	2.01524	1.8213	2.05204	1.67957	1.83666	1.59464	1.65074
cell 153	0.185731	0.373223	0.779701	-0.604152	-0.148206	-0.792567	-0.465271	-0.867389	-0.427473	-1.02082	-1.14937	-1.08485	-1.1383	-1.07073	-1.1813	-1.19479	-0.942506	-1.01078	-0.896034	-0.674358	-0.820963	-0.370384	0.183565	0.166903	0.705028	0.667472	0.882634	1.28507	1.37648	1.74818	1.42768	1.58594	1.44562	1.89813	1.24296	2.67334	1.64567	2.08873	2.51628	1.70892	1.84078	1.76716	1.24068	0.895153	1.28159	2.0394	1.98825	1.77955	1.93482
cell 154	-0.706033	-0.731952	-0.745268	-0.637262	-0.835368	-0.870443	-0.851552	-0.794961	-0.92524	-0.813542	-0.645258	-0.74574	-0.753381	-0.726616	-0.799848	-0.748846	-0.670854	-0.792139	-0.72865	-0.794644	-0.616113	-0.712284	-0.680338	-0.73289	-0.636279	-0.171948	-0.115382	0.432977	1.06159	1.03448	1.28889	1.23644	1.58648	1.32624	1.66703	2.14998	1.7223	1.65594	1.38965	1.71406	1.74763	1.69428	1.32106	1.57567	1.09541	1.26799	0.855401	0.744848	0.878794
cell 155	-1.39417	-1.68826	-1.62869	-1.4316	-1.45041	-1.31635	-1.6781	-1.31208	-1.55682	-1.3796	-1.40484	-1.30271	-1.28216	-1.22786	-1.38204	-1.63455	-1.23339	-1.34311	-1.42915	-1.25813	-1.5901	-1.04538	-0.515804	-0.670849	-0.146739	0.547458	0.585388	0.713562	0.899155	1.28834	0.314315	0.930537	1.47404	1.2907	1.04386	1.54092	2.06325	1.32918	1.53634	2.13306	1.10826	1.63094	1.3707	0.568849	0.760591	1.23418	1.41039	0.287038	0.727493
cell 156	-1.4011	-1.08147	-1.23669	-1.27993	-1.30753	-1.39972	-1.31183	-1.47253	-1.46989	-1.31387	-1.26207	-1.27878	-1.4017	-1.3107	-1.27144	-1.22745	-1.20791	-1.12298	-1.13828	-1.0478	-1.07213	-1.01778	-0.886808	-0.813611	-0.546261	-0.246645	-0.161331	0.169941	0.39502	0.76307	0.889984	1.16558	1.15102	1.18315	1.30879	1.41378	1.4133	1.48241	1.25186	1.63043	1.20734	1.48509	1.35245	1.17278	1.38512	1.08939	1.14775	0.973785	0.913805
cell 157	-0.587579	-0.496328	-0.809759	-0.800504	-0.883545	-0.523362	-1.05541	-0.666703	-1.11853	-0.533112	-0.521849	-0.690416	-0.799567	-1.23199	-0.978332	-0.89955	-0.924334	-0.99338	-0.844016	-0.74861	-0.739195	-0.828833	-0.506983	-0.614983	-0.434237	-0.110472	0.60407	1.28842	1.56107	2.28111	2.30308	2.91221	2.09248	2.26651	2.26142	2.44246	2.35072	3.18225	2.76181	2.89833	2.51457	2.76352	2.20386	2.12413	0.89504	0.970662	1.12964	0.0856783	-0.0472084
cell 158	-0.58309	-0.332678	-0.630088	-0.70127	-0.752735	-0.610819	-0.55261	-1.25973	-0.790794	-0.275574	-0.419719	-0.549972	-0.131857	-0.672667	-0.802509	-1.34406	-1.31104	-0.97964	-1.1594	-1.2981	-1.11256	-1.24038	-0.984023	-1.37976	-0.541033	-1.17849	-1.34455	-0.897213	-0.555476	0.166933	1.12282	0.377199	1.08727	1.90045	2.25836	2.40559	1.81028	2.10462	2.04538	2.3206	1.95141	2.32353	1.56275	1.46323	2.75483	2.35979	0.700935	0.433809	0.844704
cell 159	-1.36669	-0.752679	-1.19344	-1.16762	-1.22576	-1.30873	-1.25706	-1.1979	-1.31934	-1.29714	-1.42582	-1.41529	-1.10446	-1.6528	-1.54299	-1.37563	-1.56301	-1.39556	-1.25514	-1.50674	-1.29036	-1.32032	-1.40391	-1.29669	-1.19394	-1.31183	-1.4389	-1.28987	-1.05206	-1.03244	-0.47352	0.119335	0.714955	1.52685	1.5255	1.8967	2.07933	2.44584	2.40635	2.44118	1.67781	1.67346	1.33254	1.08706	0.936857	1.14704	0.771424	0.551788	0.40438
cell 160	-0.661961	-0.524899	-0.553092	-0.453952	-0.772017	-0.683521	-0.76057	-0.728906	-0.662357	-0.456237	-0.851265	-0.723186	-0.602052	-0.854747	-0.818469	-0.895209	-0.900309	-0.786517	-0.724012	-0.800411	-0.725564	-0.804234	-0.772933	-0.759668	-0.733563	-0.594106	-0.407405	-0.275855	-0.0033731	0.429981	0.829105	1.25271	1.79374	2.40922	2.56955	2.60883	2.43525	2.4316	2.81632	2.73404	2.63872	2.69046	1.99175	2.44968	2.29252	1.98386	1.54567	1.65449	1.54631
cell 161	-1.24405	-1.33914	-1.38185	-1.44387	-1.78999	-1.64939	-1.3112	-1.40852	-1.56303	-1.64827	-1.67199	-1.62675	-1.355	-1.80208	-1.77094	-1.74823	-1.99544	-1.70755	-1.71731	-1.83874	-1.90022	-1.56333	-1.33127	-0.881008	-0.475057	-0.381444	0.376562	0.671253	1.31257	1.34536	1.20372	1.38178	1.72051	1.48822	1.09396	1.39943	1.94758	1.52047	1.77172	2.02296	2.0065	1.11448	1.34313	0.72001	0.564851	1.12885	1.43107	0.670842	1.20841
cell 162	-1.00868	-1.1616	-1.05906	-1.00341	-0.769935	-1.11878	-0.982462	-1.20118	-1.15121	-0.933652	-0.991962	-0.861186	-1.03337	-0.764234	-1.07307	-1.03317	-0.554956	-0.798413	-0.93227	-1.13669	-1.04065	-0.453116	-0.297276	0.0322737	0.6747	1.11654	1.10573	1.64838	1.36294	1.66267	1.47745	0.984284	1.85877	1.36767	1.38308	1.69386	1.71458	2.00035	1.85766	1.71497	1.75614	1.56579	1.50253	1.70766	1.69783	1.36779	1.14078	1.43954	1.39658
cell 163	-0.657987	-0.563302	-0.666286	-0.816691	-1.0062	-0.975335	-1.09611	-0.962594	-0.626847	-0.680163	-0.742777	-0.842922	-0.458942	-0.890175	-0.724383	-0.412698	-0.784954	-0.675183	-0.626865	-1.16425	-1.05437	-0.764455	-0.967606	-0.703496	-0.220815	-0.225247	-0.0159266	0.184355	0.618566	0.746182	1.59871	1.59222	1.34558	1.4805	1.33532	1.65041	1.63834	1.99344	1.85323	1.71301	2.35026	1.89721	1.63369	1.5841	1.45002	0.964379	0.968544	1.03994	0.772945
cell 164	-1.04328	-1.10123	-0.803359	-0.691212	-0.877877	-1.40957	-0.789126	-0.612659	-0.651148	-0.672007	-0.482913	-1.0419	-0.771864	-1.74919	-1.99726	-1.72354	-1.65104	-1.9823	-1.91806	-1.4833	-1.54867	-1.22968	-1.39675	-1.72585	-1.21401	-0.936363	-0.810835	0.0293182	-0.0292117	0.32532	0.843863	0.821191	0.624846	1.34541	0.884347	1.17459	1.03486	1.87982	1.48772	1.09561	1.31494	1.25458	0.565892	0.430937	0.307805	-0.204456	0.0783897	0.412231	0.888516
cell 165	-0.831095	-1.23106	-0.936866	-1.1861	-0.676097	-1.2685	-0.921989	-1.2648	-0.985132	-1.10427	-1.16325	-0.776734	-1.14693	-1.04983	-1.42247	-1.22532	-1.11293	-1.37109	-1.24572	-1.36826	-1.0923	-1.30307	-1.29502	-1.3751	-1.07298	-1.05414	-0.956753	-0.630956	-0.854524	-0.214091	0.26192	0.546147	0.778817	1.03536	1.87898	1.57324	1.75685	2.38605	2.22806	2.07007	2.19891	2.2674	1.44083	1.188	0.966198	0.454159	0.60121	0.360297	-0.481069
cell 166	-0.753214	-1.17113	-1.12703	-1.16575	-0.653412	-0.809769	-0.693475	-0.797608	-1.01263	-1.22542	-1.13613	-1.05513	-1.15744	-0.961013	-0.796817	-0.810954	-0.606013	-0.459678	-0.505748	-0.597906	-0.872776	-0.620789	-0.799319	-0.460802	-0.224732	0.304564	0.689648	1.1602	1.38338	1.48762	1.53573	1.55366	1.17832	1.81172	2.02015	1.5007	1.74525	1.68377	1.69357	1.60479	1.68444	2.13657	1.76576	1.31877	1.79246	1.46257	1.62031	1.63569	1.5366
cell 167	-0.975739	-0.924861	-0.961193	-1.09381	-0.950361	-0.927391	-0.997918	-1.05113	-0.969195	-1.05357	-0.937942	-1.07111	-1.1676	-0.995242	-0.97524	-1.02676	-1.02135	-0.838987	-0.972382	-0.884139	-1.07808	-0.985672	-0.94614	-1.04137	-0.865617	-0.77306	-0.830882	-0.434053	-0.373995	0.154939	0.753677	0.983911	1.12719	1.42776	1.85907	1.80526	1.89063	2.22606	2.15413	1.7354	2.12284	2.10566	2.04642	1.80699	1.54605	1.55195	1.60611	1.53557	1.28654
cell 168	-1.03782	-0.951221	-0.973137	-0.91668	-0.812296	-0.978395	-0.848936	-1.0489	-1.09385	-0.870655	-1.02732	-0.936487	-1.14033	-0.980336	-0.941158	-0.993017	-0.985014	-0.990354	-1.03216	-1.02335	-0.891018	-0.838878	-0.722652	-0.387144	-0.25159	0.213189	0.411098	0.944688	1.09796	0.986374	1.49185	1.28656	1.51946	1.47216	1.39747	1.49582	1.56248	1.62131	1.68661	1.41311	1.70656	1.64957	1.7162	1.46985	1.61028	1.29794	1.60751	1.86388	1.53487
cell 169	-2.08782	-1.55248	-1.70724	-1.28353	-1.05126	-0.545179	-1.1663	-1.63358	-1.65605	-1.5728	-1.63757	-1.51944	-1.41749	-1.50974	-1.14089	-1.28685	-1.54681	-1.307	-1.18804	-0.859779	-0.666229	0.0488053	0.449459	0.711211	1.25789	1.70775	1.22895	1.64703	1.89166	1.53964	1.30889	1.10714	0.185625	0.422561	0.822914	1.34582	1.10553	1.30343	2.33299	2.09652	1.62779	1.25406	1.39284	1.09697	0.567036	1.52864	1.93514	1.22592	0.830209
cell 170	-1.35621	-1.07178	-1.40878	-1.2649	-1.18031	-0.354373	-0.0565107	-0.613706	-1.10299	-0.854212	-0.65974	-0.899735	-1.61057	-1.18436	-1.14925	-1.29236	-0.83149	-1.1552	-1.08378	-1.02508	-0.810874	-0.657105	-0.305881	0.258046	0.683907	1.18247	0.843869	1.22391	1.1456	0.809312	1.02938	1.16227	0.940094	1.19077	0.976951	1.36823	1.45851	1.77878	1.71816	1.54205	1.32502	1.78099	1.62778	1.40768	0.786763	1.47393	0.644859	1.34234	0.683309
cell 171	-0.937827	-0.828362	-1.0032	-1.19378	-0.872939	-0.717498	-0.552551	-0.665686	-1.18132	-1.01434	-1.06506	-1.13301	-0.982948	-0.643246	-0.703319	-1.05631	-0.941558	-0.8696	-0.676292	-0.923602	-0.728074	-0.763992	-0.767831	-1.03104	-0.761624	-0.572528	-0.401843	-0.164602	-0.140286	0.238459	0.650775	1.25569	1.51746	1.66375	2.2528	2.16085	2.70456	2.85512	2.71846	2.59559	2.25089	2.35311	2.98226	2.09676	2.27327	1.8049	1.85984	1.11841	0.902419
cell 172	-1.09997	-1.24234	-1.15217	-1.32177	-1.1852	-1.05247	-1.38262	-0.892055	-1.30853	-1.46994	-1.26397	-1.44883	-1.31461	-1.38608	-1.3305	-1.38117	-1.25391	-1.32517	-1.38186	-1.35867	-1.26581	-1.08043	-0.867925	-0.510489	-0.229829	0.164163	0.374478	0.909971	1.00529	1.20837	1.2355	1.44016	1.69634	1.64168	1.68357	1.87357	2.01787	2.04319	1.98274	1.71271	1.80923	2.02613	1.90699	1.83439	1.7637	1.8784	1.57395	1.56475	1.4197
cell 173	-0.66853	-0.579177	-0.626343	-0.609747	-0.512798	-0.506274	-0.878677	-0.590753	-0.423756	-0.380405	-0.717431	-0.650555	-0.609111	-1.00169	-0.941247	-0.99249	-0.912408	-0.95388	-0.809822	-0.99042	-1.07798	-0.960515	-1.02846	-1.01099	-0.935566	-0.68521	-0.313011	-0.0590691	0.632954	0.797822	1.05672	1.57485	1.83747	2.0452	1.4554	1.79162	1.96894	1.68503	2.15363	1.71506	1.93125	2.24015	1.80004	1.42953	1.72941	1.95375	1.87613	1.73287	1.89403
cell 174	-0.720745	-0.557345	-0.503839	-0.571956	-0.915218	-0.697772	-0.878164	-0.835183	-0.623151	-0.929915	-0.870522	-0.766704	-0.885995	-0.581026	-0.781029	-0.761924	-0.782411	-0.794445	-0.806957	-0.859357	-0.630947	-0.693086	-0.796681	-0.857885	-0.456487	-0.349946	0.0118399	0.212325	0.303911	0.553213	0.686219	1.14321	1.2266	1.43295	1.69078	1.38131	1.9291	2.39106	1.88622	2.05802	2.23689	2.50171	2.14178	1.81885	2.22517	2.13177	1.99847	2.31651	2.37198
cell 175	-1.1857	-1.30497	-1.02947	-0.971213	-0.146071	-1.18168	-1.52573	-1.28163	-1.29886	-1.19762	-0.811064	-1.53516	-1.3119	-1.39903	-1.50325	-1.55634	-1.19464	-1.40352	-0.886682	-1.0658	-1.13887	-0.917318	-0.183762	0.245325	0.865853	0.657443	1.16433	1.6845	1.461	1.66319	1.14545	1.6037	1.15903	1.06176	0.93674	1.18009	2.03447	1.8809	2.44816	1.8234	1.46014	1.76983	1.4278	1.67614	1.27937	1.74273	0.90459	0.817388	0.90437
cell 176	-1.24075	-1.27727	-0.918652	-0.756541	-1.20174	-1.41135	-0.961492	-1.07018	-1.0406	-1.2057	-0.999838	-1.0479	-0.946033	-0.592075	-0.387672	-0.244836	-0.627822	-0.630947	-0.56372	-0.706177	-0.727721	-0.88396	-0.856978	-0.759646	-0.0804963	-0.100919	0.0568251	0.562294	0.620143	1.39164	1.41733	1.43884	1.83823	1.7228	2.32084	1.1741	1.72684	1.88118	1.5147	1.61347	1.69897	1.86698	2.0254	1.30559	0.868533	1.49574	1.55534	1.45863	1.6492
cell 177	-0.631725	-0.452542	-0.587845	-0.722999	-0.777593	-0.39588	-0.971934	-0.734319	-0.865498	-0.63144	-0.862644	-1.0523	-0.762309	-0.94958	-0.96307	-0.850909	-0.988498	-0.95746	-0.926569	-0.782801	-0.690409	-0.688424	-0.444876	-0.482789	-0.190709	-0.111757	0.288278	0.667452	1.07662	1.26922	1.11952	1.03671	1.58136	1.67015	1.9537	1.5233	2.04996	1.97525	2.09624	1.85728	1.75971	1.89938	1.88814	1.61186	1.64822	1.92237	1.34391	1.38021	1.55354
cell 178	-1.14202	-1.12205	-0.609166	-0.317667	-1.12097	-1.22305	-1.10612	-1.08032	-0.963596	-1.08375	-0.778836	-0.867896	-0.825131	-1.008	-0.989103	-0.976018	-1.14134	-1.28449	-1.05214	-1.05425	-1.10647	-1.09131	-1.29634	-0.964001	-0.900109	-0.605797	-0.562052	-0.319415	-0.0802521	0.174592	0.368169	0.554629	0.546068	0.455287	0.701566	1.2409	2.10913	1.84305	1.57318	1.43776	1.41614	1.77182	1.62421	1.64685	1.58455	1.95829	1.33074	1.30718	1.40565
cell 179	-0.689902	-0.634065	-0.791814	-1.39919	-0.976348	-1.33356	-0.650273	-1.24987	-0.436687	-1.08723	-1.00411	-0.610096	-0.582295	-1.06067	-1.45642	-1.38686	-1.71678	-1.85579	-1.76023	-1.68056	-1.84511	-1.67666	-1.72631	-1.84123	-1.58922	-0.961073	-0.971236	-0.164558	-0.36111	0.480758	0.766363	0.685939	1.23997	1.83783	1.38263	1.18647	1.84759	1.76689	1.87292	1.97894	2.0946	1.05836	1.94359	1.14796	1.68447	1.78675	1.44495	1.17862	0.883087
cell 180	-1.54223	-1.38816	-1.43811	-1.3493	-1.36362	-1.53619	-1.61577	-1.55053	-1.35631	-1.30395	-1.47341	-1.4759	-1.47351	-1.48116	-1.38709	-1.48572	-1.30099	-1.31201	-1.29834	-1.31142	-1.31568	-1.13818	-1.03287	-0.830278	-0.317274	-0.109764	0.519112	0.823521	1.10269	1.34057	1.26415	1.43319	1.49304	1.48243	1.57415	1.16303	1.27148	1.67554	1.84031	1.49728	1.45876	1.59388	1.40225	1.49975	1.49501	1.07111	1.29	1.33698	1.47709
cell 181	-1.5295	-1.4617	-1.2919	-1.21913	-1.27711	-1.10226	-1.20672	-1.4309	-1.21722	-1.43815	-1.37991	-1.37857	-1.42024	-1.17865	-1.13751	-1.16744	-0.95396	-0.98133	-0.983821	-1.01305	-1.05433	-0.948875	-0.98383	-0.962541	-0.811208	-0.496799	-0.217311	0.27293	0.383895	0.503254	0.894566	1.18361	1.36613	1.3367	1.47954	1.51393	1.28029	1.71666	1.71809	1.56412	1.72035	1.7425	1.42831	1.56276	1.06682	1.39871	1.45231	1.02116	1.30519
cell 182	-1.80958	-1.31144	-1.79047	-1.78885	-1.40583	-0.492233	-0.895498	-1.75629	-1.86512	-1.23699	-1.32153	-1.88127	-2.00089	-1.71346	-1.65279	-1.76046	-1.74832	-1.57977	-1.4959	-1.1075	-0.526362	-1.03902	-0.726671	-0.674523	-0.183019	0.77661	0.917986	1.10504	0.66721	0.70969	0.155571	2.2228	1.17845	1.30956	-0.517744	0.379581	0.23114	1.46957	0.9438	1.24776	1.20685	1.3729	0.180324	1.04941	0.474397	1.07884	1.56358	0.86898	-0.286544
cell 183	-1.73281	-1.57943	-1.51249	-1.59437	-1.08948	-1.23216	-1.55758	-1.34357	-1.75094	-1.82547	-1.80727	-1.63298	-1.78077	-1.72198	-1.66798	-1.5856	-1.72886	-1.62007	-1.66087	-1.66646	-1.7414	-1.49819	-1.4516	-1.39553	-1.44681	-1.13922	-1.3184	-1.06339	-0.687698	-0.715707	-0.620776	-0.336749	-0.225401	-0.580719	0.155455	0.470725	0.49875	0.746005	0.954667	0.473462	0.173279	0.477647	0.60392	0.795988	0.0939187	0.451895	0.391884	0.653348	0.301204
cell 184	-0.56703	-0.980627	-0.815122	-0.564603	-0.718789	-0.666703	-0.457868	-0.490817	-0.362714	-0.347449	-0.753316	-0.580593	-0.883715	-0.799109	-0.786511	-0.626809	-0.745413	-0.565518	-0.665143	-0.740953	-0.583331	-0.665271	-0.700953	-0.479159	-0.488124	-0.141518	0.0588478	0.668012	1.04292	0.991173	1.37674	1.33502	1.47173	2.05947	1.71442	1.97318	1.96941	2.20546	1.82904	1.83844	1.73452	1.99823	2.20808	2.14927	1.64963	1.7058	1.80229	1.85806	1.58666
cell 185	-0.12369	-0.789383	-0.97916	-0.0891741	-1.14175	-0.795207	-0.802691	-1.00669	-1.11733	-0.997903	-0.814477	-0.899997	-0.356318	-1.05209	-0.780997	-0.808421	-0.822734	-0.848551	-0.692262	-0.625859	-0.452833	-0.639414	-0.736042	-0.884959	-0.63352	-0.536164	-0.353232	-0.00968319	-0.0570483	0.319119	0.00739909	0.542962	1.01069	1.23131	1.27406	1.92648	1.93205	2.54909	2.0243	2.08789	2.34837	1.9928	2.172	2.41393	1.85341	1.11843	1.43524	1.50269	1.26717
cell 186	-1.53574	-1.47089	-1.29152	-1.29048	-1.21076	-0.932063	-1.42745	-1.51276	-1.2937	-1.30183	-0.972523	-1.09545	-1.18845	-1.14677	-1.4358	-1.53618	-1.22583	-1.42533	-1.28913	-1.29934	-1.2561	-1.06785	-1.58137	-1.40478	-1.38607	-1.34627	-1.10153	-0.958456	-0.713267	-0.618217	-0.135714	0.34581	0.673	1.01686	1.00783	1.34209	1.00568	1.37692	1.57163	1.76635	1.6006	1.56211	1.25225	1.23296	1.2261	0.977628	1.0064	0.904538	0.632031
cell 187	-0.580525	-1.00018	-0.875683	-0.229032	-0.579856	-1.23292	-0.85004	-0.354213	-1.0751	-0.62133	-1.24164	-1.66283	-1.2699	-1.21202	-0.916327	-1.45391	-1.02591	-1.09805	-0.855807	-0.702729	-0.617243	-0.426436	-0.611588	-0.333073	-0.490317	-0.966453	-0.0851482	0.857093	1.04799	0.956269	0.428486	1.56476	0.978397	2.4387	2.4449	2.1286	2.15869	2.05937	2.09131	2.12325	2.81259	2.39659	1.99149	2.73504	1.52617	2.27722	1.78826	1.61204	1.73182
cell 188	-1.68768	-1.82381	-1.81008	-2.03394	-1.8791	-1.74577	-1.68124	-1.71682	-2.02204	-1.77163	-1.82209	-1.94206	-1.7533	-1.4332	-1.6207	-1.43404	-1.56023	-1.60406	-1.56311	-1.75975	-1.56858	-1.33931	-0.628248	-0.72774	0.338016	0.727781	0.826787	1.00879	1.16581	1.30839	1.38291	1.13818	0.751266	1.35727	1.07568	1.20745	0.739444	0.717326	1.23239	1.42807	1.2375	1.65791	1.4384	1.4116	1.32889	1.13067	1.51027	1.18379	1.18241
cell 189	-1.06976	-0.901349	-0.997666	-0.845888	-0.747581	-0.871975	-0.961868	-1.07433	-0.915522	-1.13697	-1.03561	-0.860644	-0.936915	-1.06881	-0.99354	-0.942415	-0.979983	-1.04903	-0.925254	-0.862226	-0.895705	-0.80977	-0.757095	-0.739505	-0.648209	-0.562889	-0.535005	-0.377084	-0.233625	-0.0239592	0.299698	0.413329	0.547751	1.04206	0.892659	1.21313	1.2899	1.60949	1.76728	1.90996	1.93668	1.88791	1.77211	1.92645	1.73403	1.55545	1.91534	1.77676	1.68222
cell 190	-0.929597	-0.884065	-0.709374	-1.05226	-1.03467	-0.884313	-0.906393	-1.10491	-0.817042	-0.926033	-1.04673	-0.716855	-1.04388	-0.566696	-0.577508	-0.770567	-0.538166	-0.497637	-0.547069	-0.515586	-0.320762	-0.423787	-0.498039	-0.295432	-0.592508	-0.245773	-0.396063	-0.26573	-0.138458	0.196725	0.339699	0.902817	0.965555	1.37685	1.61258	1.67821	1.69153	2.08086	2.41059	2.11006	2.23937	2.07072	1.77553	1.9497	2.1074	1.61503	0.913994	0.85152	0.956708
cell 191	-0.912233	-0.961952	-0.256849	-1.37939	-1.8281	-1.65721	-1.19259	-0.608713	-1.65018	-0.939565	-1.23937	-1.32808	-1.34955	-1.75684	-1.85576	-1.10173	-1.29984	-0.937308	-1.30697	-0.901224	-0.968647	-0.961554	-1.36105	-0.973267	-1.05665	-0.873665	-1.06737	-0.320862	-0.136047	-0.0683445	0.344059	0.578139	0.32933	0.413785	0.212642	0.293342	0.395682	0.454597	0.981995	0.747832	0.968956	1.08645	0.927178	1.19131	1.00652	0.676595	0.412022	0.753772	0.563593
cell 192	-0.990452	-0.802537	-0.79365	-0.844997	-0.823138	-0.831609	-0.863482	-1.00335	-0.886435	-0.971131	-0.918869	-1.10237	-0.878031	-0.46665	-0.502003	-0.446305	-0.467512	-0.296196	-0.478159	-0.429284	-0.352962	-0.563758	-0.42304	-0.47238	-0.298098	-0.154066	-0.252436	-0.37436	0.0378514	0.177885	0.404635	0.649817	0.949024	1.226	1.91749	2.08126	2.13848	2.22027	2.38135	2.56054	2.34767	2.38007	2.53072	2.47082	2.22192	2.13086	2.37102	1.76814	1.7055
cell 193	0.0533261	-0.476932	-0.317825	-1.16244	-0.952434	-1.00143	-1.15651	-0.78871	-0.718042	-0.838153	-0.743045	-0.952836	-0.95073	-1.10898	-1.12128	-1.00729	-1.00729	-1.08682	-0.76102	-0.750624	-0.549546	0.203817	0.733795	1.29775	1.2874	1.55448	1.6402	2.07799	1.74196	1.32643	1.5598	2.29178	1.55036	1.65306	1.47421	1.79438	2.01341	2.05072	2.05228	2.05384	2.25496	2.4928	2.9134	2.61002	2.7123	1.69088	1.3816	1.12998	0.999868
cell 194	-1.08663	-1.23854	-1.08908	-1.36626	-0.817282	-1.12742	-1.13583	-0.925989	-1.07832	-1.0408	-1.04646	-1.31298	-1.19421	-0.684127	-0.683906	-0.653314	-0.715666	-0.675221	-0.718366	-0.624583	-0.762035	-0.825791	-0.757953	-0.728828	-0.608322	-0.787319	-0.834654	-0.398158	-0.442152	-0.0089167	0.316288	0.69678	0.990486	1.33537	1.16325	1.97516	1.92132	2.05332	2.12335	2.19338	2.10451	2.13271	2.1647	2.26507	2.08409	2.00762	1.85337	1.66605	1.72528
cell 195	-0.582979	-1.66028	-1.29993	-1.08964	-1.41092	-1.48274	-1.36996	-1.01144	-0.74803	-1.49768	-1.05622	-1.70232	-1.44934	-2.10054	-1.76704	-1.55861	-1.84565	-1.81487	-1.7987	-1.75157	-1.16434	-1.69369	-1.41114	-0.96665	-0.83987	-1.0876	-0.485877	0.0107114	0.122573	0.262896	1.15201	0.822918	0.853043	1.10268	1.41554	0.788567	0.701992	0.706729	1.45744	2.20816	1.65749	1.57635	1.7371	1.05874	1.40441	1.40304	1.19372	0.74013	0.514205
cell 196	-0.826318	-0.600658	-0.785529	-0.390513	-0.390995	-0.468845	-0.4849	-0.336776	-0.442051	-0.870255	-0.369345	-0.401691	-0.37813	-0.762601	-1.02718	-0.909981	-1.00295	-0.931499	-1.14326	-0.92494	-0.924917	-0.95556	-0.958102	-0.644983	-0.697317	-0.574129	0.0393107	-0.0206595	0.645327	1.06193	0.706696	1.03992	1.17458	1.62633	1.35028	1.55044	1.61959	1.47281	1.65078	1.82874	1.4434	1.36316	1.87843	1.57652	1.5338	1.26549	1.24907	1.34546	1.17351
cell 197	-0.875631	-1.62542	-1.63585	-1.59906	-0.702879	-1.24784	-1.46286	-1.36459	-1.34171	-2.00219	-1.80001	-1.84153	-2.22443	-1.59435	-1.66871	-0.947205	-0.329046	-0.608829	-0.136011	0.15767	-0.531069	0.637045	-0.680873	-0.39348	-0.0326218	0.119076	-0.446933	0.0843714	0.0938758	-0.161487	0.219035	0.665581	0.373349	0.68093	-0.0206992	1.39241	0.829835	1.31376	0.433005	1.95324	1.117	1.43458	1.89087	1.03604	1.40527	1.81965	1.09659	1.70826	1.45522
cell 198	-1.09906	-0.855462	-1.47798	-1.02047	-0.95431	-1.30186	-0.889341	-1.46203	-1.33738	-0.96925	-1.0997	-1.34714	-1.04984	-0.91119	-0.75446	-0.96545	-0.90661	-0.798761	-0.675578	-0.900764	-0.818341	-0.994392	-0.432939	-0.55394	-0.579846	-0.30108	0.00829658	0.21551	0.272389	0.653626	1.11985	0.973331	1.77613	1.54081	1.33982	1.65552	1.75794	1.46086	1.93823	2.20496	2.08167	2.40547	2.14219	2.38654	1.65679	2.79629	1.68802	1.6733	1.02272
cell 199	-0.569328	-0.489656	-0.616091	-0.410751	-0.566556	-0.916545	-0.690406	-0.78474	-0.853608	-0.831409	-0.717781	-0.505124	-0.904884	-1.17373	-0.984492	-0.971589	-1.09008	-1.03994	-1.00517	-1.05568	-1.04745	-1.18473	-1.01307	-1.04094	-0.969208	-1.01161	-0.966799	-0.748047	-0.762246	-0.597059	-0.424004	0.0638125	-0.18637	0.184866	0.605134	0.736598	1.10723	1.26278	1.37575	2.06843	1.96817	2.07776	2.07047	2.42047	2.02255	1.96353	1.91239	1.79603	1.70753
cell 200	-1.10604	-1.11809	-1.11151	-0.793689	-0.841689	-0.909447	-0.369672	-0.949514	-0.688171	-1.08468	-0.897286	-1.23805	-1.2829	-1.15959	-1.21047	-1.0867	-1.10359	-1.00042	-0.932645	-0.953028	-1.12356	-0.894059	-0.961828	-0.918678	-0.936792	-0.86958	-0.659289	-0.520776	-0.0562814	0.158663	0.714467	0.838833	1.14895	1.02121	1.04302	1.7689	1.57294	1.86901	1.51202	1.85397	1.80795	2.02586	2.03261	1.90026	1.31876	2.06842	1.70745	1.72071	1.92877
cell 201	-1.18759	-1.15465	-1.17465	-1.16748	-1.3188	-1.26926	-0.83643	-1.19232	-0.870319	-0.972269	-1.01544	-0.827122	-0.882003	-0.732067	-1.04072	-0.793552	-0.719736	-0.950398	-0.896912	-0.931847	-0.853541	-0.949362	-0.876013	-0.835357	-0.84721	-0.634279	-0.366293	-0.320033	-0.000336116	0.110752	0.651332	0.918549	1.46163	1.59572	1.77	1.67754	1.59277	1.81566	1.92983	1.87581	2.01259	1.54161	1.89536	1.48515	1.33396	2.53421	1.48759	1.31055	1.96875
cell 202	-0.656048	-0.636879	-0.516953	-0.771776	-0.483925	-0.814438	-0.772794	-0.864644	-0.270504	-0.85292	-0.493662	-0.43625	-0.752119	-0.445531	-0.511668	-0.888046	-0.371006	-0.292888	-0.178205	-0.530888	0.0868288	0.191448	0.882571	0.820214	0.721202	0.745495	1.13902	0.820776	1.99855	1.22304	0.936875	1.66075	1.41131	1.44915	1.37552	1.66789	1.26878	1.40739	0.75867	2.18974	1.85385	2.605	2.85517	1.83309	2.12166	1.35453	0.797432	1.47476	0.508226
cell 203	-1.76502	-1.43067	-1.26768	-1.93991	-1.50636	-1.36614	-1.50006	-1.61531	-1.5359	-1.64353	-1.76903	-1.66497	-1.6024	-1.71455	-1.66733	-1.50419	-1.10892	-0.978779	-0.460144	-0.48721	-0.248127	0.0108147	0.50739	0.921738	0.61835	1.12324	1.3966	0.690828	1.46719	1.2656	0.534332	0.635397	1.07028	1.0272	0.565091	0.533488	0.712571	0.498376	1.01567	1.60568	1.45889	0.874722	1.02899	0.86073	0.493751	1.26185	1.15511	1.01818	0.622066
cell 204	-0.591907	-0.694029	-0.812351	-1.09618	-0.87797	-0.959596	-0.952858	-0.979283	-1.00506	-0.900721	-0.915654	-1.02991	-1.0968	-0.930475	-1.05021	-1.02691	-1.06418	-1.05368	-1.11097	-0.993985	-0.973479	-0.91631	-0.809448	-0.749231	-0.498775	-0.564757	-0.243002	0.0512802	0.554786	0.788808	0.973241	1.55128	1.41339	1.51399	1.62783	2.01479	1.82031	1.91963	2.11065	2.03288	1.93111	2.22139	2.11027	2.30723	2.21171	2.22234	1.20343	1.80048	1.69321
cell 205	0.0885422	-0.656758	-0.30215	0.501033	-1.14848	-0.872834	-0.741236	-0.700903	-1.39772	-0.640716	-0.826672	-1.15674	-1.0624	-1.42257	-1.33687	-1.51292	-1.55183	-1.64043	-1.45893	-1.48148	-1.6762	-1.45558	-1.53422	-1.56196	-1.44714	-1.15092	-1.26443	-0.896686	-0.215545	0.112332	0.23739	0.607969	1.1202	1.62384	1.7953	1.48158	1.92234	1.53029	1.82893	2.38529	1.83395	2.50274	2.35254	1.85341	1.77709	1.85817	1.27117	1.58563	0.945298
cell 206	-0.462519	-0.0598548	-0.199227	-0.176093	-0.301584	-0.943844	-0.612241	-1.11224	-0.86307	-1.21336	-1.35331	-1.08057	-1.17662	-0.735717	-0.576852	-1.08774	-0.808946	-0.876407	-0.873809	-1.10482	-0.963641	-0.882342	-0.560192	-0.518962	0.039651	0.187711	0.40579	0.922158	0.942362	1.1584	1.34112	1.52896	1.94722	1.53105	1.56631	1.53049	2.02218	1.60452	1.53309	1.46165	1.80924	1.54367	1.69124	2.09753	1.71722	1.7783	1.27621	1.66279	1.67533
cell 207	-0.310906	-0.933589	-0.515554	-0.149512	-0.866335	-0.93991	-1.12025	-0.872546	-0.996299	-1.01055	-0.990007	-0.90265	-0.863939	-0.88738	-0.800052	-0.857412	-0.747755	-0.83398	-0.882254	-0.626934	-0.772001	-0.423831	-0.0580012	0.0515631	0.479484	0.787112	0.782232	1.05619	1.01138	1.32294	1.32427	1.48923	1.75057	0.811533	1.60201	0.995206	1.29489	1.70116	1.80802	1.91487	1.57112	2.13174	2.5438	2.14301	2.2159	2.07248	1.75645	1.63147	1.78495
cell 208	-1.49297	-1.32202	-1.12034	-1.54793	-1.5474	-1.20706	-1.15234	-1.32754	-1.03292	-0.813752	-0.898691	-1.30049	-1.31752	-1.11702	-1.05754	-1.52616	-1.64726	-1.03254	-0.946114	-0.998325	-1.10509	-0.623567	-0.377461	-0.715739	0.440674	-0.272831	0.48701	0.767543	0.975206	0.380552	1.00834	1.5423	1.03346	1.22553	0.635656	1.76766	1.50597	0.751941	1.15225	1.55255	1.3481	1.33383	1.19401	0.567247	1.75811	2.21573	1.44362	0.503301	0.241634
cell 209	-0.017618	-0.510253	-0.641809	-0.414796	-0.583962	-0.605264	-0.65913	-0.760172	-0.507547	-0.541537	-0.608782	-0.452879	-0.645457	-0.539303	-0.58287	-0.546169	-0.437395	-0.52346	-0.507023	-0.154765	0.0523042	0.338475	0.860311	1.08879	1.23832	1.79439	1.93546	1.58813	1.85578	2.13198	1.78632	1.82658	1.9217	1.54651	1.65963	1.81252	2.02199	2.11928	2.05951	1.99974	2.13749	1.98146	1.9229	1.92411	2.23756	2.14517	1.77989	2.12503	2.09301
cell 210	-0.810333	-0.794128	-1.11495	-1.06743	-0.914443	-1.03031	-0.833623	-0.831407	-1.085	-0.887771	-0.90262	-0.985866	-1.06827	-1.01663	-0.977517	-0.91806	-0.998933	-0.83393	-0.884365	-0.966991	-0.888929	-0.888533	-0.750584	-0.499477	-0.414932	-0.147461	-0.237038	0.272671	0.639932	1.81042	0.971659	1.24575	1.24867	1.45558	1.53768	1.87781	1.77734	1.76555	1.4797	2.08108	1.9516	1.85491	2.18242	1.68214	2.19759	2.30832	2.21799	1.71921	1.57785
cell 211	-1.2046	-1.34462	-1.25793	-1.15237	-1.17504	-1.23194	-1.2108	-1.05143	-1.32333	-1.37847	-1.3858	-1.2907	-1.34492	-1.30584	-1.34556	-1.2909	-1.2372	-1.24068	-1.27534	-1.26389	-1.33867	-1.19798	-1.18464	-1.17525	-0.978969	-1.04139	-0.905827	-0.953411	-0.726188	-0.528109	-0.639285	-0.166301	0.131626	0.24329	0.182239	0.862704	0.94833	1.27739	1.10828	1.06381	1.28286	1.02744	1.40004	1.1866	1.20385	1.4396	1.15521	0.844607	1.20496
cell 212	-1.22483	-0.914386	-1.14882	-1.00516	-1.21152	-1.11363	-1.08509	-1.31224	-1.05314	-1.14659	-1.11416	-1.32251	-1.2143	-1.12067	-1.13589	-1.23707	-1.00026	-1.15367	-1.15831	-1.18641	-1.09888	-1.11069	-0.978737	-1.01713	-1.00417	-0.960404	-0.750027	-0.799331	-0.469499	-0.414502	-0.0362148	0.183963	0.513231	0.620116	1.04895	1.07816	1.44291	1.54058	1.79501	1.67938	1.6121	1.45683	1.55144	1.56785	1.75784	1.82849	1.76891	1.43631	1.35101
cell 213	-0.516859	-1.00681	-1.14116	-0.967146	-1.25036	-1.00436	-1.42114	-1.17636	-1.6078	-1.13825	-1.27394	-1.42733	-1.03003	-1.63524	-1.61212	-1.72678	-1.64127	-1.60355	-1.52638	-1.71317	-1.64768	-1.40453	-1.54704	-1.35239	-1.57146	-1.42044	-1.51292	-1.61897	-1.48523	-1.08994	-0.870375	-0.801832	-0.632952	-0.240455	-0.0805422	-0.101721	0.254508	-0.268725	0.706932	0.460635	1.12163	1.47146	0.737784	1.30359	1.21291	1.00746	1.35394	1.06186	0.98472
cell 214	-0.584076	-0.935366	-0.793639	-0.918487	-0.628875	-0.648814	-0.9215	-0.952212	-0.558898	-0.781973	-1.07005	-0.940447	-1.24686	-0.92079	-1.07209	-0.785013	-0.787365	-0.78869	-0.982009	-0.847334	-0.78641	-0.631074	-0.435134	-0.378448	0.127807	0.210687	0.91289	1.52029	1.77787	1.66618	1.97251	2.25808	1.90334	1.55142	1.63037	1.39524	2.25764	2.02209	2.19313	2.36416	2.64996	2.82466	2.4192	2.85184	2.83572	3.16794	2.50549	2.39356	1.06151
cell 215	-1.00704	-0.910871	-0.72692	-0.895039	-0.997589	-0.756918	-0.752157	-0.794621	-0.892222	-0.840239	-0.889165	-0.832227	-1.03913	-1.00532	-0.864499	-0.923527	-0.977235	-0.948315	-1.01635	-0.924226	-1.08321	-0.823637	-0.882168	-0.914931	-0.657273	-0.562903	-0.471264	-0.137862	0.154419	0.821419	0.994209	0.991487	1.40135	1.58734	1.65541	1.70497	1.51055	1.31043	1.41646	1.52248	1.6793	1.59591	1.72368	1.43765	1.46663	1.33421	1.76899	1.56688	1.30677
cell 216	-0.765709	-0.987956	-1.50482	-1.47242	-0.863442	-0.220009	-0.389125	-0.859328	-0.811762	-1.29878	-1.54026	-1.58653	-1.50018	-1.45799	-1.42181	-1.48816	-1.50909	-1.65729	-1.20691	-1.2335	-1.32987	-1.10173	-1.02102	-0.889548	-0.657633	-0.296735	-0.115605	0.108945	0.633376	1.26203	1.47286	1.83176	1.71174	1.61033	1.86489	1.64675	1.61727	1.55819	1.6346	1.71101	2.29423	2.04692	1.7951	1.59833	2.13029	1.93308	2.58497	1.58112	1.1328
cell 217	-1.3748	-0.729636	-1.15093	-1.61042	-1.70092	-1.34685	-1.78204	-1.85129	-1.64017	-1.97691	-1.90821	-1.90347	-1.75446	-1.95381	-1.98215	-1.83321	-1.76465	-1.75661	-1.84316	-1.78242	-1.45298	-1.07639	-0.714457	-0.0986953	0.0679114	-0.0320703	0.340607	0.0985868	0.270636	0.187472	0.113723	-0.271943	0.114672	0.43683	0.545905	0.502815	0.421972	0.0344873	0.648629	1.26277	1.5395	2.00356	1.24938	0.629668	0.95918	2.10479	1.67699	0.845263	1.33592
cell 218	-1.08158	-1.20808	-1.11897	-1.00311	-1.06779	-0.933923	-1.3372	-1.31458	-1.21652	-1.10399	-1.15063	-1.20477	-1.45514	-1.45711	-1.31292	-1.28744	-1.46245	-1.45916	-1.29436	-1.39327	-1.43074	-1.2906	-1.4629	-1.25983	-1.03193	-1.19087	-1.10962	-0.836453	-0.336444	-0.254421	0.255707	0.406446	0.275598	0.703201	0.920201	0.87162	0.809018	0.760024	1.0689	1.29538	1.35952	1.5127	1.39173	1.07342	1.4959	1.48742	1.47004	1.92229	0.523865
cell 219	-1.79203	-1.96036	-1.67531	-1.65548	-1.76439	-1.48295	-1.51423	-1.79711	-1.67669	-1.97047	-1.91805	-1.84807	-1.68067	-0.934558	-0.158747	-0.343913	-0.299749	-1.32836	-1.31163	-1.43647	-0.361859	-0.375397	-0.378798	-0.361955	-0.399199	-0.944356	-0.591237	-0.189911	0.122645	0.0925122	-0.46134	-0.600839	-0.516488	-0.234445	-0.615205	1.01824	0.748083	0.728881	-0.240846	0.151705	-0.15403	0.651387	0.377906	0.412695	0.908989	0.908217	0.755314	0.974604	0.363022
cell 220	-1.00791	-1.21163	-1.79798	-2.04475	-1.98381	-1.6741	-1.02495	-1.4356	-1.88367	-2.25942	-2.3787	-1.93367	-2.38311	-2.1403	-2.05986	-1.75989	-1.91381	-1.61538	-1.54007	-1.17296	-1.01153	-0.776196	-0.599542	-0.394564	0.538605	0.527643	0.199398	0.672903	0.836013	1.02675	0.68731	0.41208	0.0104572	0.739492	1.08539	0.817032	0.390094	0.435212	0.168993	0.709036	0.745712	1.12494	0.793417	1.00604	-0.160643	0.826342	1.50257	1.64603	0.776237
cell 221	-0.776967	-0.441316	-0.177334	-0.755844	-1.00369	-1.01716	-0.500547	-0.768094	-0.796863	-0.523068	-0.70871	-0.949145	-0.809908	-0.964905	-0.923725	-0.581139	-0.390031	-0.586974	-0.319465	-0.090638	0.0566407	0.202105	0.67387	0.62459	1.02033	1.30952	1.51785	1.8475	2.14362	1.58357	1.46457	1.64248	1.74682	1.67109	1.73983	1.94139	1.49936	1.49227	1.42197	1.81148	1.32834	1.79821	1.94161	1.60683	1.64109	2.52559	2.49059	2.13673	1.7603
cell 222	-1.21287	-1.62227	-0.884246	-1.70037	-1.21412	-1.06115	-1.50354	-1.29231	-1.5973	-1.33474	-1.3656	-1.63393	-1.93736	-1.2861	-1.45782	-1.72683	-1.94228	-1.66804	-1.56634	-1.49574	-1.18064	-1.7342	-1.52678	-1.66501	-1.67125	-1.3422	-1.37043	-1.22308	-1.09827	-0.828784	-0.862726	-0.249441	0.16836	0.288443	1.3785	0.938914	0.730821	1.39855	1.18807	0.977588	1.538	1.27217	1.8532	1.26508	1.90085	1.52907	1.41717	1.73693	1.25167
cell 223	-1.48388	-1.2527	-0.831451	-1.16335	-0.669051	-0.913826	-1.10345	-1.05257	-0.764888	-0.806644	-0.793194	-0.950322	-0.915037	-1.35647	-0.999114	-1.05138	-1.17827	-1.01353	-0.84135	-0.338365	-0.662923	-0.195463	0.402785	0.188377	0.542071	0.240576	0.797875	0.840687	0.811096	0.817097	0.656171	0.939568	1.36333	0.852556	1.20556	0.850986	1.12003	0.815159	1.24375	1.67233	1.11138	1.8928	2.0705	1.28538	1.71693	1.44236	1.79419	1.55236	1.45786
cell 224	-1.22518	-0.990324	-1.07204	-1.19746	-1.1611	-1.32746	-1.17021	-1.18087	-1.16526	-1.05239	-0.695732	-1.2952	-1.2037	-1.14846	-1.14682	-1.07809	-1.10735	-1.12596	-1.16473	-1.04927	-0.909388	-0.761374	-0.546836	-0.141778	0.490546	1.01698	0.982956	1.18278	1.43343	1.69018	1.58836	1.70299	1.57698	1.58366	0.975817	1.64807	1.40305	1.61942	1.43111	1.38519	1.26791	1.22214	1.31799	1.40014	1.76648	1.70978	1.68622	1.74952	1.79747
cell 225	-1.49076	-1.33447	-1.4752	-1.29678	-0.938249	-1.24234	-1.18818	-1.08354	-0.712557	-1.42612	-1.42096	-1.49603	-1.47545	-1.34344	-1.08502	-1.16379	-1.05016	-0.887329	-0.927464	-1.0607	-0.143517	-0.606998	-0.223634	-0.187362	-0.090303	-0.0645224	0.0706851	0.276901	0.117408	0.774921	0.795792	0.299177	0.558656	0.471286	0.478449	1.3841	1.18064	1.08029	1.40092	1.47303	0.658479	1.48761	1.63517	1.6891	1.77981	1.78996	1.91396	1.26102	2.04791
cell 226	-1.49683	-1.03908	-1.0519	-1.28615	-1.01614	-1.09938	-1.12612	-1.42985	-1.33112	-1.27939	-0.929637	-1.44962	-0.895392	-1.18021	-1.25867	-1.51154	-1.38669	-1.4297	-1.26364	-1.24254	-1.52641	-1.17434	-1.31698	-1.00051	-1.36555	-1.04836	-1.0666	-1.16718	-0.392279	-1.06615	0.247579	-0.625469	0.527893	0.58552	1.57544	-0.367996	-0.0902049	-0.562894	0.0275915	0.642926	0.231654	1.23446	1.49551	1.45409	1.88378	1.63393	1.05781	2.15398	2.59961
cell 227	-0.570904	-0.429822	-0.387762	-0.181996	-0.0756131	-0.195382	-0.308761	-0.0303941	-0.242322	-0.773064	-0.374675	-0.802499	-0.106464	-1.20952	0.044736	-1.3644	-1.54769	-1.37581	-1.37705	-1.50293	-1.64899	-1.08269	-1.50072	-1.04392	-0.990359	-1.15416	-0.95106	-1.24347	-1.28792	-0.716481	-0.91383	-0.917866	-0.957715	-0.773487	-0.201562	0.852174	0.496857	1.24893	0.448238	0.907783	0.259627	-0.010872	1.04664	1.51431	2.06697	1.53939	1.78609	0.75781	1.44771
cell 228	2.73422	-1.31021	-0.588134	-0.854444	-1.30142	-1.64392	-1.07008	-1.33036	-0.379789	-0.948621	-0.846834	-0.57376	0.222493	-0.498462	-1.03304	-0.555108	-0.0160669	-0.645362	-0.241232	0.0637414	0.0646138	-0.190097	1.13769	0.550929	1.28179	0.627062	0.815144	0.884038	1.04332	0.915257	1.25744	2.04203	1.15487	1.3277	1.99851	1.2696	0.967334	1.05256	0.853489	0.269783	0.236206	0.670881	1.87616	2.27559	1.76583	1.34721	1.76463	1.37223	1.38425
cell 229	-0.0387179	-0.39288	-0.155949	2.0256	0.560688	-0.112584	-0.263798	-1.29689	-0.959822	-2.48993	-1.02593	-0.559206	-0.476606	-1.00814	-1.04572	-1.71794	-0.45982	-0.583527	-0.887292	-0.890875	-1.20954	-0.216076	-0.676086	-1.05144	-1.50387	-1.25227	0.0728325	-0.0814458	0.642056	1.30597	1.23954	0.831517	0.768875	0.265548	1.18597	0.861637	0.532296	1.54801	0.308303	0.70279	0.891193	0.0325825	2.42215	0.395502	1.14228	1.06301	1.69736	0.859258	0.919026
cell 230	-0.64667	-0.820794	-0.997307	-0.564386	-0.460914	-0.708372	-0.629641	-0.848356	-0.557695	-0.863714	-0.905013	-0.832162	-0.899887	-0.933177	-1.00771	-1.08455	-0.932576	-1.08067	-0.898908	-0.91535	-0.874431	-0.773169	-0.891933	-0.827595	-0.711846	-0.467831	-0.729612	-0.528536	-0.10492	0.253559	0.789151	1.14051	1.14731	1.59745	1.87663	2.10161	1.92549	1.63973	2.1864	1.78001	1.74595	2.35411	2.65477	2.24723	2.07344	2.47036	2.0396	2.64432	2.59602
cell 231	-1.63193	-1.90464	-1.75194	-1.87197	-1.78828	-1.57301	-1.42801	-1.28048	-1.86735	-1.5145	-0.956499	-1.53345	-1.84154	-1.43723	-1.4507	-1.45575	-1.44675	-1.57749	-1.59439	-1.29266	-1.19233	-1.09836	-1.36711	-0.88336	-0.675653	-0.705055	-0.351967	0.547915	0.209691	0.824552	1.23158	0.881835	1.23326	0.841613	0.667156	0.601266	1.73373	0.926694	1.28924	1.15127	1.30137	1.14235	1.68558	1.3434	1.99588	1.73757	1.35643	1.5217	1.94549
cell 232	-1.62795	-1.50442	-1.88054	-1.67948	-1.40862	-1.59887	-1.37804	-1.54752	-1.58949	-0.967638	-1.0839	-1.2365	-1.52084	-0.842236	-0.655898	-0.862779	-0.729536	-0.74608	-0.926414	-0.987407	-0.531046	-1.1013	-0.734708	-0.525355	-0.288709	0.232773	-0.0430904	0.551851	-0.128804	0.283486	-0.283675	-0.240485	-0.936515	-0.496356	0.00113023	0.262774	0.0931518	-0.193816	-0.211936	-0.0987971	-0.23306	-0.0667294	0.33456	0.38041	0.016171	0.464464	0.223804	0.1354	0.0594459
cell 233	-1.66967	-1.7201	-1.52975	-1.48729	-1.26288	-0.874618	-0.916962	-0.914851	-1.59971	-1.57192	-1.73288	-1.71322	-1.78604	-1.15892	-0.941008	-1.0673	-1.23505	-1.28156	-0.728407	-1.04358	-0.63759	0.258744	-0.582727	-0.0931364	0.3251	0.394952	0.792173	0.854824	1.63819	1.26115	1.30838	0.513777	0.528029	1.54281	0.839746	1.41116	1.48431	1.26712	1.81618	1.5845	1.12886	1.35607	0.968538	1.7837	1.49008	2.30075	2.09179	1.79375	1.42157
cell 234	-0.959154	-0.995522	-0.428081	-0.750766	-0.523778	-0.856509	-0.701537	-0.93104	-0.948535	-0.652409	-0.923408	-0.907524	-0.957962	-1.00081	-1.04021	-0.940093	-1.02295	-0.93607	-1.02618	-0.934684	-0.993851	-0.597888	-0.0956297	0.155497	0.406731	0.703325	1.08055	1.09289	1.54801	1.26752	1.33362	1.47068	1.21119	1.60932	1.99114	1.82494	1.81043	1.71098	2.12973	1.83844	1.28302	1.69285	1.71315	2.12844	2.28252	1.67914	1.70065	1.60864	2.27711
cell 235	-1.47399	-0.655093	-0.561379	-0.665564	-0.370739	-0.600476	-1.43244	-1.2055	-0.58177	-0.294315	-1.05932	-1.21036	-0.695016	-1.04603	-0.670262	-0.252578	-0.916109	-0.619157	-1.12806	-0.606818	0.180519	-0.266256	0.863711	0.837437	1.41204	0.713508	0.842387	0.952294	1.56624	1.19027	0.468347	1.41374	0.537495	0.826455	0.629211	1.01998	0.754781	0.750624	0.759152	-0.50307	0.434395	1.13758	1.20011	2.35954	1.34644	2.30512	1.8253	1.9254	1.43534
cell 236	-0.805872	-0.945846	-1.66683	-1.12941	-1.54356	-1.28657	-1.1518	-1.59974	-1.57129	-0.787429	-1.45921	-2.07766	-1.46506	-1.6648	-1.70788	-1.80929	-1.49699	-1.27936	-0.471468	-0.229497	0.0983398	0.0351643	1.36327	0.803421	1.13447	1.20544	1.56603	1.13414	1.26454	1.29052	0.589044	0.592302	0.490683	0.92866	0.67043	0.811007	0.608421	0.914206	1.5443	2.06337	1.70441	1.94361	1.97556	2.12102	1.87145	2.61875	1.67431	1.56215	2.05906
cell 237	-1.65903	-1.58264	-1.52447	-1.61469	-1.74573	-1.65731	-1.70406	-1.77026	-1.7965	-1.55802	-1.76649	-1.77633	-1.85303	-1.46425	-1.50648	-1.5532	-1.44619	-1.4718	-1.63662	-1.43413	-1.21956	-1.18952	-0.788607	-0.512972	0.259109	0.432888	0.176862	0.783607	0.62204	1.20694	1.38107	0.894643	0.767446	1.59514	1.39596	0.721753	1.02988	0.974323	0.789157	1.34427	1.3156	1.41855	1.27611	1.42539	1.27457	1.1161	1.61937	1.82893	1.94179
cell 238	-0.996156	-1.51158	-1.27769	-1.44101	-1.3259	-1.31484	-1.30369	-1.4063	-1.27509	-1.10336	-1.33326	-1.21289	-1.44331	-1.12594	-0.959943	-1.02906	-1.13951	-1.26178	-0.999573	-1.0491	-1.2945	-1.10603	-1.10115	-1.09147	-0.650289	0.0065873	-0.201582	0.550092	0.794939	1.30255	1.61271	1.74538	1.3056	1.17697	1.7101	1.60291	1.61256	1.42686	1.28219	1.62181	1.08572	1.4255	1.30779	1.37203	1.56384	1.5654	2.19575	1.87494	2.57209
cell 239	-1.29955	-1.22929	-1.24252	-1.19235	-1.17669	-0.733197	-0.784184	-1.08329	-1.2862	-1.19147	-1.15967	-1.09143	-1.16039	-1.09831	-1.1311	-1.18986	-1.13605	-1.03219	-1.06134	-0.940461	-0.819078	-0.0404424	-0.0666744	0.579747	0.675978	0.853789	1.05834	1.16347	1.37747	1.24758	1.11461	0.916891	1.36226	1.06116	1.03332	1.18668	1.0753	1.00536	1.30536	1.11237	0.93689	1.29293	1.39633	1.31763	1.57366	1.66666	1.60272	1.57421	1.43585
cell 240	-1.93869	-1.5745	-1.75816	-1.77467	-2.01805	-1.90658	-2.31296	-2.2778	-1.97487	-1.5164	-1.92176	-1.72708	-2.03992	0.00259985	0.40327	-0.473329	-1.1073	-0.212798	-0.570348	-0.38323	0.0882158	-0.430202	-0.175955	0.211599	-0.520683	-0.398742	-0.722758	0.0343531	-0.433863	0.282381	0.131777	0.206276	-0.490741	0.261087	0.40741	1.07353	1.05581	0.659282	0.124233	1.83701	0.645276	0.748763	0.102596	0.275702	0.982065	0.535632	0.931334	2.00119	0.496153
cell 241	-1.39934	-0.975992	-0.857935	-0.601604	-1.49656	-0.612189	-1.02456	-0.907891	-1.13983	-1.0063	-1.42545	-1.3986	-1.36451	-1.37779	-1.64118	-1.65531	-1.61679	-1.35492	-1.43689	-1.30098	-1.12195	-1.19044	-0.920331	-0.79153	-0.268592	-0.0241554	0.444667	-0.0217557	0.291834	0.282083	0.509859	0.473453	0.718214	0.151305	0.362715	0.259879	0.460041	0.392217	0.571419	0.539474	0.658924	0.601186	-0.12896	0.974643	1.03829	1.30281	1.44592	1.42026	1.36202
cell 242	-1.38463	-1.38608	-1.17345	-1.32865	-1.45903	-1.37938	-1.24931	-1.42555	-1.58806	-1.3678	-1.3659	-1.2387	-1.39381	-1.25573	-1.03654	-1.26922	-1.08725	-0.992302	-1.32308	-0.795237	-0.586637	-0.612018	-0.118446	0.374807	0.99474	1.14424	1.89257	1.69901	1.42341	1.90405	0.645282	1.48995	1.71931	1.7796	1.47153	1.09227	1.53447	1.46318	0.32618	0.714538	1.51555	0.919431	1.48894	1.51049	1.74876	0.870522	1.58661	1.49283	1.47761
cell 243	-0.765178	-0.772099	-1.06591	-1.34571	-1.33364	-0.972065	-1.18449	-0.982027	-1.43627	-1.36719	-1.33158	-1.40057	-1.30601	-1.34241	-1.23033	-1.5433	-1.22688	-1.40589	-1.48722	-1.30585	-1.21235	-0.95157	-1.16793	-0.654885	-0.999681	-0.454744	-0.379231	-0.313063	0.515975	0.662871	0.734684	0.634991	0.867261	1.59238	0.660802	1.15999	0.737258	1.17553	1.0459	0.868055	0.807647	0.936498	0.860101	0.485361	1.08746	0.419829	0.982164	0.994313	1.64352
cell 244	-1.27725	-1.08035	-0.748273	-0.954314	-1.10383	-1.03849	-1.66806	-1.16152	-1.3806	-1.26542	-1.08708	-1.2067	-1.2676	-1.43079	-1.48185	-1.33881	-1.15783	-1.53163	-1.08062	-0.944927	-1.24697	-0.444683	-0.967398	-0.86374	-0.57134	-0.700466	0.103963	0.358091	0.766695	0.36883	0.842147	1.05427	1.4999	1.36962	1.44946	1.41559	1.28774	1.03171	1.14559	0.999624	1.00803	1.42175	1.94379	1.09325	1.83282	1.78871	1.93035	1.91866	1.43279
cell 245	-0.111525	0.88822	2.0406	1.29305	1.94072	0.679494	0.109768	-0.888956	-0.0696988	0.809393	-0.0513944	0.118367	1.56472	-1.96395	-2.19285	-1.54187	-1.50077	-1.84239	-1.7423	-1.66489	-1.97785	-1.46424	-1.50901	-1.5598	-1.73531	-1.59164	-1.2552	-1.39646	-1.4826	-1.45237	-1.66194	-1.08915	-0.481107	-0.898894	-0.483608	-0.696212	0.0371915	0.30479	-0.217727	0.0378019	0.527926	1.01826	0.313841	0.368462	2.28291	0.990063	0.664883	1.37695	1.30534
cell 246	-1.35336	-0.932021	-1.25527	-1.23419	-1.1315	-1.43305	-1.26676	-1.10884	-0.629837	-1.17278	-1.21978	-1.38627	-1.2732	-1.31734	-1.30051	-1.29316	-1.09502	-1.1681	-1.10492	-1.30677	-1.12738	-1.28003	-0.934189	-0.575687	-0.301482	0.0821358	0.526532	0.683841	1.83752	1.8794	1.46753	1.49867	1.58599	1.64738	2.03977	1.00919	1.67142	1.25906	1.21474	1.17042	0.83305	1.69271	1.2655	1.25779	1.98728	1.91821	2.23041	2.04357	1.9134
cell 247	-0.249173	-0.682502	-1.2212	-0.187318	-0.145445	0.373569	-0.373422	-0.819903	-1.15074	-0.959655	-0.0189095	-1.00708	-1.73506	-1.30317	-1.30721	-1.40249	-1.68376	-1.60399	-1.34554	-1.3666	-1.51578	-1.22472	-1.39968	-1.11455	-1.00351	-1.44447	-1.62874	-1.39854	-0.895814	-0.85165	-1.0113	-0.59975	-0.0739703	-0.00962724	0.223424	0.137657	0.437994	0.819045	0.3902	0.7606	1.33603	1.45724	1.79962	1.37509	2.09644	2.17109	1.53349	2.31298	2.18152
cell 248	-1.49933	-0.74968	-1.04695	-0.492981	-0.92985	-0.931579	-1.05367	-1.07981	-0.962523	-0.905793	-1.36975	-1.06222	-0.920164	-0.686854	-0.437389	-0.58437	-0.384696	-0.63627	-0.662721	-0.286483	-0.247363	-0.516774	-0.392403	-0.203778	-0.226585	-0.380583	-0.43236	0.0119337	-0.0840052	0.530141	0.739072	0.494754	0.185326	0.796139	1.10494	1.03521	0.679337	1.35018	1.11024	0.615138	1.25307	1.30463	1.91407	1.772	1.13384	3.43507	2.69064	2.38402	1.93713
cell 249	-1.21293	-1.0978	-0.928626	-1.27055	-1.14095	-1.23934	-1.01869	-0.978497	-1.18721	-0.899918	-1.31295	-1.39098	-1.17952	-1.27211	-1.15331	-1.18631	-1.25506	-1.20297	-1.22497	-1.02327	-1.08816	-0.907153	-0.855708	-0.637357	-0.0525938	0.0696928	0.309273	0.66389	0.268742	0.73495	1.19712	0.860307	1.04684	1.73539	1.31726	1.49947	1.41529	1.44483	1.58789	1.25343	1.43782	1.70486	1.62687	1.22654	1.40064	1.47861	1.72587	1.77787	1.40902
cell 250	-1.31306	-0.92689	-1.18612	-1.07634	-1.08237	-1.12034	-0.98149	-1.126	-1.1767	-1.14937	-1.13496	-1.04541	-1.22912	-0.848497	-0.842535	-0.622087	-0.90727	-0.841626	-0.683549	-0.64799	0.0118102	0.109933	0.224052	0.29216	0.861762	0.74261	1.29236	1.07045	1.23249	1.28077	1.19964	1.17715	1.42386	1.9303	0.975146	2.08739	2.05265	1.67233	2.12776	1.60447	1.43801	1.22787	1.54173	1.40787	1.45664	2.56439	2.12747	1.74294	1.12185
cell 251	-1.50553	-1.48007	-1.62121	-1.32387	-0.53838	-1.68958	-1.68283	-1.62751	-1.69762	-1.83808	-1.96021	-1.78882	-1.71782	-1.16844	-1.01823	-1.12519	-1.2426	-0.955983	-1.09569	-0.796607	-0.569444	-1.02635	-0.774942	-0.913163	0.109076	0.143531	0.494316	1.65274	1.82842	1.67252	1.97898	1.88848	0.622882	2.07465	1.23978	1.52778	1.44155	1.56209	1.56884	1.23956	1.43225	1.40196	1.6325	1.63896	0.88841	1.43818	1.77703	1.95347	1.84603
cell 252	-1.08192	-1.21274	-1.02616	-1.068	-1.04521	-1.3496	-0.971552	-1.27113	-0.851091	-0.932554	-0.961735	-1.02538	-0.953984	-1.0306	-1.05903	-0.873803	-1.07892	-0.997699	-0.942674	-0.77785	-0.699692	-0.632906	-0.404746	-0.046837	0.280242	0.428769	0.723724	1.07098	1.26038	1.34701	1.3578	1.36436	1.28829	1.59661	1.50347	1.50641	1.3097	1.17676	1.44273	1.44266	1.19575	1.63432	1.13031	1.60721	1.52575	1.67157	1.77587	1.74598	1.53451
cell 253	-1.0599	-0.872651	-0.920714	-0.990646	-0.879327	-1.05006	-1.11137	-0.968499	-0.992212	-0.818512	-0.888322	-0.935934	-1.04621	-0.888504	-0.812297	-1.00571	-0.453954	-0.530044	-0.76455	-0.384777	-0.72047	-0.341152	-0.128504	-0.122548	0.10679	0.348549	0.595128	0.806509	0.890619	1.22442	1.55921	1.08039	1.25763	1.30772	1.2278	1.27803	1.44903	1.47189	1.44548	1.44432	0.89313	1.23079	1.45233	1.93168	1.30823	2.01873	1.99052	1.95775	1.9489
cell 254	-1.7603	-2.21274	-1.84636	-1.95149	-1.61053	-1.66064	-2.17435	-1.79546	-1.4445	-2.06735	-1.98735	-2.12121	-2.34832	-1.17051	-1.01757	-0.713882	-0.820851	0.0107805	-1.16108	-1.11532	0.00601055	-1.41449	1.23533	0.434867	0.137777	1.73629	0.0352884	0.213327	0.443499	-0.200364	0.522199	0.339415	0.273246	1.89236	1.15822	0.741709	0.256221	0.661802	1.05474	1.27997	0.762033	-0.205654	0.636747	0.195703	-0.0552071	0.631861	0.668255	1.93609	1.42846
cell 255	-1.09492	-0.674535	-0.773033	-1.12494	-0.9353	-0.560338	-1.07682	-1.05666	-1.08137	-0.977154	-1.03186	-0.612548	-0.860683	-1.27716	-0.97086	-1.28769	-1.15899	-1.24298	-0.963368	-1.14679	-0.876954	-1.01547	-1.20049	-1.00148	-0.896096	-1.14226	-0.846323	-0.896367	-0.796257	-0.845474	-0.933797	-0.891011	-0.687767	-0.476722	-0.499255	-0.286427	-0.161097	-0.11224	-0.0125456	-0.0171547	0.491246	0.679636	1.04501	1.21593	1.35079	1.76819	1.88132	1.72911	1.88892
cell 256	-1.23842	-0.943041	-1.42619	-1.27554	-1.2593	-1.19335	-1.23413	-1.21565	-1.46309	-1.4152	-1.08681	-1.34033	-1.06993	-1.54691	-1.72474	-1.53758	-1.37581	-1.61298	-1.42191	-1.33222	-1.32343	-0.8893	-0.408777	0.119089	0.333504	0.987473	1.09388	1.43115	0.947315	1.44405	0.89207	0.817254	0.732665	0.891485	0.88458	1.29668	0.988379	0.927592	1.2077	1.48781	1.51769	1.60171	1.43024	1.68697	1.41377	1.21069	1.02391	1.64539	1.22375
cell 257	-1.68748	-1.76904	-1.65174	-1.69485	-1.6599	-1.68591	-1.76685	-1.53076	-1.57738	-1.79781	-1.6785	-1.5207	-1.70134	-1.63076	-1.34283	-1.60504	-1.25655	-1.45854	-1.14285	-1.11823	-0.835564	-0.458086	-0.24386	-0.114651	-0.0866303	-0.0183309	0.232255	0.336277	0.206726	0.38569	0.205957	0.405333	0.215858	0.0640527	0.0498769	0.817984	0.191945	0.553994	0.514532	0.732522	1.19514	1.21522	1.08327	0.873604	1.01102	1.00982	1.57818	1.99502	1.40455
cell 258	-1.08386	-0.695205	-0.12882	-0.432937	-0.653448	-1.13941	-1.57372	-1.08356	-0.981378	-0.935702	-0.46483	-1.88742	-2.98493	-2.8857	-2.20533	-2.49077	-1.0343	-1.01346	-2.78797	-0.343444	-1.54012	-1.05349	-0.391649	-0.593235	-0.421674	-0.205017	-0.209204	0.338586	0.503832	0.125227	0.815261	1.03489	0.775667	0.372069	0.200378	1.35878	0.741608	1.19106	1.15473	0.340071	1.59479	0.876915	0.467129	0.0336655	0.465703	-0.371571	1.995	1.85477	1.4272
cell 259	0.0625435	0.704953	0.076444	-0.344763	0.353097	0.53321	-0.999996	-0.82528	-0.56277	-0.888185	-1.20893	-1.02111	-0.267527	-2.18426	-2.14033	-2.28631	-2.17646	-2.10944	-2.19795	-2.27028	-2.34927	-1.9738	-1.98144	-2.05946	-1.57278	-1.73889	-1.57137	-1.29086	-1.06777	-0.751178	-0.461586	-0.114468	0.0718653	0.629347	0.455083	1.57963	1.27938	1.37402	1.47091	0.600881	1.22464	0.510886	1.12748	1.23989	0.381366	0.863883	1.53349	1.30222	1.54938
cell 260	-1.19637	-0.628522	-0.63834	-1.17355	-0.722225	-1.62947	-1.12263	-1.42395	-1.52407	-1.12177	-0.82236	-0.545469	-1.01729	-1.15346	-1.3822	-1.16561	-1.17273	-1.4524	-1.19541	-1.4521	-1.14736	-0.799144	-1.30141	-1.04562	-1.034	-0.971676	-1.21534	-0.91303	-1.41079	-0.570058	-0.669865	-0.204017	-0.132531	0.455052	0.164485	0.44029	0.520602	0.687823	0.768357	1.32375	1.57261	1.26578	1.39381	1.32895	0.869854	0.812698	1.01615	1.12862	1.54057
cell 261	-1.01365	-1.19698	-0.820895	-1.22956	-1.2109	-1.06472	-1.31986	-1.29736	-0.836379	-1.11699	-0.63202	-0.732213	-0.708571	-0.414058	-1.15273	-0.617761	-0.913229	-0.927627	-0.860363	-0.722923	-1.05858	-1.14482	-0.617401	-0.502062	-0.432568	0.440494	0.399553	0.753586	0.802344	0.939591	1.83708	1.42101	1.28317	1.04558	1.37927	0.725862	0.872124	0.583881	0.971872	1.35986	1.61155	1.38088	1.13779	1.63101	1.41002	1.70223	1.49932	1.65928	2.16004
cell 262	-1.13897	-0.923998	-1.08936	-0.838701	-0.87526	-1.50208	-0.69713	-0.616549	-0.951554	-0.811917	-0.0754197	-0.391837	-0.913316	-1.09041	-1.10549	-1.39655	-1.15097	-1.04272	-1.31298	-1.16193	-0.441697	-0.329411	0.00868311	-0.107546	0.167829	0.398816	0.495817	0.663767	0.847748	0.70502	0.878641	0.633979	0.755969	0.307092	0.606906	0.775379	1.18609	2.08035	2.52036	1.91409	1.94274	1.95869	1.70396	1.46069	2.08041	1.77186	1.92885	2.20106	1.79684
cell 263	-1.10469	-1.62772	-0.840799	-0.678388	-0.987415	-1.05167	-1.04472	-0.693491	-0.799935	-0.461823	-0.509873	-0.733313	-1.08065	-1.22731	-1.14541	-1.4973	-1.10891	-1.38974	-1.55695	-1.33309	-0.9752	-1.48057	-0.89244	-1.17067	-0.857445	-0.950628	-0.681999	-0.751793	-0.542591	-0.698393	-0.901984	-0.671626	-0.514319	-0.686266	-0.36892	-0.791901	-0.258465	-0.421182	-0.690669	-0.946292	-0.834372	-0.950048	-0.677622	-0.857135	-0.557025	-0.494826	-0.627043	-0.325602	-0.321141
cell 264	-1.36221	-1.50777	-1.52819	-1.51563	-1.5789	-1.33021	-1.54005	-1.33019	-1.51677	-1.67587	-1.46742	-1.58698	-1.42712	-1.37354	-1.418	-1.27553	-1.16966	-1.02616	-1.2123	-1.15187	-1.2688	-1.17229	-1.16178	-0.934644	-0.457556	-0.236686	0.147825	0.69815	0.83571	1.19501	1.39154	1.31629	1.32948	1.30713	1.49994	1.26002	1.30824	1.03503	1.59124	1.33267	1.15033	1.25218	1.03393	1.25	0.960081	1.50278	1.25924	1.73193	1.36165
cell 265	-0.978592	-0.739176	-1.03398	-0.858387	-0.883094	-0.703154	-0.877393	-0.83073	-0.702598	-0.6335	-1.08311	-1.16142	-1.46571	-1.48347	-1.38642	-1.54899	-1.40662	-1.46721	-1.41695	-1.44062	-0.933616	-0.950982	-0.895914	-0.311433	-0.112762	0.336861	0.904291	0.952066	1.2784	1.21934	1.28174	1.70228	1.73807	1.52512	1.10789	1.25465	1.44562	1.44418	1.37169	1.29673	1.3613	1.29988	1.35339	1.2783	1.154	1.90694	1.4292	1.68053	1.88997
cell 266	-1.27791	-0.893321	-0.853148	-1.21535	-1.10513	-1.4954	-1.59472	-1.76306	-0.626695	-1.4954	-0.558938	-0.772714	-1.41434	-1.45174	-1.71599	-1.42769	-1.54796	-1.42907	-1.38184	-1.56265	-1.22223	-1.2304	-1.19364	-1.60609	-1.10094	-0.564591	-0.391798	-0.0967077	-0.479886	-0.696387	0.00429435	-0.0807509	-0.11147	0.215122	0.404465	0.344921	0.69199	0.211189	0.196521	0.181852	0.504137	0.703316	0.610793	0.360489	-0.230118	0.172468	0.397922	0.690044	1.36888
cell 267	-0.980923	-0.987788	-0.924096	-0.633447	-0.668287	-0.547886	-1.00456	-0.855775	-0.797679	-0.983916	-0.8332	-0.937979	-1.17698	-0.88325	-0.973212	-1.04139	-0.913301	-1.02492	-1.15793	-0.970539	-0.939817	-1.0153	-0.578424	-0.0747754	0.28171	0.696823	1.13404	1.26506	1.29376	1.55663	1.29554	1.46902	1.49069	0.92422	1.44159	0.975735	1.15735	0.567874	0.612293	0.656713	-0.169323	1.03122	0.988819	0.986619	1.53892	2.12244	1.71242	1.99607	2.23886
cell 268	-0.410808	-0.163174	-0.249219	-0.353531	-0.508126	-0.925136	-0.816716	-0.762698	-0.971481	-0.93918	-0.842022	-0.695995	-0.943204	-1.0146	-0.971701	-0.954493	-0.993145	-0.999396	-0.878214	-0.905359	-0.892442	-0.911135	-0.791291	-0.45825	-0.166229	0.223557	0.600979	0.825739	1.19355	1.40647	1.38269	1.28483	1.48941	1.50768	1.74493	1.48769	1.01375	1.15936	1.37279	1.58622	1.44181	1.48318	1.04709	1.1149	1.24439	1.34088	1.54629	1.78943	1.7118
cell 269	-1.06059	-0.860254	-0.700168	-0.714175	-0.924159	-0.825106	-1.14578	-1.13185	-1.23037	-0.837088	-1.02841	-1.07233	-1.25525	-1.38265	-1.10021	-1.12332	-1.42255	-1.35814	-1.31669	-0.584395	-1.08763	-1.04188	-1.14693	-0.841924	-0.588191	-0.54565	-0.432664	-0.636567	0.056645	0.547692	0.865072	0.201007	1.0132	0.238436	1.23508	0.930485	0.747827	1.1522	0.729188	0.542588	0.312682	1.26864	1.36772	0.592865	1.59912	1.22369	1.49881	1.02705	1.19803
cell 270	-1.18941	-1.47871	-1.37192	-1.2078	-1.0928	-0.853316	-0.677566	-0.951629	-1.33664	-1.39014	-1.23142	-1.18668	-1.343	-1.14546	-1.13112	-1.30512	-1.09481	-1.10456	-0.989198	-0.893995	-0.702027	-0.582856	-0.262225	-0.166607	0.121998	0.284211	0.319014	0.487891	0.428405	0.550487	0.71827	0.717783	0.909832	1.03677	0.727482	0.754459	0.818815	0.864946	0.600848	0.770769	1.06525	0.941769	1.34222	1.44127	0.988806	1.37807	1.28724	1.32541	1.19328
cell 271	-1.11627	-1.24137	-1.3138	-1.52367	-1.48816	-0.970456	-1.11391	-1.63259	-1.42992	-1.31955	-1.29041	-1.54937	-1.39564	-1.1591	-1.30236	-1.16405	-1.08769	-1.09274	-1.03946	-0.981844	-1.1163	-1.05205	-1.12719	-0.965374	-0.947797	-0.432581	0.219508	-0.445883	0.128275	-0.0438687	0.301662	0.248133	0.441402	0.794354	0.684814	0.729293	0.581964	0.557948	0.456527	0.611881	0.757745	0.383921	0.835749	0.320828	0.244414	0.19	0.280528	0.276128	0.217631
cell 272	-1.38284	-1.46899	-1.49047	-1.00138	-1.18831	-1.07633	-1.13728	-1.0702	-1.39314	-1.12171	-1.04994	-1.4518	-1.59994	-1.12201	-1.19473	-1.35246	-1.08683	-0.928085	-0.66211	-0.509155	-0.615276	-0.129819	0.0970811	0.208527	0.0471071	0.258385	0.5562	0.389254	0.557362	0.814077	1.3371	1.22429	0.815937	0.882237	1.24361	1.1856	0.979498	0.963536	1.20145	1.05392	1.11681	0.923501	1.14223	1.10658	0.673287	1.6623	1.38383	1.58559	1.54207
cell 273	-1.10271	-1.27862	-1.09492	-1.45093	-1.20215	-1.22409	-1.13651	-1.11916	-1.54182	-1.64432	-1.55531	-1.39168	-1.69212	-1.45497	-1.63889	-1.60167	-1.38824	-1.73085	-1.42793	-1.38906	-1.08091	-0.971384	-0.612154	0.166939	0.206575	-0.709006	0.410584	0.402947	0.325392	1.1698	0.343294	1.42165	1.20264	1.43154	1.14953	-0.141471	0.515752	1.14997	1.57599	0.570096	1.13499	1.00938	0.747124	1.08406	0.772892	0.475536	0.767523	0.948988	0.86199
cell 274	-1.5788	-1.50167	-1.46164	-1.56595	-1.47742	-1.68946	-1.38066	-1.35638	-1.74949	-1.6623	-1.65896	-1.40732	-1.59842	-1.26697	-1.48158	-1.54388	-1.37963	-1.37134	-1.30563	-0.994901	-0.766123	0.189327	0.543712	0.787478	0.801253	1.15214	1.06707	1.34759	1.45026	1.50053	1.27966	1.51978	1.25978	1.17856	1.28089	1.19235	1.16148	1.28128	1.36695	1.23628	0.933086	0.990433	1.11583	0.826456	0.957369	1.05872	1.0033	0.676423	1.16532
cell 275	-0.338901	-0.581804	-0.993191	-0.805129	-0.323923	-0.772586	-0.68295	-0.705315	-0.607555	-0.621367	-0.366074	-0.735995	-0.600757	-0.600272	-1.09518	-1.19387	-0.743958	-1.12783	-0.76249	-0.713639	-0.656152	-0.191162	-0.147936	0.0550423	0.777702	1.23029	1.26601	1.91821	1.76117	2.03286	2.06742	1.77058	1.5676	1.23623	1.13268	1.97351	1.54546	1.71452	1.41086	1.84151	1.91818	1.60842	1.7246	1.73701	1.26652	1.5838	1.20515	1.50101	1.59411
cell 276	-1.69008	-1.29488	-1.75823	-1.75306	-1.94655	-1.81766	-1.97357	-1.76747	-1.87276	-1.87036	-1.69116	-1.74255	-1.73528	-1.98464	-1.98482	-1.90575	-1.71598	-1.69548	-1.82003	-1.69298	-1.32093	-1.48713	-1.49553	-0.974354	-0.855297	-0.422229	-0.36128	0.598528	-0.134436	1.12304	1.20471	0.318626	0.492364	0.00529528	-0.365895	0.604758	1.03474	0.534148	0.834561	0.103976	1.18514	1.28691	-0.134785	0.643764	0.967939	1.49668	1.3949	0.98978	1.34015
cell 277	-0.712192	-0.0143164	-0.978113	-0.352466	-1.78556	-1.62741	-1.48697	-1.51542	-1.70259	-1.50763	-1.34468	-1.52874	-1.14974	-1.61754	-1.78916	-1.70418	-1.77863	-1.6196	-1.39196	-1.43163	-1.46485	-0.985608	-1.10971	-0.475107	-0.229593	0.185585	-0.00729648	0.241684	0.748808	0.412306	0.801252	0.934308	0.945821	0.61511	1.06648	0.634842	0.87511	0.688464	1.38767	0.676577	1.09057	0.810188	1.19639	0.879158	1.08615	0.836358	1.44428	0.559217	0.46783
cell 278	-0.336195	0.0499151	0.275194	-0.110196	0.110961	-1.45945	-1.01522	-1.21657	-1.79895	-1.85001	-1.96758	-1.58118	-1.84914	-2.23476	-2.40652	-2.07753	-2.24984	-2.03978	-1.94119	-1.78107	-1.42354	-1.33171	-0.902237	-0.640806	-0.428253	0.161005	0.246114	0.124102	-0.106833	0.122882	0.230852	0.904341	0.83205	0.423208	0.683077	0.668528	0.992752	0.47189	0.584927	0.697964	0.737559	1.68036	0.909967	0.831387	1.24694	1.59739	1.01593	1.15234	1.05537
cell 279	-1.06819	-0.742443	-0.748089	-0.689248	-0.897117	-0.841011	-0.891587	-0.718879	-0.973388	-0.565327	-0.681275	-0.645682	-0.697961	-0.512439	-0.35221	-0.302573	-0.46543	-0.51259	-0.364411	-0.564181	-0.470592	-0.507809	-0.311895	-0.24094	-0.046917	-0.0791832	-0.440444	0.209149	0.602672	0.687669	0.724474	0.729404	0.331336	1.09852	1.18108	1.72728	1.14384	1.56289	1.51846	1.43134	1.73396	1.73935	1.84948	1.8933	1.516	2.06912	2.3896	1.87718	1.45678
cell 280	-1.58632	-1.51265	-1.71967	-1.35571	-1.68822	-1.29421	-1.64507	-1.68904	-1.72061	-1.46987	-1.28734	-1.55822	-1.65982	-1.44709	-1.47641	-1.48433	-1.24995	-1.4081	-1.18398	-1.20497	-0.917286	-0.813843	-0.0446183	-0.537608	0.337667	0.586198	0.601625	0.523227	1.07711	0.546847	0.531368	1.24207	0.837816	1.32609	0.907555	1.68848	1.1921	1.10036	1.17874	1.34833	1.10066	1.1179	0.784579	0.996519	1.11042	0.98174	1.37801	0.781046	0.820354
cell 281	-0.119984	-0.96273	0.284476	-0.662868	-0.919211	-0.73738	-0.533331	-0.463013	-1.28079	-0.857619	-0.419692	-1.22676	-1.01949	-1.06776	-1.2602	-1.10675	-1.00859	-1.11943	-0.982212	-0.747459	-0.334193	-0.51857	-0.634051	-0.563885	-0.20262	-0.318244	0.321047	0.300275	0.409027	0.427155	0.388956	0.331651	1.09165	0.82564	0.632461	0.694465	0.380977	1.0815	1.21015	1.13764	0.311597	0.690988	0.917544	1.04397	1.08411	0.684912	1.02754	1.30537	1.93107
cell 282	0.807311	0.863337	-0.271157	-0.748383	-0.425796	0.21341	0.0597525	-0.85609	-0.7346	-0.222282	-0.743454	-0.556898	-1.03968	-0.602145	-0.754857	-0.528146	-0.713474	-0.578466	-0.684995	-0.632625	-0.625687	-0.488923	-0.105275	-0.453494	-0.445122	-0.443469	-0.170653	0.170307	0.172536	0.476453	0.393096	0.543254	0.966554	0.707889	0.660885	0.573498	0.773015	0.908489	1.0076	1.10671	1.27545	1.0011	1.45983	1.87239	1.4774	2.19181	1.89068	2.26586	2.19916
cell 283	-1.57602	-1.87498	-1.90048	-1.28659	-1.25543	-1.39117	-1.78223	-1.72781	-0.983809	-1.90029	-1.16858	-1.66009	-1.89839	-1.53735	-1.51112	-1.8288	-1.19436	-1.69458	-1.29007	-1.39433	-1.24077	-1.58332	-1.43297	-1.35536	-1.04943	-0.219185	-0.0901631	-0.0119147	0.488009	0.443542	0.906031	0.885053	0.40996	0.615173	1.21792	0.286805	0.286239	0.267818	0.414212	0.560606	1.19612	0.808918	1.05582	1.54527	0.955199	1.02025	0.866297	1.94396	1.4399
cell 284	-1.70965	-1.58978	-1.59769	-1.74211	-1.67729	-1.58475	-1.59249	-1.44178	-1.55313	-1.54839	-1.73592	-1.88892	-1.34056	-1.68684	-1.44717	-1.65931	-1.48076	-1.40279	-1.35893	-1.00351	-1.09887	-0.64761	-0.436051	-0.112882	0.473158	0.875942	0.718482	0.642543	0.843161	0.634477	0.75649	0.715926	0.794113	1.27876	0.939201	1.04749	0.956198	1.06378	1.67894	1.03676	1.1316	1.28933	0.949038	1.38092	1.32804	1.48034	1.49306	1.10147	1.14968
cell 285	-1.15813	-1.41475	-1.27668	-1.17675	-1.21612	-1.15457	-1.15258	-1.12029	-1.2295	-1.06137	-1.34635	-1.23204	-1.07485	-1.07855	-1.14223	-1.00144	-1.13424	-1.13648	-1.1071	-1.10746	-1.0786	-1.16307	-1.04245	-1.07191	-0.899328	-0.911031	-0.626115	-0.126828	0.355379	0.500214	0.624234	0.923617	1.19154	0.951625	1.55396	1.976	1.58319	1.66546	1.54284	1.1739	1.17514	0.947218	0.381652	0.810201	1.2237	1.16867	1.52023	1.53309	1.6472
cell 286	-1.55171	-1.58275	-0.931493	-1.25102	-1.45628	-1.56543	-1.54741	-1.79539	-1.73297	-1.64051	-1.7399	-1.66589	-1.76352	-1.76325	-1.42372	-1.15274	-1.15677	-0.380845	-0.414439	-0.353092	-0.29133	0.256946	0.192073	1.01466	0.682874	0.601028	1.24642	0.661301	1.30192	0.970295	1.31961	0.82159	1.3182	1.10008	0.769028	0.883617	0.786136	0.94575	0.981902	0.963242	1.39028	1.45612	1.09987	0.761279	0.600367	1.11193	0.678699	0.636967	1.12512
cell 287	-1.22701	-1.20033	-1.27856	-1.01285	-1.01818	-1.09713	-1.30811	-1.10727	-1.0092	-1.23451	-1.31379	-1.64162	-0.972535	-1.71302	-1.58926	-1.39514	-1.3851	-1.47529	-1.67231	-1.58516	-1.52162	-1.5562	-1.44621	-1.69585	-1.72026	-1.36494	-1.21362	-0.304613	-0.147899	0.309899	0.238648	0.526909	0.445024	0.776193	1.05434	0.785857	0.684649	0.897859	1.15494	0.637414	1.07066	0.994133	0.927362	0.881727	1.25412	1.54489	1.26256	1.34311	1.18087
cell 288	-0.578487	-0.323633	-0.447964	-1.50179	-1.5127	-1.3497	-1.67027	-1.68369	-1.84432	-1.97173	-1.7299	-1.75601	-1.32143	-1.55731	-1.66416	-1.84536	-1.966	-1.69762	-1.89122	-1.63735	-1.72301	-1.58255	-0.92287	-1.36632	-0.769309	-0.134943	0.133745	0.533913	0.858124	1.26749	1.2631	1.16681	1.22802	0.895489	0.459946	0.57732	0.777344	0.718053	0.716573	0.715093	0.380117	0.420776	0.314205	0.0893826	1.12653	1.33586	0.489472	0.616242	0.459783
cell 289	-1.36606	-1.59708	-1.06173	-1.10966	-1.2016	-0.860586	-1.45718	-0.817248	-1.74588	-1.10465	-1.38701	-1.16726	-0.852504	-1.45001	-1.59085	-1.46617	-1.26495	-1.62467	-1.51408	-1.57393	-1.28224	-0.777821	-0.740502	-0.301254	0.309432	0.812263	1.31549	1.66904	1.44964	1.73845	1.18412	1.31017	1.57963	0.898369	0.869408	1.25824	1.31997	0.524909	0.727171	0.929433	1.09042	1.20856	1.20791	1.47729	1.13971	1.53517	1.48372	1.56663	1.16789
cell 290	-2.00318	-1.78428	-1.64611	-1.69829	-1.45323	-1.09257	-1.22244	-0.897772	-1.42261	-1.39908	-1.55401	-1.60356	-1.59645	-1.43273	-1.32847	-1.46954	-1.40268	-1.43996	-1.31278	-1.2477	-1.3124	-1.14719	-1.17748	-0.945711	-0.569342	-0.507454	-0.362532	-0.146165	0.181573	0.0225666	0.0636731	0.100446	-0.0426637	0.14922	0.545824	0.708932	0.18016	1.70188	2.18065	2.21126	1.67671	1.6599	1.2509	1.41442	0.985141	0.73129	0.39049	0.851938	0.729282
cell 291	-1.76114	-1.49992	-1.61785	-1.48949	-1.35973	-1.45393	-1.58732	-1.65477	-1.70969	-1.55919	-1.58341	-1.65558	-1.73631	-1.64214	-1.67746	-1.51939	-1.56174	-1.34315	-1.37289	-1.32415	-0.851655	-0.793345	-0.449895	0.397363	0.407663	0.752344	0.416973	1.23826	1.52159	1.04326	1.2858	1.07463	1.29199	1.07223	0.963937	0.930465	0.800266	1.07921	1.12609	1.20052	1.05413	1.39843	1.66305	1.4719	1.11275	1.63053	1.54957	1.42595	0.663388
cell 292	-1.51829	-1.54383	-1.62539	-1.51067	-1.21646	-1.16584	-0.983054	-1.58826	-1.17065	-1.27261	-1.34274	-1.64452	-1.83788	-1.5413	-1.64088	-1.65043	-1.59064	-1.73618	-1.605	-1.75664	-1.6651	-1.41618	-1.16132	-0.733999	-0.766741	-0.311756	-0.220683	0.0564338	0.199234	0.355094	0.809281	0.6234	0.727681	0.439198	0.603474	0.246427	-0.243208	-0.104395	0.921799	0.217217	0.395935	0.228834	0.331859	-0.195011	0.260395	0.735654	0.248231	0.129967	1.16638
cell 293	-1.04544	-1.47471	-1.51178	-1.42743	-1.18089	-0.478951	-0.711111	-0.336858	-1.26941	-1.41186	-1.05085	-0.856305	-1.51601	-1.04033	-1.07438	-1.12069	-1.01465	-0.901681	-0.822312	-0.366615	-0.110925	0.0471715	0.361037	0.967741	1.25917	1.4871	1.09688	1.59848	1.12989	0.782728	1.09704	1.03149	1.17822	0.851897	1.32725	1.22128	1.7022	1.53834	1.75772	1.48414	1.19198	1.15095	1.42653	1.03483	1.14009	1.15638	0.893818	0.645638	1.03938
cell 294	-1.27597	-1.10952	-1.25648	-0.681689	-1.01472	-0.960187	-1.20107	-1.13962	-1.13651	-1.30406	-1.35907	-1.19831	-1.12375	-1.30465	-1.28246	-1.38111	-1.15059	-1.08394	-1.17116	-1.171	-1.06199	-0.99825	-1.16583	-1.04418	-0.949956	-1.08933	-0.972641	-1.08464	-0.989661	-0.83572	-0.798494	-0.906977	-0.721976	-0.551368	-0.398002	-0.152737	0.0569664	0.179388	0.623489	0.853429	0.91324	0.851338	1.3218	1.32136	1.28662	1.06673	1.77335	1.53243	1.32533
cell 295	-1.71907	-1.08516	-1.42165	-1.33123	-1.20868	-1.02103	-1.01722	-0.960819	-1.41726	-1.49582	-1.44202	-1.62129	-1.54165	-0.849672	-1.28885	-1.20928	-1.0253	-0.970551	-0.828773	-0.897469	-1.08945	-1.42082	-1.18199	-1.15831	-0.929063	-1.2923	-0.572682	-0.435628	-0.215946	0.369919	0.760129	0.983639	0.499454	0.959135	0.828647	1.02557	0.512065	0.225575	0.467587	0.309325	0.041411	0.599985	0.476881	0.334204	0.154387	0.17327	-0.104352	0.871033	0.6482
cell 296	-2.15079	-1.43069	-1.99013	-1.67167	-1.06666	-2.12757	-1.91999	-1.1015	-1.28573	-1.57024	-1.70698	-1.79138	-1.53869	-1.44797	-1.68063	-1.63439	-1.55322	-1.61585	-1.55946	-0.871948	-1.55028	-1.74175	-1.29017	-0.639823	-1.22344	-0.864353	-0.787605	0.0997443	-0.289146	-0.603926	0.191866	0.38213	0.0481511	0.723196	0.698261	0.249639	0.717344	0.271911	0.80767	0.94906	0.625107	0.74498	-0.019807	0.0325532	0.503104	1.00058	0.405858	0.991607	0.159839
cell 297	-1.00375	-1.04398	-0.917837	-1.13064	-1.07101	-1.15672	-0.988511	-1.07293	-1.03021	-1.00005	-1.05452	-1.33637	-1.20971	-1.21298	-1.26996	-1.13899	-1.12278	-1.2435	-1.14363	-1.06297	-1.02812	-0.94427	-0.937037	-0.74092	-0.534759	-0.183748	0.00259213	0.128058	0.831157	0.617619	1.06184	1.11395	0.937388	1.1291	1.35657	1.27377	1.44999	1.53871	1.38026	0.955216	0.905508	0.932462	1.06423	1.37313	1.64171	1.46861	1.56021	1.28254	1.27751
cell 298	-1.12724	-1.02225	-1.01496	-1.23833	-1.2085	-1.17998	-1.14763	-0.934344	-1.03177	-1.1626	-1.2265	-1.13574	-1.11223	-1.20938	-1.22796	-1.2113	-1.18304	-1.21026	-1.15843	-1.17951	-1.1647	-1.16632	-1.1447	-1.18173	-1.19172	-1.12772	-1.23246	-1.11275	-1.09343	-1.1433	-1.09062	-1.00663	-1.17627	-1.18261	-1.11623	-1.08205	-1.06573	-1.03735	-0.99246	-0.934991	-0.854736	-0.645918	-0.519288	-0.120444	0.175947	0.341816	0.679985	0.945166	1.2679
cell 299	-1.4397	-1.40494	-1.09055	-1.38302	-0.839209	-1.4088	-1.33232	-1.50698	-1.37473	-0.871238	-1.24741	-1.43683	-1.61102	-1.64588	-1.71933	-1.71328	-1.65936	-1.50475	-1.55643	-1.53621	-1.62432	-1.24664	-1.50865	-1.50456	-1.1406	-1.0671	-0.165911	-0.228822	-0.152712	0.363826	0.140572	0.387997	0.183912	0.719257	0.690295	0.868082	1.03984	1.26398	1.09666	0.929332	0.685936	0.995083	0.941009	0.861628	0.836519	0.35425	1.08127	0.515325	1.14522
cell 300	-1.24064	-1.02111	-1.19443	-1.02895	-1.1156	-0.859356	-0.545007	-0.774255	-0.785542	-1.14626	-1.04754	-1.07418	-1.21201	-1.14481	-1.32336	-1.30513	-1.39321	-1.12666	-1.2399	-1.34288	-1.00747	-1.08076	-0.801099	-0.347964	-0.311422	-0.073095	0.236509	0.547206	0.73031	1.16486	1.27951	1.38574	1.64654	1.76361	1.63933	1.73424	1.23867	1.1413	1.35227	1.25674	1.37037	1.36741	1.11207	0.80694	1.34851	1.41333	1.38877	1.46673	1.55391
cell 301	-1.67353	-0.792502	-0.558751	-0.758484	-1.88172	-1.95543	-1.3723	-1.45625	-0.473041	-0.795738	-1.0297	-2.01598	-2.38121	-2.0549	-1.08582	-0.96261	-0.645244	-0.919922	-0.721749	-1.41734	-0.738786	-1.46282	-1.54887	-1.36398	-1.28573	-0.994587	-0.341968	-0.173609	-0.743535	-0.478061	0.400522	-0.546065	0.457397	-0.72871	0.379035	0.725312	0.676948	0.49238	0.883634	1.27489	0.216563	0.584765	-0.0277444	0.586622	0.567129	0.108906	1.1295	0.413808	1.57635
cell 302	-1.37792	-1.29475	-1.47481	-1.45743	-1.24637	-1.35393	-1.46815	-1.18576	-1.26673	-0.846335	-1.25695	-1.14638	-1.14642	-1.32289	-0.902847	-0.928344	-1.1562	-1.1756	-1.4487	-1.34598	-1.31093	-1.07326	-0.975156	-1.11954	-1.23371	-0.403178	-0.864423	-1.02881	-0.649369	-0.927807	-0.91837	-0.473748	0.353248	-0.158885	-0.658772	-0.293605	-0.40333	-0.14613	-0.496013	-0.845897	-0.320847	-0.658615	-0.237549	-0.260532	-0.251832	-0.0643053	0.346267	0.00848371	-0.1545
cell 303	-0.963124	-0.846762	-0.958752	-0.925647	-0.871775	-0.826951	-0.991448	-1.01414	-0.945206	-0.625439	-1.01526	-0.939314	-1.06704	-1.09929	-0.979275	-1.02106	-0.809513	-0.937956	-0.970456	-0.921629	-0.915971	-0.960296	-0.985355	-0.734347	-0.694153	-0.723465	-0.184169	0.227852	0.666023	0.593916	0.856478	0.954098	1.01773	1.43491	1.76116	1.59889	1.52223	1.35925	1.69015	1.6479	1.69796	1.41515	1.1103	1.12469	0.638698	1.19557	1.11619	1.1496	0.85844
cell 304	-1.25594	-1.05278	-1.30284	-1.50253	-1.59162	-1.53175	-1.30254	-1.14261	-0.953376	-1.04587	-1.52767	-1.39597	-0.897088	-1.44845	-0.856513	-1.10013	-1.14565	-1.02896	-0.662068	-0.652374	-0.00448782	-0.239312	0.305384	0.411351	0.81911	0.770155	1.06564	1.33679	1.16418	1.18224	1.61268	1.11232	1.5488	1.8196	2.13226	1.07019	1.11078	0.889848	1.01419	1.68917	1.04737	1.39701	1.11554	1.76099	1.43764	1.34699	1.64614	1.08185	0.80869
cell 305	-1.26554	-1.28979	-0.986415	-1.24386	-1.69818	-1.59276	-2.03417	-1.61451	-1.78514	-1.46195	-1.44564	-1.61532	-1.39684	-1.07644	-1.18721	-0.809044	-1.09087	-1.11048	-0.855831	-0.480335	-0.786832	-0.420312	0.0538827	0.811014	0.623848	0.797522	0.673017	0.633289	0.342006	0.801341	0.862198	1.06469	0.956126	0.961751	0.892928	2.0525	0.976261	1.17769	1.46073	0.671158	1.39151	0.496993	0.467777	1.05328	1.41622	0.664767	0.350346	0.764727	1.13118
cell 306	-0.825535	-0.778988	-1.16673	-0.94696	-1.32775	-1.61677	-1.76452	-1.73873	-0.988214	-1.41197	-1.61035	-1.48232	-1.40715	-1.38911	-1.82369	-1.71223	-1.55281	-1.74743	-1.66244	-1.52617	-1.39754	-1.06133	-0.595935	-0.26414	-0.50538	-0.762521	0.398963	0.674512	0.721363	1.26004	1.31383	0.76249	0.970697	1.01052	0.678201	0.807311	1.04843	1.54757	1.17279	0.797999	1.07527	1.22373	0.822052	1.39875	0.862546	1.57452	1.11855	1.16718	1.01302
cell 307	0.931197	0.741603	0.524797	0.475427	0.837825	0.515634	0.605544	1.26909	-0.194635	-0.440106	-0.861466	-1.18853	-2.09244	-1.1149	-1.65749	-1.10492	-1.58547	-1.55508	-1.48465	-1.35598	-0.845352	-0.835662	-0.475792	-0.744594	-0.208029	-0.258894	-0.583631	-0.238436	-0.338533	0.366847	0.125352	-0.33047	-0.193688	-0.0312349	-0.113309	0.110456	0.142232	0.508321	0.0271267	0.0172128	0.791844	0.455177	0.868794	0.606069	-0.0197095	0.820452	2.30031	1.78132	0.63803
cell 308	-1.03542	-0.770778	-0.689003	-1.05642	-0.891053	-1.11714	-1.09803	-0.946844	-0.888643	-0.948977	-0.909566	-1.12892	-1.13963	-1.02408	-0.870784	-1.03014	-0.946204	-0.922723	-0.810949	-1.0623	-0.970501	-0.542122	-0.85885	-0.849836	-0.81363	-0.894268	-0.999977	-0.922378	-0.908995	-0.78271	-0.662482	-0.788454	-0.90327	-0.886064	-0.852552	-0.748727	-0.481139	-0.477597	-0.516488	0.0705596	0.120229	0.120528	0.454837	0.873495	0.925844	1.12819	1.61812	1.96025	1.20071
cell 309	-0.606758	-0.849267	-0.4135	-0.276742	-0.435281	-0.645695	-0.914311	-0.802386	-0.636053	-0.758164	-0.392925	-0.739131	-0.830854	-0.97927	-1.14786	-0.66892	-1.08283	-0.853922	-0.825655	-0.733796	-0.662958	-0.613021	-1.01995	-0.724517	-0.893647	-0.694081	-1.05404	-0.975332	-0.666035	-1.10254	-1.06967	-1.05627	-0.782126	-1.13625	-0.959298	-0.895893	-1.03605	-0.982877	-0.686674	-0.808737	-0.901632	-0.63528	-0.592827	-0.425221	-0.166684	0.116628	0.483029	0.843631	1.11674
cell 310	-1.56375	-1.43534	-1.37471	-1.3033	-1.41684	-1.45193	-1.29921	-1.31286	-1.31958	-1.43915	-1.35877	-1.37692	-1.32693	-1.01682	-1.11623	-1.14668	-1.22594	-1.27357	-1.10121	-0.914717	-1.11532	-0.417703	-0.958391	-0.376851	-0.261062	-0.373847	0.0988822	0.742305	0.798581	0.831615	1.24385	1.11707	1.08532	1.1456	1.49764	1.29278	1.31902	1.7492	1.16216	1.23528	1.65907	2.08793	1.59781	1.64422	1.8012	1.11854	1.09423	0.79162	0.958823
cell 311	-1.74849	-1.49215	-1.68196	-1.73999	-1.42247	-1.55594	-1.42986	-1.44052	-1.72608	-1.2493	-1.67986	-1.58934	-1.38963	-1.42049	-1.39015	-1.01167	-1.53747	-1.234	-1.53602	-1.4261	-1.21153	-0.989674	-0.63042	-0.372413	0.0112122	0.219342	0.223065	0.45235	0.624279	0.556271	0.625131	1.05723	0.59213	0.636906	0.788593	1.49379	1.70823	0.713116	1.83489	0.812835	1.51164	0.838856	1.25815	1.45879	0.886701	0.680907	1.13527	0.819914	1.1436
cell 312	-1.00961	-0.502173	-0.879465	-0.98613	-1.10957	-1.21131	-1.13492	-1.27112	-1.30988	-1.1417	-1.23504	-1.30502	-1.4372	-1.12679	-1.27626	-1.41065	-1.17664	-0.891981	-0.983519	-0.837399	-1.10518	-0.51233	-0.828972	-0.400952	-0.120651	-0.0980626	0.488008	0.40423	0.667796	0.38565	0.498806	0.761302	0.919403	0.818857	1.06328	1.0555	0.568964	0.744774	0.904271	0.578606	0.553125	0.510282	0.14123	0.8438	0.612405	0.938005	0.658899	1.10445	0.985679
cell 313	-1.39933	-1.11203	-1.08491	-0.415622	-0.247958	-0.179512	-0.940741	-0.819392	-0.476064	-0.966266	-1.08818	-0.929021	-1.37013	-1.39149	-1.12615	-1.24608	-1.18092	-0.915095	-0.94372	-0.920603	-0.915465	-1.20288	-1.01218	-0.911759	-0.83611	-0.594277	-0.380636	-0.113482	0.103931	0.572802	0.710902	0.925268	1.03061	1.0673	0.871152	1.04122	1.04979	1.25299	1.1244	1.39755	0.799856	1.14927	1.35495	1.00359	0.953698	1.33959	1.27107	1.74644	1.36529
cell 314	-1.03227	-1.57116	-1.82736	-1.50045	-1.50658	-1.5935	-1.69861	-1.6264	-1.10382	-1.51121	-1.39063	-1.51287	-1.19775	-1.67657	-1.84432	-1.76693	-1.70209	-1.5547	-1.58479	-1.36242	-1.37445	-1.22614	-1.20109	-1.01382	-0.255033	0.0150589	0.306579	0.94417	0.973661	0.744822	0.951753	1.13964	0.8542	0.793352	1.18954	0.614271	0.669156	0.657446	0.808803	0.96016	0.507211	1.07337	1.26338	1.11922	0.204646	0.601082	1.1737	0.810258	0.897586
cell 315	-1.3959	-1.20174	-1.56142	-1.21265	-1.26446	-1.54926	-1.27609	-1.28527	-1.36571	-1.45217	-1.36002	-1.39251	-1.28356	-1.47083	-1.40568	-1.35107	-1.23811	-1.31817	-1.31055	-1.37844	-1.46067	-1.32626	-1.42831	-1.20817	-0.906837	-0.854947	-0.28859	-0.0903472	-0.162009	0.341359	0.374594	0.175918	0.687449	0.557967	1.12863	0.870438	0.717038	0.985679	1.07602	0.537558	0.437396	0.802779	0.99885	1.25236	1.54421	0.890508	1.09025	0.480503	1.08392
cell 316	-1.2006	-0.78755	-1.02927	-1.59722	-0.982627	-1.76504	-1.04869	-1.3142	-1.48457	-1.19136	-1.78245	-1.78887	-1.33408	-1.54195	-1.7267	-1.60103	-1.41846	-1.78298	-1.56789	-1.68343	-1.32781	-1.37695	-1.29854	-1.09012	-0.805792	-0.758453	-0.625311	-0.119636	0.345806	-0.189758	0.921323	1.21189	0.728525	0.886243	1.12738	0.973552	0.732674	0.781994	0.961845	1.1417	0.895014	0.815409	1.08739	1.17371	0.769205	1.10746	0.545533	1.02554	1.73499
cell 317	-1.06947	-1.45188	-1.08613	-1.27322	-1.05757	-1.09571	-1.40564	-1.18887	-1.34173	-1.17124	-0.765804	-1.03869	-1.18496	-0.798281	-0.644178	-1.00211	-0.744599	-0.678924	-0.679694	-0.863784	-0.721429	-0.671692	-0.651838	-0.820857	-0.637981	-0.67118	-0.901082	-0.426335	-0.412571	-0.0658485	0.326437	0.39634	0.0783318	0.0182481	0.246583	0.0333156	0.234416	0.0416055	-0.0201088	0.000160152	-0.0248832	0.137054	0.392784	0.185794	0.214057	0.413872	0.771228	0.718677	0.628695
cell 318	-1.38173	-0.4384	-0.429772	-0.0135632	-1.19758	-1.38642	-1.47434	-1.31451	-1.28188	-1.36569	-1.26384	-1.29862	-0.995151	-1.56118	-1.56581	-1.58396	-1.73427	-1.63453	-1.66978	-1.69692	-1.64472	-1.5536	-1.60207	-1.64608	-1.57157	-1.57059	-1.6897	-1.38384	-1.44267	-1.05076	-1.03949	-1.01962	-0.833276	-0.953219	-0.549676	-0.707157	-0.447173	-0.56759	-0.105137	-0.00788791	-0.155769	-0.151322	-0.208527	0.166024	0.188745	-0.0237506	-0.0831654	-0.0182506	0.407055
cell 319	-1.06523	-1.38311	-0.989717	-1.05413	-0.969762	-1.10072	-0.991346	-0.801387	-1.05858	-1.23984	-1.08966	-1.0948	-1.1975	-0.631196	-0.842768	-0.749048	-0.527299	-0.70228	-0.80155	-0.79976	-0.685121	-0.619759	-0.723123	-0.52224	-0.639586	-0.52326	-0.317104	-0.257085	-0.30578	0.0184865	0.144088	0.39273	0.730996	0.82997	0.687884	0.570814	0.729306	0.764597	0.968465	0.653047	0.519644	0.562274	0.683195	0.777914	0.440747	0.700292	0.742039	1.14461	1.1074
cell 320	-2.08379	-1.81096	-1.74355	-1.99541	-1.87753	-1.95362	-2.08686	-1.97334	-1.69988	-1.85428	-1.83735	-1.89277	-1.73827	-2.11443	-2.17099	-2.32053	-2.18641	-2.17038	-2.08596	-2.12019	-2.07919	-2.15564	-2.09227	-1.99668	-1.63961	-1.36415	-0.595597	-0.61559	-0.360705	-0.158847	-0.0501195	-0.0558665	0.440402	0.344927	0.208818	0.595338	0.574511	0.674388	0.35258	0.0341137	0.227532	0.276798	0.199049	0.651627	0.19781	0.506432	0.535216	0.417226	0.377263
cell 321	-1.61016	-0.987183	-0.45307	-1.36553	-1.43522	-1.61329	-1.54807	-1.86249	-1.67696	-1.75355	-1.66697	-1.75146	-1.89602	-2.06904	-1.95713	-1.98351	-1.88272	-1.95143	-1.83485	-1.21344	-1.15479	-0.545599	0.091518	-0.015689	0.778387	0.871327	0.628018	0.271742	0.553877	0.677632	1.27662	0.0948626	0.679528	0.985923	1.32334	1.21306	1.62321	1.04792	0.887174	1.03348	0.636712	0.612294	0.994794	0.968925	1.09208	0.699846	0.746952	1.37806	0.850237
cell 322	-1.55348	-1.43058	-1.58614	-1.64881	-1.56304	-1.69509	-1.59335	-1.32557	-1.78814	-1.58427	-1.5762	-1.59989	-1.72719	-1.50022	-1.54771	-1.43525	-1.51141	-1.44969	-1.40952	-1.35686	-1.34125	-1.28642	-1.28121	-1.00314	-0.918061	-0.678745	-0.444624	-0.219619	0.109426	0.355252	0.251118	0.465994	0.552816	0.781641	1.0321	0.95539	0.845023	0.860365	1.06664	1.05467	1.05877	0.825639	0.782646	0.827454	0.849691	0.876774	0.788506	1.11092	1.05466
cell 323	-0.0375497	-1.22259	-2.0738	-2.09973	-1.19341	-1.9639	-2.17672	-1.15065	-0.913595	-1.51927	-0.731585	-0.939138	-1.34141	-1.60983	-1.03717	-0.0990611	-1.50117	-1.1348	-0.483628	-0.967079	-1.13274	-1.51587	-0.909354	-0.661368	-1.34612	-1.38567	-1.26868	-1.25716	-0.796187	-0.740207	-0.757241	-1.23546	-1.16948	-1.16691	-1.35907	-1.04779	-0.976553	-1.23089	-0.830214	-0.429541	-1.20535	-0.529449	-0.492181	0.672983	-0.90251	0.572245	0.446677	-0.335685	-0.745759
cell 324	-1.11179	-1.15883	-1.34403	-1.27566	-1.13184	-0.633576	-0.338662	-1.19169	-1.37224	-1.15672	-1.23252	-1.40595	-1.51298	-1.4508	-1.3074	-1.1481	-1.36664	-1.41069	-1.27895	-1.29879	-1.17944	-0.933115	-0.933851	-0.814965	-0.531662	-0.325732	-0.065348	0.062562	0.212942	0.513861	0.431998	0.347983	0.265686	0.620069	0.239722	0.303831	0.337297	0.458299	0.633915	0.0532583	0.082491	0.198861	0.789062	0.954404	0.95522	0.946927	0.606238	1.04091	1.47832
cell 325	-1.13847	-1.25697	-1.13247	-1.10006	-1.34694	-1.24181	-1.29743	-1.18875	-1.30029	-1.22317	-1.19252	-1.26138	-0.924931	-1.22036	-1.30075	-1.30451	-1.2019	-1.37672	-1.26142	-1.14012	-1.26635	-1.28194	-1.24049	-1.31972	-1.06713	-1.24623	-1.0695	-1.03964	-0.881695	-0.630874	-0.538469	-0.273852	-0.163312	0.35236	0.452875	0.833878	1.13157	0.829877	1.06133	1.15653	0.829535	1.23102	1.17144	1.27401	1.1645	0.996547	1.36856	1.19992	1.01888
cell 326	-1.71438	-1.58815	-1.1863	-1.70968	-1.24989	-1.32664	-1.80536	-1.60791	-1.55829	-1.8011	-1.94655	-1.92879	-1.87315	-1.8564	-1.91409	-1.83963	-1.89146	-1.78665	-1.82749	-1.74182	-1.61319	-1.2755	-1.15929	-0.639362	-0.500401	-0.498589	-0.0339105	0.198481	0.289985	0.477213	0.443916	0.62803	0.25168	0.123924	0.0919214	-0.133763	0.586601	-0.414653	-0.137045	0.0972658	0.0449333	-0.429191	-0.308138	-0.327236	0.297868	0.109463	0.488396	0.478104	0.539121
cell 327	-1.86031	-1.93688	-1.58038	-1.87398	-1.82367	-1.84023	-1.79309	-1.71049	-1.73285	-1.62662	-1.59158	-1.55495	-1.68605	-1.68845	-1.69567	-1.57452	-1.77596	-1.65779	-1.47953	-1.4273	-1.33609	-1.17962	-0.908835	-0.586904	-0.588615	-0.732181	-0.391326	-0.0954127	-0.0205483	0.0618922	-0.0140692	0.17599	0.396783	0.654887	0.565604	0.568684	0.511383	0.493243	0.616739	0.275815	0.653426	0.48815	0.345736	0.809024	0.786689	1.30447	1.37287	1.30168	1.42493
cell 328	-1.44817	-1.48816	-1.63057	-1.51691	-1.40971	-1.51478	-1.75257	-1.69155	-1.55242	-1.61773	-1.43265	-1.56217	-1.69893	-1.42367	-1.24349	-1.49845	-1.40391	-1.36799	-1.36325	-1.22958	-1.28823	-1.24278	-1.41987	-1.09241	-1.31864	-1.14281	-0.789775	-0.555936	-0.308767	0.0642339	0.0897758	0.583172	0.697364	0.950651	0.887051	0.574003	0.594546	0.920874	0.64048	0.804635	0.970541	1.21548	1.42583	1.38168	1.2251	1.64758	1.14427	0.472218	0.585699
cell 329	-1.53921	-2.26926	-1.15893	-1.75312	-2.13006	-1.19018	-0.436113	-1.16408	-1.73245	-1.67199	-1.51045	-1.38693	-1.08872	-1.22941	-0.676118	-1.36684	-1.724	-1.29918	-1.12416	-1.39321	-1.39095	-0.265693	-0.504755	-0.237639	-0.198724	0.814747	0.369493	1.16383	0.900368	0.665906	0.158128	0.693944	1.31816	0.453341	0.763348	0.966004	0.880901	1.16954	1.5666	1.96367	0.958786	0.795602	0.635078	0.819904	1.84221	0.296328	0.228963	0.236148	0.922284
cell 330	-0.495173	-1.3159	-1.48984	-1.54908	-1.86389	-1.71491	-1.44349	-1.83151	-1.85647	-1.7569	-1.91613	-1.77298	-1.82953	-1.39081	-1.44056	-1.3746	-1.45038	-1.31925	-1.14758	-1.30159	-1.23504	-0.886928	-0.179675	-0.324481	0.135264	0.493079	0.543331	0.363081	0.407357	1.03778	0.185656	0.476502	0.592585	1.13222	0.618656	0.916726	0.623337	0.654911	1.50645	1.24334	0.490153	1.27028	0.804311	1.06088	0.536235	1.33405	1.51078	0.282829	0.929983
cell 331	-1.32541	-1.26697	-1.35737	-1.31666	-1.33484	-1.23251	-1.39109	-1.28342	-1.4066	-1.37157	-1.33341	-1.43962	-1.57304	-1.32243	-1.16783	-1.21511	-1.20045	-1.20563	-1.15059	-1.19384	-1.0036	-1.27322	-1.11558	-0.881799	-0.988409	-0.753098	-0.749118	-0.486754	-0.384787	-0.016545	0.2432	0.3708	0.592303	0.562402	0.663698	0.789646	0.905587	0.903953	0.96636	0.83793	0.552601	1.1412	1.01113	1.05681	0.842857	1.03735	0.494899	0.863189	0.847329
cell 332	-1.26282	-2.18837	-1.59784	-1.2689	-1.97691	-1.72107	-2.1447	-2.12196	-2.22907	-2.07739	-2.24894	-2.08443	-2.11213	-0.793326	-1.1319	-0.913922	-1.21544	-1.01788	-0.980614	-1.47979	-1.09939	-0.991656	-1.15665	-1.04561	-0.733048	-0.0402699	-0.315168	-0.0331174	0.490297	0.314699	0.161159	0.354833	0.293053	0.32717	0.605072	0.719567	0.119222	-0.200322	0.128998	0.553977	0.329551	0.52177	0.419211	0.632662	0.791226	0.345922	0.299722	0.741345	0.612488
cell 333	0.269513	-0.31883	-0.700878	-1.22562	-1.56688	-1.57833	-1.11947	-0.369537	-0.329616	-0.455889	-1.95882	-1.96466	-2.24829	-2.00913	-2.06036	-1.84139	-2.45678	-1.78521	-1.79476	-1.6094	-2.0262	-1.84916	-1.80602	-1.0679	-0.779175	-0.473509	-0.459966	0.171097	0.179318	0.554098	1.19164	0.380954	0.86918	0.186072	0.113753	0.700865	0.687607	-0.734563	-0.165469	0.403624	0.503766	0.65378	0.526267	1.18994	0.905386	1.43449	0.412431	1.53492	0.387029
cell 334	-1.72382	-1.57881	-1.45798	-1.22867	-1.5351	-1.00213	-0.90127	-1.14664	-1.1944	-1.35767	-1.43807	-0.965053	-1.29048	-1.51962	-1.67738	-1.40282	-1.42944	-1.13463	-1.58556	-1.42278	-1.3433	-1.39971	-1.55305	-1.44609	-1.50854	-1.53347	-1.63002	-1.24158	-1.28914	-0.931741	-0.819089	-0.43962	-0.480386	-0.308818	-0.0945705	-0.180024	-0.102488	0.23746	0.3445	0.154788	0.142805	0.133779	0.310254	0.174365	-0.115076	0.0337269	0.0665479	-0.244335	-0.00916366
cell 335	-1.27849	-0.214968	-1.60304	-1.63123	-1.32427	-1.56923	-1.55517	-1.7374	-1.73295	-1.38957	-1.82709	-1.18053	-1.70123	-1.43914	-1.12238	-1.57764	-1.34038	-1.35279	-1.50104	-1.37738	-1.35801	-1.46809	-1.32336	-1.29718	-1.52468	-1.45256	-1.2103	-1.35702	-1.45352	-1.42567	-1.37029	-0.789359	-0.41656	-0.302069	-0.354519	-0.163588	-0.235728	0.0881845	0.294849	0.163871	0.200663	0.1423	0.215833	0.126924	0.562227	0.839229	0.881041	0.513229	0.66268
cell 336	-1.13161	-1.30408	-1.04569	-1.12392	-1.40567	-1.47972	-1.29361	-1.17722	-1.38887	-1.4108	-1.76703	-1.31981	-1.64738	-1.2994	-1.33885	-1.10171	-1.13195	-1.31851	-1.12155	-1.21929	-1.12541	-1.27752	-1.03734	-1.11333	-1.11887	-0.629289	-0.881739	-0.889781	-0.566154	-0.225714	0.0167467	-0.0345034	-0.101257	-0.151352	0.0659126	0.346949	0.37033	0.259239	0.262158	0.310727	1.3418	0.393765	0.318649	0.32104	0.686952	1.01233	0.906319	1.42616	0.87119
cell 337	-1.41592	-1.40074	-1.19275	-1.56132	-1.05777	-1.80155	-1.72518	-1.23272	-1.66945	-1.48966	-0.974094	-1.29139	-1.12778	-0.900469	-1.07828	-0.973402	-0.731838	-1.10429	-0.689942	-0.735992	-0.325366	-0.63662	0.113223	-0.181885	-0.305109	-0.145844	0.411854	0.555604	0.0904243	-0.200587	-0.390425	0.0239176	0.277769	0.491449	0.378484	1.27222	0.768991	0.479647	0.882864	0.27079	0.544187	-0.446432	0.70914	0.343764	0.653146	0.474244	0.381207	0.468262	-0.0415509
cell 338	-1.1685	-0.948213	-1.57247	-1.31005	-1.17204	-1.11708	-1.40221	-1.33338	-1.126	-1.32178	-1.04048	-1.41688	-1.65787	-1.52949	-1.29219	-1.48117	-1.44265	-1.25755	-1.56276	-1.30852	-1.43672	-0.876682	-0.586052	-0.67571	-0.579252	-0.244189	-0.39544	-0.122975	-0.112392	0.395465	-0.135788	0.0120561	-0.247912	-0.285962	-0.434079	-0.0630841	-0.479521	-0.277945	-0.512651	0.0476573	-0.285245	-0.416757	-0.215805	-0.401653	-0.167069	-0.140924	-0.323285	0.419242	0.179112
[truncated: 231 more columns]

## Sheet: Fig 3C (left)
Correlation between Msn2 and Msn4 nuclear localization traces in the same cell (diagonal values) or different cells (non-diagonal values), in the immediate response after 1.2M NaCl stress induction (time 0-90 min).
Msn4 localization \ Msn2 localization	cell 1	cell 2	cell 3	cell 4	cell 5	cell 6	cell 7	cell 8	cell 9	cell 10	cell 11	cell 12	cell 13	cell 14	cell 15	cell 16	cell 17	cell 18	cell 19	cell 20	cell 21	cell 22	cell 23	cell 24	cell 25	cell 26	cell 27	cell 28	cell 29	cell 30	cell 31	cell 32	cell 33	cell 34	cell 35	cell 36	cell 37	cell 38	cell 39	cell 40	cell 41	cell 42	cell 43	cell 44	cell 45	cell 46	cell 47	cell 48	cell 49
cell 1	0.799315	-0.364275	0.494618	0.540289	0.6516	0.574123	0.557865	0.499297	0.446597	0.463272	0.363903	0.281651	0.641885	0.528399	0.382725	0.720976	0.51355	0.465841	0.338508	0.689751	0.0844304	0.42126	0.569699	0.336541	0.514538	0.47907	0.514699	0.343201	0.430634	0.470961	0.40713	0.549125	0.236644	0.504976	0.583009	0.473781	0.400511	0.145715	0.27682	0.483454	0.17048	0.541162	0.467079	0.399958	0.470107	0.428874	0.174368	0.595535	0.382565
cell 2	0.0398612	0.241225	0.141321	0.127801	0.0630328	0.105575	-0.056023	-0.050476	-0.085169	-0.00744064	-0.0332265	-0.108638	0.105564	-0.0679359	-0.147146	0.201566	-0.0254557	0.000693659	-0.286107	0.079286	0.259996	-0.08144	0.046422	-0.0997348	-0.0669304	-0.103271	0.125446	-0.146062	0.0289991	-0.132177	-0.192531	0.0831894	-0.125367	0.0146664	-0.0786824	0.0508136	-0.104151	-0.24954	-0.052661	-0.136527	0.0234134	-0.201578	-0.0417552	-0.0935023	-0.00189295	-0.160257	-0.187925	-0.0521318	-0.145709
cell 3	0.54434	-0.281813	0.69975	0.583229	0.534155	0.691143	0.514914	0.610812	0.392858	0.564431	0.520754	0.417111	0.710386	0.614121	0.482223	0.796375	0.497385	0.591912	0.385107	0.733281	0.191531	0.557011	0.648243	0.535261	0.527282	0.610357	0.567767	0.467552	0.502948	0.530779	0.429223	0.718776	0.266725	0.647864	0.623535	0.533195	0.365123	0.042752	0.41586	0.553476	0.210643	0.466661	0.55942	0.583891	0.523826	0.493871	0.20173	0.655482	0.529039
cell 4	0.500684	-0.0822295	0.475939	0.701346	0.522098	0.63468	0.519896	0.627736	0.431001	0.622671	0.523403	0.370094	0.793524	0.625395	0.447432	0.779269	0.467119	0.578917	0.164154	0.679022	0.135416	0.524361	0.607174	0.46577	0.596398	0.459056	0.593307	0.52104	0.60711	0.522893	0.249803	0.65135	0.106935	0.692166	0.621164	0.368146	0.27595	-0.140944	0.300006	0.50466	-0.0240976	0.276623	0.549129	0.502853	0.579019	0.518666	-0.0116157	0.516531	0.497635
cell 5	0.634677	-0.284844	0.448198	0.552241	0.752582	0.570736	0.6086	0.579871	0.455657	0.552665	0.400321	0.436212	0.69219	0.609863	0.467877	0.773549	0.547283	0.593273	0.374296	0.714383	0.0675283	0.510937	0.583509	0.488756	0.584575	0.503887	0.575555	0.508833	0.571375	0.548303	0.426919	0.675094	0.280196	0.532343	0.632354	0.506229	0.461052	0.256781	0.367477	0.513658	0.189072	0.441814	0.455571	0.47794	0.470843	0.48798	0.160862	0.65233	0.392935
cell 6	0.57365	-0.257188	0.608396	0.594754	0.567867	0.840542	0.58781	0.675999	0.440922	0.683944	0.643928	0.523998	0.778786	0.715311	0.519734	0.869605	0.595284	0.660512	0.356863	0.806323	0.217341	0.654001	0.657815	0.612614	0.631262	0.650384	0.643018	0.541476	0.576999	0.592242	0.403319	0.768129	0.243217	0.720762	0.714224	0.462065	0.400458	-0.0812066	0.377749	0.579221	0.202117	0.377871	0.624516	0.629712	0.595835	0.57468	0.0966771	0.660972	0.631822
cell 7	0.645943	-0.423897	0.476822	0.554914	0.647398	0.678998	0.811362	0.637931	0.516053	0.680262	0.531153	0.429047	0.750775	0.698818	0.645934	0.775238	0.585242	0.701403	0.504017	0.80159	0.0393704	0.642661	0.720564	0.566242	0.66298	0.666105	0.61931	0.591869	0.628184	0.648893	0.48868	0.75149	0.433457	0.679632	0.760085	0.557015	0.411844	0.132874	0.392153	0.617802	0.131028	0.54652	0.600942	0.609888	0.633122	0.57432	0.283211	0.686458	0.600569
cell 8	0.596336	-0.312246	0.575808	0.64953	0.642071	0.744372	0.61197	0.772717	0.520674	0.690255	0.638569	0.639423	0.791404	0.722148	0.555749	0.825759	0.600387	0.711761	0.474564	0.790828	0.0571235	0.678385	0.77999	0.647286	0.698036	0.722087	0.643409	0.602204	0.634387	0.701059	0.496867	0.814558	0.396817	0.731885	0.745987	0.505475	0.502588	0.131354	0.437082	0.685758	0.152404	0.456258	0.646004	0.66474	0.620216	0.677114	0.240528	0.626204	0.664419
cell 9	0.65156	-0.164555	0.504187	0.498988	0.617979	0.542158	0.503364	0.513969	0.463979	0.524355	0.307943	0.275847	0.701243	0.482955	0.270985	0.794744	0.506986	0.472737	0.200591	0.694171	0.249512	0.379492	0.548313	0.252524	0.507364	0.366831	0.620921	0.295649	0.519093	0.379212	0.201711	0.544853	0.129288	0.488498	0.52108	0.500109	0.25677	0.070255	0.209532	0.436182	0.174496	0.381378	0.422765	0.398421	0.48044	0.322125	0.00830024	0.550101	0.350148
cell 10	0.614771	-0.216312	0.558928	0.592784	0.634115	0.732557	0.650067	0.714931	0.491135	0.798977	0.582709	0.531028	0.839794	0.723566	0.564199	0.871938	0.586514	0.701087	0.393453	0.852095	0.216755	0.639196	0.707744	0.585789	0.676187	0.638584	0.695021	0.56871	0.685196	0.635879	0.340181	0.777063	0.332725	0.761197	0.703927	0.47809	0.330006	0.00103739	0.338193	0.595936	0.131319	0.410455	0.629225	0.661379	0.670305	0.559819	0.117283	0.621654	0.652851
cell 11	0.457879	-0.301571	0.451585	0.538736	0.503503	0.800316	0.609838	0.679081	0.440158	0.684623	0.796242	0.668283	0.660963	0.78367	0.643245	0.734393	0.613571	0.737783	0.498126	0.746329	0.0469661	0.746761	0.69268	0.743013	0.671086	0.727483	0.57216	0.656289	0.552296	0.69558	0.534672	0.788075	0.348112	0.743957	0.793803	0.442655	0.519257	0.00724395	0.522084	0.6227	0.137366	0.325067	0.683771	0.681354	0.618979	0.670179	0.197202	0.653991	0.689817
cell 12	0.528156	-0.427369	0.44166	0.581767	0.640666	0.720869	0.652282	0.727245	0.571881	0.723836	0.701434	0.804038	0.682261	0.823532	0.677716	0.772962	0.684887	0.797528	0.638602	0.786535	-0.100847	0.78884	0.757821	0.768541	0.783001	0.783182	0.641291	0.754999	0.642034	0.807404	0.609048	0.831198	0.514028	0.738242	0.810872	0.491515	0.623257	0.278634	0.544813	0.739074	0.185677	0.477137	0.652339	0.74715	0.653932	0.750071	0.309185	0.673866	0.734465
cell 13	0.668976	-0.252622	0.57791	0.653177	0.65399	0.76232	0.675757	0.729616	0.549188	0.742287	0.61992	0.537611	0.909963	0.744701	0.575524	0.894834	0.619109	0.714831	0.43614	0.875988	0.154484	0.714044	0.73752	0.590608	0.73599	0.643742	0.694771	0.616657	0.659435	0.659913	0.410718	0.75906	0.246924	0.810693	0.765894	0.516708	0.462349	0.0430126	0.385518	0.657047	0.172271	0.49854	0.707086	0.645355	0.654689	0.602238	0.114019	0.702793	0.67043
cell 14	0.609272	-0.415918	0.481009	0.628976	0.678244	0.796146	0.720725	0.733445	0.534045	0.726163	0.659142	0.644936	0.77272	0.883104	0.68091	0.830435	0.669866	0.740784	0.612986	0.809069	-0.0298845	0.779975	0.772932	0.757541	0.77312	0.748746	0.651355	0.720412	0.678683	0.798101	0.632412	0.836877	0.453485	0.770761	0.826526	0.532731	0.606602	0.222882	0.506524	0.730542	0.174525	0.567986	0.660153	0.713436	0.614715	0.681308	0.313332	0.772088	0.675994
cell 15	0.443757	-0.340853	0.4591	0.556912	0.573476	0.736033	0.718992	0.628248	0.398058	0.696661	0.577217	0.570489	0.68545	0.73281	0.886163	0.666991	0.59196	0.819396	0.527764	0.732445	-0.0109895	0.757141	0.780173	0.687077	0.583199	0.827701	0.58125	0.75004	0.666924	0.639064	0.627557	0.888631	0.5827	0.727453	0.78545	0.532278	0.452212	0.0481724	0.489355	0.589399	0.131869	0.444532	0.594257	0.74285	0.699207	0.714915	0.333648	0.627252	0.693098
cell 16	0.662026	-0.281286	0.579633	0.681621	0.648859	0.775117	0.645898	0.73257	0.523512	0.716825	0.641399	0.581013	0.845681	0.760653	0.553803	0.927549	0.646881	0.696572	0.443912	0.862895	0.0921178	0.7187	0.720818	0.647788	0.750675	0.679986	0.642625	0.614259	0.647708	0.697168	0.462649	0.761059	0.265808	0.791389	0.757131	0.461546	0.488982	0.0319177	0.430672	0.659995	0.208269	0.474327	0.684129	0.665522	0.621181	0.624614	0.0893689	0.706601	0.672016
cell 17	0.711474	-0.268632	0.496679	0.60947	0.662283	0.686016	0.642057	0.628496	0.55131	0.579797	0.613763	0.54041	0.76118	0.691882	0.484207	0.808451	0.79951	0.648364	0.499681	0.792342	0.0203244	0.617565	0.685702	0.520202	0.699925	0.591277	0.661804	0.535783	0.537858	0.644891	0.483909	0.679967	0.273092	0.702072	0.782462	0.563608	0.566154	0.201763	0.490485	0.60923	0.0264858	0.52884	0.615594	0.540424	0.628158	0.603029	0.212261	0.605152	0.578641
cell 18	0.561623	-0.311728	0.557961	0.656165	0.657081	0.767442	0.743845	0.698415	0.517613	0.71457	0.657212	0.615363	0.806369	0.728911	0.755778	0.816213	0.638295	0.923686	0.519953	0.848253	0.0288604	0.781592	0.816725	0.681656	0.725316	0.820974	0.673893	0.726634	0.681532	0.716564	0.579274	0.884278	0.479223	0.785158	0.84222	0.563181	0.552461	0.0754152	0.513771	0.661223	0.139842	0.486724	0.70563	0.747997	0.749475	0.751698	0.256339	0.650276	0.756087
cell 19	0.484716	-0.497109	0.364357	0.460117	0.621328	0.555344	0.638515	0.590785	0.496026	0.574154	0.495019	0.600277	0.513621	0.706483	0.590928	0.569154	0.564386	0.636364	0.827502	0.626242	-0.187054	0.674164	0.671968	0.632703	0.654498	0.658805	0.532635	0.620716	0.541203	0.749516	0.708907	0.683918	0.526861	0.595237	0.722774	0.51801	0.590326	0.547297	0.528112	0.712232	0.075399	0.720011	0.567622	0.679574	0.445104	0.607543	0.587531	0.661627	0.568389
cell 20	0.652944	-0.24331	0.633791	0.652335	0.656486	0.82422	0.667607	0.749509	0.536816	0.702212	0.630225	0.57358	0.874217	0.748985	0.656982	0.898793	0.695731	0.800511	0.469073	0.927794	0.162811	0.720892	0.763191	0.613588	0.714639	0.717199	0.70118	0.621708	0.655083	0.659164	0.480923	0.844786	0.340158	0.801857	0.810558	0.581623	0.506897	0.0290463	0.453697	0.631181	0.186477	0.498572	0.68677	0.719648	0.719918	0.63901	0.160693	0.659934	0.705869
cell 21	0.152955	-0.222579	0.186874	0.0213058	0.21581	0.0955693	0.129972	-0.0344322	-0.00106818	0.03924	-0.0441556	-0.00861763	0.0649441	0.0910933	0.139166	0.0866939	0.0386231	0.15336	0.232133	0.0419247	0.159832	0.0993938	0.300133	0.126124	0.0722071	0.146346	0.174955	0.076472	0.0895287	0.12676	0.273726	0.211893	0.446699	-0.00335358	0.18389	0.44433	0.190269	0.373854	0.274926	0.137158	0.0874684	0.277296	0.0190251	0.120067	-0.0673212	0.0641866	0.386041	0.333536	-0.0386271
cell 22	0.564414	-0.350165	0.522456	0.659801	0.657451	0.826024	0.738344	0.728213	0.542032	0.759275	0.680807	0.700425	0.835906	0.837081	0.712916	0.868958	0.682876	0.854015	0.57773	0.851383	0.0453361	0.875433	0.803599	0.767526	0.790735	0.813582	0.740671	0.771388	0.718206	0.77784	0.606528	0.870808	0.469682	0.846706	0.864047	0.565159	0.576636	0.105419	0.544995	0.733146	0.206803	0.524084	0.765807	0.78188	0.706406	0.776969	0.243009	0.763098	0.803081
cell 23	0.600966	-0.340764	0.600625	0.561905	0.674377	0.736044	0.726499	0.68105	0.519892	0.686415	0.570198	0.553283	0.804875	0.726052	0.656624	0.820232	0.644804	0.763141	0.530002	0.803494	0.0821284	0.703118	0.840889	0.640682	0.712329	0.74907	0.673803	0.643361	0.689316	0.713272	0.527792	0.838303	0.473641	0.741724	0.771469	0.598467	0.505211	0.177863	0.506124	0.625123	0.139641	0.541887	0.640008	0.697102	0.657702	0.6696	0.331938	0.698739	0.657469
cell 24	0.495758	-0.380555	0.518654	0.592489	0.605058	0.774759	0.673554	0.715288	0.500317	0.753822	0.668256	0.694994	0.772621	0.782573	0.701115	0.83687	0.627281	0.828339	0.543441	0.799525	0.0551522	0.82778	0.808493	0.828793	0.763157	0.81878	0.674952	0.776997	0.720303	0.765943	0.558676	0.872077	0.494723	0.789693	0.810486	0.530105	0.546339	0.132174	0.526875	0.67019	0.191582	0.447313	0.698544	0.780762	0.659224	0.734654	0.246104	0.736636	0.771564
cell 25	0.753359	-0.378758	0.454266	0.596302	0.711546	0.572032	0.666994	0.644278	0.599765	0.590998	0.502525	0.466865	0.753793	0.665716	0.404205	0.801787	0.640748	0.615407	0.547595	0.768254	0.0205301	0.55571	0.655979	0.512877	0.796033	0.559312	0.669061	0.511437	0.565666	0.735767	0.468486	0.620339	0.282224	0.615612	0.734147	0.540867	0.577601	0.458859	0.460152	0.714852	0.0572363	0.675329	0.609789	0.56595	0.549355	0.509918	0.305795	0.664596	0.52899
cell 26	0.529237	-0.392871	0.544306	0.560989	0.653564	0.770583	0.720006	0.698001	0.518367	0.733001	0.640409	0.689923	0.74119	0.758649	0.798439	0.773491	0.669494	0.856078	0.58024	0.821185	0.00320555	0.793778	0.804346	0.739766	0.720735	0.880358	0.662269	0.745686	0.695434	0.730795	0.585738	0.896442	0.56736	0.759728	0.789543	0.545595	0.560217	0.129021	0.553402	0.667413	0.185116	0.507223	0.704615	0.790531	0.719913	0.765174	0.303206	0.673184	0.776121
cell 27	0.582005	-0.187253	0.5403	0.606249	0.668318	0.66763	0.615934	0.643105	0.559333	0.699291	0.526342	0.531112	0.833649	0.697415	0.462472	0.847351	0.645392	0.689084	0.464792	0.787373	0.216316	0.658499	0.731086	0.612298	0.691064	0.666442	0.872902	0.580306	0.622429	0.635929	0.360253	0.747157	0.333056	0.730232	0.711364	0.604758	0.472094	0.192038	0.446791	0.665182	0.125223	0.505702	0.627694	0.660474	0.628375	0.603957	0.256168	0.681607	0.625016
cell 28	0.503075	-0.379592	0.467021	0.613414	0.664438	0.721502	0.683932	0.703064	0.524536	0.730653	0.609405	0.693363	0.755103	0.782332	0.779468	0.781896	0.646854	0.831556	0.560142	0.78624	-0.00282285	0.787502	0.809525	0.778345	0.736356	0.826649	0.666197	0.817701	0.739435	0.762828	0.596751	0.910915	0.560323	0.775992	0.812652	0.533512	0.539791	0.164415	0.523083	0.662343	0.138698	0.425599	0.655093	0.761404	0.673606	0.733823	0.260479	0.717818	0.725028
cell 29	0.490529	-0.336039	0.479496	0.607892	0.674827	0.676993	0.631483	0.656213	0.387891	0.691091	0.482482	0.537951	0.768128	0.707305	0.637027	0.759528	0.56492	0.725455	0.471894	0.697851	0.0937537	0.667793	0.756043	0.641905	0.67779	0.695773	0.647819	0.72825	0.85094	0.663315	0.48902	0.819737	0.461886	0.70222	0.756514	0.596589	0.44356	0.179862	0.458969	0.550023	0.109599	0.417987	0.560188	0.653791	0.614538	0.609613	0.231791	0.712545	0.61613
cell 30	0.568769	-0.424417	0.381093	0.535759	0.635087	0.624462	0.663844	0.656502	0.455419	0.634096	0.593289	0.582704	0.627123	0.704908	0.539959	0.705108	0.578111	0.651089	0.622196	0.673212	-0.0538274	0.650443	0.727344	0.702495	0.717028	0.713018	0.572282	0.638707	0.595537	0.828251	0.623205	0.719358	0.497171	0.655937	0.756096	0.379116	0.579913	0.355785	0.479235	0.702795	0.0312364	0.548196	0.553522	0.675829	0.503183	0.601691	0.380664	0.642421	0.550873
cell 31	0.552534	-0.515767	0.329028	0.447939	0.631006	0.554898	0.637271	0.566085	0.389389	0.505414	0.493201	0.557526	0.522459	0.699401	0.640797	0.580334	0.54176	0.63744	0.622672	0.612018	-0.205698	0.643142	0.6304	0.613477	0.631064	0.65283	0.457397	0.632145	0.500274	0.68721	0.761388	0.703449	0.549241	0.559674	0.700308	0.493245	0.591629	0.395625	0.507256	0.628265	0.133718	0.603158	0.503692	0.569276	0.469008	0.622768	0.4337	0.687168	0.509758
cell 32	0.494825	-0.38091	0.536615	0.608416	0.625384	0.784569	0.705784	0.723659	0.475415	0.71707	0.638572	0.677897	0.755801	0.772488	0.81765	0.773986	0.661853	0.852463	0.52374	0.809236	0.019617	0.784884	0.820415	0.730908	0.690931	0.836824	0.630578	0.77687	0.70328	0.718893	0.639509	0.943943	0.564049	0.769316	0.809221	0.553312	0.524459	0.0619903	0.520263	0.644828	0.169456	0.451786	0.654687	0.762853	0.70912	0.759195	0.266468	0.676978	0.738873
cell 33	0.400799	-0.466662	0.351962	0.419909	0.556597	0.495605	0.620686	0.511913	0.358914	0.590604	0.350837	0.54292	0.51934	0.630709	0.716981	0.512703	0.50301	0.695781	0.556377	0.573171	-0.0749939	0.593037	0.734161	0.558012	0.591432	0.714399	0.537532	0.66852	0.676642	0.660281	0.607126	0.782932	0.73671	0.533356	0.65184	0.55196	0.418431	0.320219	0.429892	0.549049	0.137889	0.502077	0.46772	0.656099	0.535312	0.606734	0.407446	0.577636	0.576596
cell 34	0.581657	-0.303863	0.587874	0.653754	0.619296	0.823996	0.675903	0.746432	0.512575	0.776475	0.672889	0.656419	0.881765	0.821657	0.674818	0.895621	0.670192	0.807361	0.510267	0.879237	0.098324	0.817808	0.785008	0.731181	0.770938	0.7836	0.721537	0.730912	0.723102	0.743882	0.51226	0.858271	0.387573	0.885825	0.825199	0.563531	0.506163	0.0207606	0.491061	0.689445	0.193582	0.485257	0.760519	0.750986	0.707414	0.703334	0.153084	0.742778	0.787915
cell 35	0.597992	-0.401359	0.444669	0.64376	0.661763	0.723573	0.770198	0.714748	0.543269	0.735448	0.667631	0.62458	0.790552	0.789537	0.67907	0.795069	0.71864	0.807782	0.636083	0.818397	-0.0515886	0.768967	0.797383	0.702646	0.799005	0.755446	0.674371	0.718307	0.684163	0.795027	0.615221	0.805871	0.459409	0.802035	0.922152	0.562006	0.600351	0.283133	0.523535	0.765695	0.0863018	0.588422	0.693937	0.720967	0.696268	0.723411	0.338074	0.704449	0.717224
cell 36	0.400181	-0.0920878	0.534106	0.395256	0.347989	0.480442	0.361771	0.287999	0.146982	0.329142	0.108028	0.148818	0.608595	0.389391	0.274787	0.644121	0.376725	0.437174	0.076705	0.522787	0.415533	0.336539	0.543743	0.235849	0.367346	0.319691	0.598619	0.301727	0.418463	0.228472	0.196753	0.532936	0.223449	0.425466	0.481755	0.821691	0.250306	0.000662327	0.383885	0.218126	0.17737	0.256984	0.265421	0.302704	0.340846	0.219278	0.0402714	0.608892	0.262583
cell 37	0.600222	-0.36515	0.527506	0.565231	0.651822	0.704238	0.656697	0.647161	0.525913	0.570205	0.619093	0.657232	0.723859	0.730254	0.626418	0.732737	0.746138	0.79206	0.623905	0.743153	-0.0374019	0.73436	0.741743	0.645589	0.784619	0.7334	0.658682	0.68768	0.586747	0.765661	0.655503	0.773972	0.459455	0.690798	0.872781	0.623137	0.755999	0.38046	0.595023	0.695801	0.129537	0.588557	0.688567	0.697807	0.652737	0.721243	0.367274	0.70315	0.664697
cell 38	0.529926	-0.371697	0.333742	0.485159	0.698674	0.341931	0.505328	0.492396	0.504454	0.448016	0.287701	0.475761	0.592076	0.513522	0.347782	0.590712	0.492972	0.564739	0.573175	0.55363	-0.00506614	0.481415	0.523881	0.435748	0.65566	0.506765	0.653605	0.505951	0.505217	0.616904	0.427369	0.507921	0.376689	0.471835	0.633941	0.575764	0.54461	0.733234	0.462326	0.628738	0.0202115	0.669419	0.487795	0.496248	0.514826	0.517727	0.452162	0.541557	0.46289
cell 39	0.358313	-0.440115	0.470726	0.474586	0.541045	0.591434	0.582181	0.540812	0.435928	0.53985	0.48001	0.609014	0.573623	0.682077	0.666456	0.574744	0.559816	0.70103	0.680219	0.602679	-0.0689256	0.687495	0.698282	0.644899	0.670165	0.733425	0.538369	0.698758	0.570621	0.718729	0.693016	0.709081	0.521246	0.648594	0.75955	0.616092	0.591441	0.399407	0.721542	0.633264	0.0546651	0.612532	0.537804	0.690491	0.551883	0.681215	0.501646	0.6581	0.639615
cell 40	0.565201	-0.342883	0.417961	0.573342	0.68146	0.681302	0.686875	0.688878	0.619372	0.677175	0.662007	0.671689	0.744064	0.808022	0.59909	0.746332	0.694965	0.717024	0.714357	0.763768	-0.0918842	0.797616	0.68207	0.747	0.750435	0.7407	0.737895	0.698817	0.557844	0.817518	0.602513	0.733934	0.448083	0.753006	0.823123	0.502099	0.650117	0.419556	0.510891	0.861778	0.182403	0.64539	0.730617	0.73089	0.624778	0.721561	0.404211	0.692688	0.694531
cell 41	0.237062	-0.330513	0.415921	0.322593	0.349073	0.419402	0.406415	0.297877	0.208656	0.455022	0.258426	0.414679	0.451131	0.489208	0.55042	0.463262	0.318777	0.573972	0.369222	0.449504	0.033169	0.53883	0.521862	0.487232	0.463776	0.579555	0.454663	0.542984	0.54134	0.402841	0.409099	0.603259	0.440343	0.416018	0.514078	0.593166	0.297182	0.123584	0.372441	0.277754	0.24451	0.350811	0.428821	0.533166	0.416221	0.507869	0.266317	0.553324	0.525362
cell 42	0.549591	-0.44283	0.44764	0.442803	0.564281	0.45703	0.534503	0.436445	0.461842	0.429183	0.310108	0.386319	0.495033	0.589973	0.373378	0.525211	0.483743	0.465475	0.715194	0.574514	-0.0528539	0.522248	0.542512	0.440971	0.564855	0.522133	0.564806	0.404716	0.359744	0.600565	0.602418	0.495583	0.385207	0.494955	0.615751	0.599009	0.541989	0.596955	0.496354	0.649055	0.0618294	0.883095	0.482013	0.530077	0.402589	0.460077	0.601903	0.636977	0.458651
cell 43	0.553707	-0.274692	0.622859	0.626161	0.621681	0.818811	0.610145	0.663074	0.432056	0.647952	0.628015	0.63464	0.824866	0.789941	0.655169	0.81659	0.664625	0.804695	0.541535	0.796813	0.139777	0.796556	0.7646	0.684305	0.730956	0.76412	0.719632	0.707524	0.687267	0.694588	0.603719	0.841799	0.419558	0.820279	0.843877	0.641055	0.592794	0.126382	0.577164	0.67033	0.175867	0.537494	0.767841	0.708833	0.668036	0.714267	0.255991	0.763705	0.764916
cell 44	0.528224	-0.368744	0.577056	0.648549	0.643988	0.778259	0.674825	0.757676	0.582809	0.77075	0.692871	0.740899	0.760156	0.81002	0.737518	0.800648	0.707328	0.836312	0.679184	0.850467	-0.0450228	0.826383	0.794177	0.774661	0.765876	0.869874	0.70939	0.749776	0.645858	0.812841	0.645737	0.880641	0.48949	0.831398	0.826611	0.51006	0.596152	0.203654	0.552833	0.78432	0.139329	0.609596	0.762255	0.896942	0.711029	0.770054	0.363054	0.66374	0.816295
cell 45	0.538005	-0.354616	0.536057	0.619702	0.698021	0.727511	0.718629	0.730808	0.540219	0.711279	0.633545	0.617466	0.779461	0.746723	0.757048	0.725671	0.65395	0.829394	0.619095	0.817616	-0.0726855	0.756624	0.782892	0.681596	0.714743	0.820988	0.669024	0.727604	0.670489	0.724264	0.57557	0.808949	0.462919	0.807475	0.863738	0.51029	0.54194	0.207632	0.510061	0.732066	0.125655	0.593829	0.704592	0.72194	0.826675	0.767952	0.360735	0.624367	0.773392
cell 46	0.526142	-0.435964	0.52246	0.601812	0.665204	0.74535	0.745654	0.748532	0.561243	0.737578	0.674563	0.719383	0.754367	0.815241	0.772634	0.730818	0.713427	0.84988	0.682554	0.800836	-0.0769674	0.816049	0.799013	0.748436	0.770728	0.827511	0.674205	0.788277	0.702238	0.799065	0.69804	0.893388	0.555973	0.790733	0.87614	0.555042	0.613956	0.268996	0.548463	0.739335	0.0656417	0.614434	0.733463	0.790823	0.741146	0.842628	0.418951	0.666086	0.789709
cell 47	0.284697	-0.411914	0.246392	0.245995	0.388784	0.338421	0.452746	0.343148	0.293863	0.310026	0.374447	0.41175	0.191743	0.45721	0.449157	0.240725	0.393925	0.361581	0.711416	0.30934	-0.280741	0.49121	0.423688	0.50012	0.378036	0.523662	0.29174	0.414235	0.203188	0.563879	0.670337	0.429553	0.41298	0.353712	0.536313	0.296913	0.511533	0.578329	0.479795	0.561594	-0.00357772	0.609188	0.342234	0.48523	0.281991	0.4858	0.715866	0.438182	0.365392
cell 48	0.441485	-0.284204	0.552232	0.521023	0.523455	0.653031	0.496151	0.54407	0.404145	0.57981	0.42075	0.471946	0.73346	0.663835	0.460497	0.765192	0.45747	0.638914	0.382784	0.703962	0.188408	0.653974	0.653648	0.593571	0.583644	0.630125	0.691991	0.584095	0.574897	0.569044	0.458523	0.717501	0.34718	0.663932	0.675852	0.58411	0.39146	0.0945863	0.358233	0.546556	0.278549	0.475788	0.513053	0.653526	0.469714	0.519602	0.152793	0.814033	0.548078
cell 49	0.524087	-0.372713	0.584278	0.656225	0.619195	0.7747	0.731529	0.725457	0.548215	0.763097	0.685516	0.706758	0.812096	0.783525	0.728236	0.821371	0.6833	0.865471	0.646406	0.859027	-0.0172595	0.849483	0.760864	0.73292	0.768739	0.847949	0.702299	0.757476	0.704667	0.770753	0.574799	0.832256	0.452428	0.871922	0.821453	0.532784	0.501986	0.131604	0.52955	0.729369	0.175478	0.622689	0.795379	0.815675	0.774527	0.811612	0.340649	0.643334	0.909314
cell 50	0.469051	-0.352451	0.564314	0.615637	0.596397	0.815385	0.69737	0.714334	0.466956	0.776882	0.681889	0.650123	0.79577	0.826401	0.740003	0.806991	0.653242	0.816445	0.596229	0.801251	0.0460098	0.820413	0.777757	0.779849	0.750894	0.824271	0.689379	0.772889	0.703975	0.776455	0.627638	0.886609	0.446132	0.817521	0.851612	0.57767	0.546265	0.131009	0.533193	0.72146	0.188419	0.5492	0.695487	0.821313	0.661439	0.753118	0.323484	0.746728	0.776889
cell 51	0.605665	-0.416645	0.492179	0.577619	0.641279	0.582255	0.617368	0.605915	0.503338	0.657255	0.419592	0.56398	0.6919	0.719597	0.530994	0.735418	0.610706	0.638703	0.598462	0.741293	-0.00791425	0.585842	0.672392	0.494153	0.650129	0.614847	0.672627	0.576684	0.605995	0.669339	0.519332	0.721021	0.448458	0.67424	0.687485	0.592097	0.413382	0.343296	0.417151	0.683016	0.158115	0.6694	0.555657	0.603958	0.565098	0.581926	0.392552	0.653103	0.580013
cell 52	0.507327	-0.32548	0.426256	0.594669	0.642468	0.59175	0.625584	0.569974	0.50731	0.551811	0.549566	0.605934	0.686612	0.726312	0.636904	0.633346	0.578732	0.780066	0.616974	0.677547	-0.18885	0.736363	0.644792	0.615629	0.724456	0.708312	0.670183	0.684838	0.569391	0.716049	0.604116	0.680712	0.407737	0.678737	0.749289	0.534827	0.644327	0.340308	0.502515	0.727079	0.0281026	0.697559	0.730407	0.692572	0.627482	0.738152	0.374478	0.618062	0.692466
cell 53	0.496147	-0.324331	0.417844	0.671751	0.633091	0.735818	0.769467	0.692495	0.538548	0.728377	0.690455	0.678454	0.792893	0.839311	0.757062	0.776411	0.669799	0.867427	0.592574	0.802806	-0.0660985	0.839707	0.771829	0.770283	0.790163	0.79318	0.741933	0.775645	0.653277	0.782538	0.603768	0.81841	0.484385	0.805183	0.858575	0.552299	0.585965	0.188818	0.534937	0.77315	0.0870716	0.560284	0.768005	0.762019	0.722121	0.779287	0.310334	0.659258	0.782956
cell 54	0.402426	-0.311299	0.376622	0.446161	0.452541	0.587269	0.647711	0.49109	0.385077	0.631098	0.510244	0.566879	0.646318	0.66864	0.675876	0.633213	0.594238	0.802457	0.51204	0.704266	0.00904742	0.690986	0.725376	0.59631	0.658103	0.678664	0.633836	0.687968	0.63695	0.62771	0.485703	0.756672	0.5365	0.686271	0.805216	0.666748	0.448037	0.155593	0.50152	0.555476	0.108857	0.441616	0.628853	0.606624	0.655831	0.648962	0.294892	0.641019	0.701785
cell 55	0.552092	-0.380085	0.584294	0.668017	0.673227	0.785823	0.73987	0.725641	0.567115	0.713526	0.6744	0.659915	0.781898	0.775117	0.800793	0.7905	0.701171	0.874265	0.609157	0.866512	-0.020006	0.794569	0.809297	0.709419	0.735794	0.850841	0.653127	0.749354	0.663426	0.756086	0.631552	0.904131	0.506852	0.806255	0.856645	0.554308	0.5677	0.133792	0.532738	0.692998	0.123829	0.57812	0.738147	0.786805	0.763645	0.789096	0.348993	0.645975	0.78915
cell 56	0.4005	-0.424186	0.405337	0.536036	0.573179	0.672408	0.65673	0.632948	0.488022	0.628312	0.64339	0.739161	0.622458	0.775159	0.804727	0.613184	0.636384	0.819677	0.719999	0.681138	-0.152965	0.853969	0.765369	0.820252	0.728108	0.84563	0.610308	0.838445	0.619595	0.79253	0.748277	0.824283	0.563851	0.735749	0.816174	0.536946	0.644732	0.312053	0.643889	0.700633	0.120068	0.593251	0.67269	0.782951	0.636942	0.818489	0.472619	0.682978	0.767733
cell 57	0.555527	-0.360555	0.560526	0.628233	0.717396	0.743628	0.625384	0.6947	0.5678	0.685365	0.586665	0.613464	0.792907	0.742468	0.670607	0.824508	0.636393	0.774124	0.517288	0.790941	0.0630649	0.734882	0.756249	0.704868	0.7241	0.759788	0.712099	0.721012	0.662933	0.690412	0.543786	0.851321	0.455002	0.735013	0.788303	0.586135	0.532027	0.184756	0.534793	0.651582	0.207972	0.535731	0.658774	0.669191	0.701265	0.749962	0.2737	0.721637	0.689147
cell 58	0.367668	0.013521	0.326714	0.360097	0.232625	0.316808	0.215037	0.271413	0.170337	0.21264	0.161876	0.129293	0.495305	0.267914	0.132815	0.463748	0.207342	0.20921	-0.0122018	0.407479	0.312127	0.172349	0.37564	0.0960399	0.284524	0.154991	0.389668	0.133893	0.312363	0.196572	-0.0281208	0.266993	0.119364	0.346297	0.310605	0.367576	0.0942496	-0.0498125	0.161876	0.159384	-0.00269952	0.13306	0.259278	0.158246	0.223648	0.105642	-0.0380934	0.342977	0.202072
cell 59	0.612028	-0.301239	0.599155	0.697715	0.690194	0.803948	0.736451	0.739177	0.54902	0.755493	0.67216	0.61545	0.863784	0.76122	0.690781	0.881639	0.697256	0.835339	0.485162	0.870902	0.0889114	0.769521	0.786982	0.667097	0.751835	0.795643	0.737645	0.704867	0.716653	0.709867	0.486505	0.862429	0.372728	0.815061	0.849399	0.577774	0.515166	0.0677203	0.490744	0.663336	0.165339	0.465909	0.735121	0.732691	0.772722	0.72505	0.202958	0.691709	0.74065
cell 60	0.456918	-0.391579	0.514037	0.585938	0.618607	0.785899	0.724313	0.682157	0.463915	0.717705	0.649431	0.680537	0.735636	0.805367	0.832766	0.761773	0.649432	0.857172	0.610259	0.796259	-0.0311695	0.83326	0.791716	0.783011	0.708789	0.870721	0.639655	0.787263	0.687046	0.735926	0.655455	0.886786	0.58764	0.793232	0.832493	0.554404	0.568475	0.115171	0.556008	0.688702	0.175138	0.512343	0.718844	0.788476	0.68832	0.781984	0.344707	0.707216	0.799072
cell 61	0.575183	-0.272248	0.550967	0.67436	0.68119	0.755019	0.701113	0.699536	0.598349	0.733546	0.634914	0.647805	0.871783	0.808388	0.698318	0.825128	0.661892	0.854906	0.532682	0.838093	0.0378165	0.811851	0.749338	0.676485	0.758393	0.78156	0.819708	0.699248	0.689773	0.734188	0.506122	0.819512	0.40077	0.810552	0.798682	0.570707	0.515717	0.145416	0.4997	0.722773	0.170698	0.603982	0.792606	0.765662	0.766269	0.769425	0.282123	0.673787	0.790527
cell 62	0.593816	-0.246672	0.575576	0.695848	0.667841	0.777864	0.689027	0.712837	0.542985	0.736474	0.633751	0.582845	0.879721	0.756661	0.588752	0.868915	0.68615	0.776823	0.490807	0.826645	0.134184	0.745767	0.748104	0.647298	0.749915	0.706479	0.804993	0.67988	0.732332	0.707685	0.430219	0.78944	0.343574	0.800797	0.8144	0.603999	0.497681	0.138023	0.502461	0.68629	0.13046	0.515848	0.714964	0.704001	0.713708	0.662587	0.225362	0.671882	0.702809
cell 63	0.534078	-0.393666	0.578973	0.605148	0.700286	0.749732	0.692775	0.742729	0.550907	0.674497	0.65423	0.686113	0.776062	0.754348	0.784703	0.779448	0.684343	0.863683	0.625884	0.821579	-0.011583	0.817951	0.74638	0.746299	0.771636	0.838731	0.680767	0.757507	0.672509	0.756699	0.601832	0.874484	0.512008	0.771272	0.801107	0.544318	0.610425	0.220267	0.575765	0.708425	0.14145	0.596858	0.761704	0.804705	0.758185	0.798161	0.353144	0.629315	0.819675
cell 64	0.687376	-0.280562	0.635353	0.673257	0.728753	0.740538	0.688048	0.720612	0.593735	0.650426	0.605934	0.580875	0.886322	0.737302	0.59779	0.874417	0.699394	0.820621	0.547327	0.886248	0.081575	0.73488	0.731481	0.615599	0.769359	0.711954	0.772024	0.624059	0.633349	0.691743	0.490893	0.762373	0.311095	0.78543	0.835878	0.629072	0.583736	0.238634	0.508829	0.711591	0.168165	0.646147	0.74872	0.686138	0.757832	0.699394	0.291567	0.680845	0.739482
cell 65	0.551397	-0.322501	0.625792	0.529912	0.640213	0.706304	0.587211	0.60784	0.443564	0.577201	0.564257	0.61349	0.702393	0.703279	0.665196	0.740868	0.656616	0.78669	0.547651	0.755198	0.0866655	0.699323	0.763609	0.610436	0.647231	0.751599	0.709149	0.608082	0.589793	0.637952	0.58624	0.835477	0.557251	0.702852	0.769442	0.658186	0.552422	0.207204	0.570165	0.595216	0.139554	0.56029	0.653325	0.671446	0.686787	0.69483	0.418909	0.674107	0.691742
cell 66	0.51006	-0.548262	0.398109	0.515146	0.639959	0.594501	0.643029	0.581502	0.477677	0.570247	0.52591	0.625152	0.55483	0.723863	0.698786	0.588285	0.559777	0.71658	0.690359	0.635739	-0.223549	0.71833	0.737471	0.667643	0.685777	0.761732	0.548641	0.689704	0.543451	0.745739	0.721389	0.757058	0.616993	0.613533	0.717289	0.504339	0.616976	0.377067	0.494908	0.690693	0.149945	0.670804	0.620247	0.686573	0.536067	0.740193	0.497168	0.69464	0.63227
cell 67	0.635659	-0.320756	0.498786	0.544314	0.639943	0.549627	0.641509	0.558822	0.528992	0.565128	0.412952	0.395129	0.705594	0.641575	0.449613	0.680841	0.569941	0.622882	0.635992	0.70057	0.0109094	0.58619	0.658237	0.4864	0.663912	0.591005	0.736994	0.483329	0.527364	0.653604	0.482078	0.604144	0.397443	0.610687	0.721792	0.677858	0.543757	0.484284	0.469668	0.708654	0.0902937	0.763682	0.596064	0.600704	0.581105	0.535594	0.471553	0.670537	0.555233
cell 68	0.401964	-0.502094	0.363719	0.403549	0.5742	0.463801	0.579263	0.481891	0.402623	0.462811	0.377941	0.593376	0.453567	0.603572	0.730465	0.447617	0.532713	0.694064	0.662215	0.551256	-0.186518	0.634964	0.643192	0.590698	0.57135	0.711356	0.473652	0.668008	0.519021	0.657797	0.727794	0.728231	0.692668	0.509875	0.683278	0.548218	0.540028	0.468409	0.567506	0.561917	0.0918077	0.603828	0.495289	0.661059	0.50589	0.6581	0.524234	0.585951	0.556774
cell 69	0.50768	-0.299634	0.414802	0.579448	0.592786	0.71443	0.638774	0.673749	0.533953	0.74384	0.542973	0.627247	0.819598	0.79467	0.655694	0.751187	0.650483	0.751253	0.564048	0.764894	0.0757236	0.749833	0.737313	0.686512	0.731246	0.704454	0.750052	0.764299	0.789648	0.716286	0.476419	0.800067	0.44318	0.766687	0.799972	0.604779	0.47454	0.177235	0.478301	0.682084	0.16331	0.494551	0.66048	0.735639	0.651948	0.654854	0.222265	0.715333	0.704858
cell 70	0.609135	-0.368813	0.565186	0.626415	0.723817	0.707185	0.664586	0.676714	0.530799	0.658483	0.553799	0.630699	0.788098	0.801331	0.672302	0.825148	0.627267	0.747296	0.581361	0.79791	-0.00545823	0.751507	0.757375	0.692394	0.759198	0.773553	0.709819	0.706377	0.649542	0.732874	0.576704	0.821375	0.452408	0.734766	0.751053	0.643142	0.581327	0.28759	0.541922	0.678851	0.238277	0.63748	0.676011	0.670576	0.653723	0.719949	0.364824	0.73528	0.695685
cell 71	0.538832	-0.478684	0.489726	0.606734	0.697031	0.687599	0.688204	0.686387	0.577907	0.673197	0.602068	0.726654	0.668905	0.783633	0.747728	0.661006	0.656481	0.801429	0.768592	0.757767	-0.179389	0.803372	0.762028	0.696732	0.73061	0.818953	0.636517	0.757525	0.634373	0.770961	0.717316	0.806572	0.567001	0.74248	0.815904	0.553088	0.589866	0.367474	0.539381	0.766982	0.151348	0.708637	0.711518	0.765707	0.674125	0.781493	0.500332	0.663083	0.752876
cell 72	0.470034	-0.465564	0.350163	0.510574	0.642902	0.560954	0.674013	0.579581	0.506654	0.579937	0.538907	0.674753	0.604376	0.736654	0.753555	0.587412	0.617136	0.803094	0.686693	0.65574	-0.208005	0.750665	0.708174	0.71033	0.708088	0.783348	0.639737	0.770382	0.615415	0.741554	0.69286	0.765981	0.586675	0.641477	0.757597	0.576619	0.601833	0.435533	0.563491	0.675244	0.113979	0.649549	0.639592	0.709758	0.658519	0.774184	0.49515	0.625146	0.716743
cell 73	0.613169	-0.332362	0.587833	0.668261	0.673838	0.821628	0.706351	0.71411	0.596926	0.697991	0.657326	0.669971	0.824919	0.83086	0.703223	0.830277	0.740121	0.815655	0.639469	0.871885	-0.00865172	0.83758	0.79266	0.688155	0.742306	0.792465	0.740631	0.709157	0.630855	0.72845	0.612938	0.827628	0.382184	0.831738	0.867481	0.618451	0.593346	0.171249	0.525301	0.740648	0.21601	0.641239	0.742988	0.753659	0.741081	0.77205	0.328413	0.748799	0.784511
cell 74	0.551118	-0.352404	0.590163	0.608607	0.654598	0.79721	0.716724	0.647869	0.519743	0.6686	0.587529	0.632629	0.778944	0.826072	0.717158	0.791923	0.649627	0.81458	0.63697	0.823528	0.0337353	0.827011	0.750919	0.695496	0.716648	0.821795	0.729652	0.701346	0.635587	0.707722	0.628767	0.828322	0.487601	0.786109	0.809703	0.657681	0.61219	0.214653	0.585167	0.70695	0.213456	0.650858	0.751334	0.736223	0.690035	0.746433	0.404411	0.739649	0.772826
cell 75	0.387633	-0.351915	0.341703	0.458431	0.503243	0.531912	0.5767	0.518408	0.354147	0.497494	0.547135	0.614017	0.534315	0.643106	0.604275	0.550108	0.633811	0.681147	0.594658	0.571314	-0.118022	0.696087	0.645806	0.690189	0.657726	0.703671	0.569144	0.655858	0.490455	0.703283	0.63867	0.652443	0.505656	0.596689	0.770811	0.551993	0.658747	0.403564	0.627135	0.62394	0.0507686	0.522799	0.564356	0.63323	0.560886	0.71041	0.44081	0.598268	0.647791
cell 76	0.541935	-0.0692094	0.564786	0.498606	0.482999	0.536712	0.445189	0.393973	0.38666	0.448564	0.271583	0.262902	0.764716	0.5293	0.34135	0.743937	0.480852	0.592792	0.203623	0.673499	0.335545	0.467647	0.607828	0.327081	0.494259	0.448047	0.766564	0.387772	0.545162	0.383156	0.219396	0.592326	0.256489	0.562549	0.599222	0.758081	0.331742	0.067619	0.376232	0.399139	0.203981	0.412811	0.459219	0.412163	0.555627	0.382391	0.108148	0.637883	0.466724
cell 77	0.495322	-0.184796	0.512152	0.579365	0.449008	0.668455	0.469878	0.51964	0.372237	0.579709	0.494489	0.438713	0.743646	0.634604	0.373481	0.789916	0.426991	0.574622	0.224055	0.705023	0.193823	0.577047	0.544554	0.507146	0.603827	0.538112	0.588578	0.476145	0.530223	0.488905	0.25823	0.601498	0.078708	0.670103	0.594956	0.428778	0.296147	-0.141306	0.294204	0.455892	0.272167	0.341914	0.574112	0.518734	0.496325	0.463489	-0.0287036	0.664658	0.56261
cell 78	0.554911	-0.24447	0.585962	0.502308	0.523415	0.612201	0.544543	0.454048	0.385045	0.511174	0.315846	0.335589	0.748321	0.6269	0.429459	0.766271	0.505444	0.611303	0.311214	0.699998	0.301693	0.53029	0.681283	0.462374	0.563223	0.537496	0.737885	0.496398	0.606092	0.503531	0.340528	0.693604	0.380779	0.59537	0.649832	0.774274	0.382087	0.133363	0.392186	0.469384	0.188255	0.471187	0.50739	0.48619	0.525083	0.432351	0.172957	0.748366	0.499638
cell 79	0.569364	-0.323264	0.493325	0.522424	0.583254	0.609487	0.632992	0.503726	0.432917	0.519747	0.473137	0.474737	0.645836	0.71732	0.555816	0.686336	0.589881	0.650411	0.598755	0.669917	-0.0341047	0.670417	0.672701	0.589003	0.677194	0.609505	0.67641	0.556799	0.526124	0.65664	0.598841	0.674496	0.403828	0.617161	0.757014	0.762862	0.605179	0.367744	0.636287	0.6048	0.0839896	0.688249	0.588652	0.589833	0.549839	0.582843	0.453663	0.716815	0.560634
cell 80	0.477474	-0.368999	0.401558	0.541345	0.617037	0.611513	0.623957	0.615613	0.46968	0.547202	0.53205	0.647384	0.60904	0.742922	0.716408	0.61764	0.627011	0.736351	0.657547	0.653275	-0.137241	0.73212	0.771431	0.714911	0.662084	0.747181	0.616302	0.760002	0.63842	0.738543	0.71192	0.81437	0.603565	0.645443	0.762617	0.601424	0.632323	0.373441	0.615749	0.654219	0.128857	0.551579	0.575359	0.68151	0.570248	0.713393	0.438271	0.67298	0.624425
cell 81	0.3843	-0.446013	0.379979	0.559053	0.583323	0.636231	0.702917	0.591576	0.472753	0.679619	0.570976	0.66334	0.676718	0.767512	0.780426	0.636028	0.624602	0.806471	0.653814	0.69328	-0.155927	0.803929	0.765407	0.755287	0.69908	0.810743	0.643222	0.820092	0.679562	0.726525	0.644041	0.802296	0.605795	0.71701	0.808235	0.566465	0.568429	0.255412	0.518329	0.71296	0.152508	0.58874	0.66448	0.725268	0.65159	0.78686	0.390793	0.731223	0.748402
cell 82	0.352958	-0.119593	0.394116	0.419139	0.372203	0.41186	0.43409	0.265316	0.267865	0.368209	0.142097	0.249961	0.60033	0.490275	0.456377	0.5071	0.405879	0.582035	0.277474	0.491883	0.166117	0.453036	0.557903	0.288295	0.455291	0.384317	0.60253	0.458184	0.508374	0.335977	0.344311	0.540097	0.340239	0.443604	0.611581	0.817681	0.393581	0.212059	0.464626	0.344441	0.0975382	0.457058	0.38163	0.372799	0.479261	0.400254	0.235434	0.630974	0.370177
cell 83	0.26377	-0.280248	0.137085	0.127684	0.277212	0.0434041	0.284632	0.107732	0.110879	0.134526	0.0194289	-0.0198068	0.0928678	0.103988	0.170582	0.0118446	0.140416	0.202134	0.450811	0.122281	-0.147388	0.115598	0.241636	0.033107	0.159156	0.157355	0.14871	0.0689621	0.0919572	0.20796	0.301743	0.0966687	0.311131	0.0736102	0.289256	0.323581	0.31672	0.57779	0.217477	0.356975	-0.0355874	0.552803	0.147004	0.161337	0.176167	0.176573	0.541432	0.180003	0.103691
cell 84	0.536462	-0.360338	0.50936	0.634736	0.670466	0.693903	0.717729	0.679649	0.590723	0.6786	0.607406	0.708353	0.763829	0.821466	0.765503	0.728699	0.71863	0.839523	0.686938	0.798677	-0.123375	0.838256	0.780214	0.740032	0.770986	0.828892	0.737639	0.77339	0.684802	0.775172	0.632645	0.822702	0.525472	0.797299	0.815168	0.580175	0.629421	0.282237	0.568374	0.751982	0.139984	0.677277	0.752899	0.795267	0.746012	0.808787	0.38458	0.685743	0.818361
cell 85	0.456426	-0.234654	0.550877	0.421196	0.492982	0.654473	0.509695	0.540472	0.351766	0.515902	0.477407	0.472018	0.600264	0.623344	0.518531	0.662917	0.474441	0.642966	0.47218	0.641477	0.046708	0.623161	0.58707	0.591505	0.554401	0.590989	0.584348	0.520145	0.458006	0.552949	0.482139	0.70277	0.392563	0.581713	0.610801	0.603149	0.474746	0.151384	0.488699	0.526004	0.171817	0.445797	0.573249	0.569664	0.509013	0.554254	0.354832	0.560756	0.580596
cell 86	0.595686	-0.236503	0.429269	0.592706	0.653892	0.557054	0.625102	0.567744	0.514312	0.538699	0.471327	0.456192	0.753159	0.651433	0.535698	0.675092	0.609617	0.6809	0.562771	0.696394	0.05151	0.60645	0.656021	0.496959	0.689803	0.577742	0.712422	0.573362	0.578027	0.635948	0.457194	0.623956	0.372758	0.641118	0.772283	0.671425	0.61039	0.436075	0.536807	0.684746	0.0171192	0.635962	0.618042	0.556915	0.666091	0.596427	0.38913	0.605595	0.572598
cell 87	0.595398	-0.300225	0.559015	0.706293	0.704694	0.854162	0.70745	0.786262	0.576801	0.77699	0.716113	0.731724	0.851066	0.854452	0.722422	0.877582	0.716431	0.815418	0.568784	0.877913	0.00496751	0.836006	0.784761	0.741679	0.777502	0.816497	0.714625	0.761721	0.715074	0.770339	0.567588	0.875288	0.437085	0.850694	0.823894	0.502966	0.574492	0.0793376	0.513356	0.744025	0.197381	0.504028	0.76521	0.780746	0.71299	0.760366	0.226342	0.69462	0.786293
cell 88	0.508246	-0.425831	0.447052	0.614441	0.639772	0.690619	0.700233	0.631067	0.542071	0.716784	0.48696	0.590504	0.756713	0.752794	0.658092	0.741419	0.614095	0.787858	0.636779	0.755627	0.00689186	0.769141	0.777897	0.662399	0.722958	0.746816	0.715158	0.759373	0.700554	0.735023	0.580972	0.807132	0.537807	0.726675	0.834847	0.67939	0.561626	0.32084	0.498921	0.736705	0.169358	0.615313	0.648501	0.716552	0.634377	0.70542	0.337077	0.769859	0.676669
cell 89	0.441793	-0.337877	0.529248	0.599704	0.613511	0.76139	0.687096	0.713349	0.502953	0.7258	0.711552	0.724622	0.718325	0.770026	0.81717	0.742893	0.652968	0.884894	0.612612	0.771525	-0.0876354	0.864646	0.781477	0.832668	0.735445	0.883924	0.63924	0.821471	0.66725	0.778395	0.645291	0.898929	0.540427	0.794482	0.78347	0.476725	0.570475	0.102394	0.578212	0.696667	0.172445	0.484302	0.748712	0.81876	0.728632	0.842107	0.334609	0.615296	0.843242
cell 90	0.525642	-0.113756	0.563075	0.565815	0.587993	0.611983	0.519732	0.529839	0.458295	0.581312	0.384508	0.43942	0.835541	0.63079	0.502649	0.78079	0.573381	0.723879	0.338872	0.743571	0.253978	0.606537	0.705595	0.485999	0.628669	0.590586	0.817992	0.558269	0.648793	0.513613	0.320365	0.714728	0.355853	0.664895	0.683069	0.748313	0.43315	0.128383	0.468192	0.519588	0.200263	0.47062	0.585073	0.545813	0.651216	0.529924	0.181695	0.669767	0.596717
cell 91	0.566674	-0.324867	0.576032	0.677208	0.671756	0.71657	0.683882	0.709378	0.610479	0.724888	0.692279	0.740233	0.810989	0.804258	0.660277	0.794085	0.678894	0.840687	0.658317	0.827965	-0.04881	0.823047	0.781321	0.726138	0.790406	0.794954	0.746125	0.729791	0.641022	0.779956	0.576908	0.798303	0.435817	0.814916	0.806951	0.590037	0.597171	0.220824	0.556114	0.755793	0.200999	0.620789	0.773206	0.750731	0.726247	0.788799	0.360677	0.674885	0.809688
cell 92	0.502521	-0.387437	0.453941	0.645053	0.668365	0.719307	0.710474	0.653582	0.494372	0.683486	0.588702	0.638817	0.714883	0.810323	0.789608	0.715753	0.659493	0.80021	0.652573	0.746616	-0.10273	0.803549	0.787932	0.686756	0.674081	0.80377	0.681973	0.758344	0.675922	0.709568	0.666956	0.844511	0.548261	0.786319	0.819379	0.593558	0.525072	0.240858	0.571813	0.726156	0.146164	0.603635	0.691348	0.690481	0.710161	0.773675	0.431451	0.705989	0.748901
cell 93	0.604487	-0.40167	0.575092	0.659711	0.700342	0.780877	0.744728	0.712984	0.592937	0.706765	0.704379	0.719917	0.775897	0.858761	0.776558	0.784733	0.739776	0.861825	0.673085	0.847564	-0.06705	0.833017	0.787093	0.744369	0.77684	0.822539	0.699796	0.766789	0.654187	0.779384	0.673419	0.867719	0.456139	0.808783	0.862275	0.57689	0.635293	0.225425	0.568126	0.7432	0.147774	0.655339	0.75382	0.769694	0.755394	0.821955	0.385857	0.699283	0.803684
cell 94	0.516351	-0.45671	0.347944	0.401738	0.54452	0.426677	0.418278	0.423742	0.397103	0.309641	0.390943	0.523032	0.393295	0.581708	0.494033	0.441891	0.549804	0.510078	0.637638	0.531863	-0.233646	0.46159	0.4818	0.43537	0.518788	0.5124	0.40783	0.466962	0.364723	0.548439	0.636866	0.505432	0.432552	0.453135	0.606675	0.428021	0.505262	0.49391	0.417468	0.528018	0.0203822	0.689761	0.466426	0.490451	0.443471	0.536756	0.496156	0.479853	0.500578
cell 95	0.562525	-0.32165	0.543184	0.71768	0.636579	0.810718	0.698614	0.780305	0.576184	0.769649	0.746875	0.713698	0.862021	0.822266	0.70993	0.825399	0.715019	0.842343	0.601316	0.869792	-0.0323217	0.833133	0.749552	0.714279	0.799521	0.781089	0.668515	0.765316	0.66871	0.770726	0.583098	0.810447	0.325977	0.892057	0.892406	0.499683	0.549925	0.0822598	0.516782	0.756153	0.0854394	0.559777	0.794915	0.767936	0.751255	0.7948	0.243093	0.66942	0.826005
cell 96	0.530155	-0.132053	0.472168	0.547259	0.488323	0.534996	0.51661	0.382086	0.414068	0.476694	0.251906	0.309345	0.749344	0.584519	0.430776	0.713113	0.483599	0.598686	0.247117	0.692259	0.233791	0.500833	0.61542	0.34574	0.513118	0.46703	0.731197	0.434907	0.53692	0.393303	0.254899	0.592421	0.285425	0.560525	0.629281	0.749912	0.311176	0.077895	0.349366	0.43241	0.242768	0.486673	0.479398	0.424039	0.556605	0.435448	0.100041	0.677181	0.475424
cell 97	0.63636	-0.30355	0.592363	0.669344	0.639049	0.757666	0.66825	0.710752	0.508634	0.711963	0.628298	0.569432	0.857655	0.737513	0.603631	0.904498	0.650277	0.76114	0.438515	0.867342	0.0789965	0.706426	0.744835	0.629767	0.726915	0.700665	0.674107	0.625737	0.692917	0.675396	0.433479	0.788993	0.300663	0.805706	0.789668	0.546545	0.428113	0.0149662	0.434983	0.631881	0.179884	0.463563	0.695602	0.661544	0.67752	0.64074	0.144797	0.678388	0.706509
cell 98	0.385387	-0.385677	0.413938	0.595169	0.533062	0.736309	0.676156	0.666259	0.484851	0.728778	0.699309	0.783202	0.706936	0.848042	0.81018	0.679297	0.647153	0.854025	0.645096	0.728834	-0.142381	0.89188	0.761101	0.829028	0.756484	0.855792	0.646215	0.850667	0.698216	0.792572	0.655232	0.831483	0.550473	0.810802	0.822212	0.521686	0.560875	0.144281	0.597816	0.723799	0.154143	0.516303	0.775767	0.781088	0.702423	0.841881	0.338856	0.659032	0.867573
cell 99	0.601923	-0.0924238	0.612481	0.631621	0.595844	0.671633	0.548836	0.562113	0.485174	0.602848	0.435989	0.432415	0.876725	0.636314	0.459792	0.848162	0.618957	0.702108	0.328581	0.799048	0.293161	0.596338	0.681015	0.435345	0.637015	0.552125	0.79455	0.508729	0.648998	0.503304	0.280383	0.68749	0.234194	0.702017	0.705048	0.713657	0.393513	0.0782134	0.44	0.509275	0.188723	0.465971	0.611419	0.54691	0.660417	0.511578	0.123613	0.636732	0.599577
cell 100	0.590077	-0.364799	0.539257	0.675036	0.643633	0.76235	0.666113	0.698954	0.593892	0.68366	0.728107	0.749304	0.801188	0.870085	0.709703	0.788419	0.729302	0.820369	0.662386	0.844753	-0.0657606	0.828247	0.741114	0.755006	0.789683	0.782345	0.714066	0.747727	0.6357	0.791217	0.615866	0.797589	0.39384	0.844428	0.871893	0.558702	0.629979	0.220006	0.582262	0.76385	0.128367	0.642035	0.798226	0.758199	0.736071	0.79782	0.340835	0.713584	0.822594
cell 101	0.626262	-0.238712	0.570564	0.702445	0.687167	0.783027	0.735587	0.742788	0.602654	0.7692	0.656507	0.602421	0.885369	0.784533	0.697368	0.873116	0.712441	0.831037	0.508514	0.898149	0.0649262	0.770744	0.772604	0.631295	0.765937	0.753667	0.749578	0.696472	0.707243	0.7093	0.502514	0.855658	0.378357	0.823983	0.873006	0.567952	0.525306	0.0907396	0.486444	0.69695	0.101863	0.546608	0.7462	0.704776	0.79166	0.739685	0.230962	0.680045	0.749841
cell 102	0.575906	-0.26079	0.615566	0.680768	0.622919	0.796383	0.695647	0.737424	0.595725	0.74389	0.726223	0.691509	0.867998	0.78349	0.58402	0.867489	0.737174	0.830365	0.605045	0.884384	0.0652043	0.822024	0.742544	0.701537	0.820829	0.764654	0.762244	0.67898	0.635873	0.772362	0.480948	0.782333	0.305877	0.86579	0.859499	0.542544	0.565074	0.143767	0.529809	0.761915	0.166918	0.579084	0.827861	0.750634	0.740548	0.733641	0.271899	0.665435	0.830582
cell 103	0.537859	-0.301337	0.542048	0.711712	0.572169	0.815969	0.680796	0.701104	0.556877	0.731289	0.739579	0.724208	0.815198	0.845675	0.687515	0.817969	0.71374	0.839221	0.601668	0.848197	-0.0510622	0.866336	0.753695	0.726738	0.767504	0.767362	0.713343	0.732191	0.602854	0.762572	0.573968	0.79838	0.364511	0.864515	0.854484	0.549869	0.586608	0.0748261	0.535551	0.76239	0.17407	0.564998	0.783741	0.771632	0.717765	0.767447	0.256969	0.672838	0.812006
cell 104	0.481056	-0.337233	0.47286	0.651153	0.635137	0.812057	0.66021	0.727498	0.543855	0.779873	0.739641	0.773148	0.821084	0.864425	0.73933	0.807366	0.701436	0.845242	0.608667	0.805219	-0.0354722	0.882392	0.767616	0.847168	0.807159	0.830892	0.71198	0.853379	0.712921	0.809539	0.603252	0.853433	0.451314	0.85383	0.832148	0.506504	0.612595	0.133134	0.56535	0.755921	0.196658	0.502431	0.798879	0.780599	0.686489	0.80906	0.225313	0.718105	0.829745
cell 105	0.476351	-0.35264	0.484242	0.635808	0.615262	0.78149	0.694592	0.732862	0.56393	0.760513	0.751743	0.779268	0.781229	0.85743	0.768691	0.758096	0.717893	0.857577	0.667253	0.809764	-0.1014	0.889694	0.746409	0.790772	0.795352	0.825672	0.695429	0.813015	0.655773	0.794686	0.640397	0.844363	0.474112	0.863069	0.863797	0.506683	0.61169	0.150098	0.560125	0.76913	0.122797	0.571972	0.837055	0.802573	0.735457	0.844526	0.324561	0.661808	0.856395
cell 106	0.160689	-0.118114	0.330092	0.387617	0.337613	0.211806	0.215186	0.240553	0.281504	0.136857	0.246551	0.336217	0.32804	0.282234	0.260905	0.305006	0.400762	0.371878	0.317167	0.256134	-0.0918399	0.32413	0.387222	0.243979	0.414089	0.331535	0.338489	0.260994	0.271349	0.360831	0.275671	0.286511	0.369828	0.296835	0.367667	0.382597	0.386917	0.362349	0.379769	0.390242	0.0647295	0.37041	0.340278	0.295899	0.336909	0.37142	0.264974	0.220963	0.32499
cell 107	0.560942	-0.496729	0.463998	0.595089	0.686356	0.710245	0.733356	0.702234	0.547865	0.678291	0.625383	0.684638	0.696975	0.813298	0.759418	0.683006	0.695765	0.81196	0.731489	0.761491	-0.145175	0.800723	0.781857	0.723308	0.750784	0.787134	0.61783	0.750898	0.644598	0.800123	0.750346	0.824028	0.553641	0.733128	0.875111	0.572219	0.641738	0.357853	0.563594	0.771067	0.110594	0.684325	0.681153	0.742577	0.667465	0.782867	0.487076	0.69662	0.7321
cell 108	0.463119	-0.461269	0.437247	0.629958	0.58274	0.713886	0.764352	0.677164	0.550546	0.743946	0.703584	0.687993	0.709853	0.795114	0.752499	0.695132	0.656063	0.847173	0.713198	0.759152	-0.176556	0.866892	0.734149	0.789138	0.777055	0.793337	0.621788	0.796286	0.622575	0.809895	0.652841	0.783062	0.449093	0.79501	0.846545	0.515561	0.580082	0.250676	0.526835	0.781534	0.13449	0.643126	0.763235	0.767305	0.687792	0.810957	0.416103	0.647238	0.819984
cell 109	0.549419	-0.208196	0.525774	0.666209	0.562757	0.773171	0.595812	0.670699	0.54848	0.671044	0.700524	0.696353	0.808163	0.775885	0.574609	0.825714	0.723199	0.764563	0.518603	0.840252	0.00918215	0.781362	0.686695	0.639519	0.759425	0.674977	0.671866	0.652594	0.580734	0.68362	0.46435	0.71657	0.239401	0.83897	0.824362	0.516015	0.553346	0.0577945	0.516611	0.679929	0.192167	0.496866	0.76439	0.659817	0.685953	0.713683	0.146573	0.654706	0.777077
cell 110	0.58588	-0.463814	0.505644	0.6376	0.707468	0.706339	0.735497	0.634666	0.559467	0.652362	0.560852	0.648263	0.735808	0.798725	0.726601	0.759578	0.686806	0.804942	0.647103	0.779612	-0.0551515	0.781524	0.80319	0.697194	0.736965	0.80089	0.726349	0.746336	0.682993	0.75538	0.648521	0.847053	0.597259	0.729617	0.817853	0.666315	0.594944	0.311833	0.575527	0.703851	0.166193	0.638179	0.679674	0.721084	0.656279	0.736969	0.405539	0.766051	0.707003
cell 111	0.683001	-0.359062	0.538492	0.593099	0.692844	0.681131	0.643266	0.609007	0.603114	0.603327	0.524782	0.584176	0.712185	0.780665	0.515436	0.79219	0.661396	0.673638	0.674433	0.797265	0.0129663	0.685314	0.685466	0.615443	0.71173	0.692937	0.735102	0.57309	0.542232	0.747164	0.588124	0.727135	0.414221	0.669484	0.761144	0.636263	0.614593	0.41865	0.513123	0.716336	0.182011	0.737136	0.662206	0.678073	0.576481	0.60089	0.436883	0.734973	0.631173
cell 112	0.642583	-0.494236	0.471511	0.57235	0.693662	0.635295	0.710219	0.638364	0.576515	0.657171	0.526492	0.590977	0.72604	0.793122	0.622252	0.740504	0.622495	0.731125	0.647961	0.768688	-0.0834423	0.70312	0.754887	0.636511	0.757813	0.707712	0.682524	0.637144	0.665227	0.755993	0.608533	0.757956	0.490657	0.676892	0.800671	0.636375	0.566805	0.385639	0.479332	0.71806	0.164146	0.715005	0.667623	0.668079	0.609644	0.665133	0.430633	0.771869	0.646967
cell 113	0.643415	-0.411398	0.568097	0.642686	0.667534	0.747363	0.699566	0.654545	0.563667	0.666523	0.610558	0.644913	0.789596	0.797994	0.672015	0.824636	0.70356	0.798226	0.628751	0.833356	0.0265736	0.804115	0.773573	0.69978	0.750741	0.741699	0.710746	0.708817	0.626004	0.734691	0.597548	0.809516	0.433471	0.790208	0.840308	0.651211	0.611667	0.23035	0.558025	0.721809	0.130164	0.635555	0.729232	0.741008	0.645385	0.725955	0.355941	0.777529	0.728107
cell 114	0.466978	-0.406824	0.4011	0.591313	0.607896	0.62235	0.684393	0.614078	0.572434	0.613952	0.631477	0.62422	0.656819	0.752969	0.695677	0.632846	0.60174	0.792253	0.706774	0.731524	-0.216825	0.765765	0.658293	0.722705	0.719012	0.709512	0.606676	0.705361	0.521264	0.722495	0.604397	0.697042	0.385435	0.702592	0.76335	0.544351	0.623316	0.359035	0.522447	0.734525	0.0449606	0.680291	0.748397	0.683199	0.6558	0.745355	0.425932	0.596187	0.744516
cell 115	0.526558	-0.272558	0.452095	0.612035	0.601179	0.649419	0.645979	0.593708	0.526691	0.664946	0.50962	0.608628	0.800335	0.782452	0.673052	0.745642	0.615858	0.779161	0.497899	0.751337	-0.0317639	0.776858	0.714287	0.679664	0.726349	0.725441	0.761193	0.749997	0.720645	0.682162	0.479171	0.75248	0.42735	0.744947	0.724477	0.633734	0.524578	0.166793	0.473232	0.648626	0.201648	0.543178	0.707339	0.692734	0.676979	0.695048	0.219812	0.689727	0.739675
cell 116	0.65921	-0.263681	0.57135	0.648436	0.688682	0.649415	0.638843	0.641093	0.595435	0.635645	0.534163	0.612422	0.827956	0.745093	0.560977	0.803059	0.70899	0.769996	0.544645	0.845661	0.0256531	0.672984	0.68675	0.560238	0.779747	0.669167	0.773133	0.612414	0.624264	0.709865	0.45068	0.724091	0.363032	0.727688	0.788733	0.628278	0.581511	0.305883	0.488713	0.692123	0.140999	0.668674	0.724123	0.646302	0.733776	0.653138	0.288707	0.644794	0.70392
cell 117	0.401307	-0.460203	0.346953	0.469035	0.543795	0.58826	0.669865	0.564964	0.443526	0.547267	0.572819	0.615798	0.551592	0.743621	0.784752	0.503935	0.570725	0.742338	0.706004	0.621374	-0.247782	0.773125	0.672777	0.738621	0.661511	0.74631	0.541189	0.740407	0.533778	0.721718	0.733237	0.717329	0.540302	0.647557	0.739817	0.537197	0.633049	0.336634	0.591085	0.65682	0.0967151	0.667155	0.642513	0.687265	0.609518	0.765693	0.517092	0.611528	0.704296
cell 118	0.527849	-0.348901	0.430135	0.600873	0.610291	0.66086	0.69752	0.635754	0.540664	0.680213	0.584858	0.609565	0.741811	0.792443	0.660493	0.694361	0.643093	0.739777	0.65445	0.741674	-0.0481364	0.805768	0.70459	0.715269	0.756141	0.701072	0.705647	0.705489	0.576607	0.781867	0.597437	0.73404	0.472205	0.741695	0.822744	0.556031	0.630026	0.343756	0.507979	0.776616	0.181073	0.646258	0.712096	0.736627	0.609777	0.703013	0.384256	0.715508	0.683733
cell 119	0.492567	-0.298553	0.436578	0.608108	0.605469	0.603462	0.653002	0.543477	0.571601	0.52074	0.537914	0.556617	0.661257	0.667465	0.681932	0.605353	0.590324	0.774653	0.572166	0.659417	-0.227429	0.747657	0.62546	0.631407	0.631145	0.746232	0.666204	0.70092	0.523857	0.627689	0.556042	0.664796	0.344763	0.644056	0.677718	0.522243	0.580979	0.227297	0.509657	0.657336	0.151088	0.632946	0.712127	0.644191	0.675293	0.750644	0.379398	0.544355	0.69969
cell 120	0.414631	-0.418094	0.344443	0.561156	0.544643	0.584647	0.651569	0.574944	0.498601	0.648943	0.530565	0.652869	0.656272	0.747132	0.682968	0.655627	0.53683	0.787008	0.557764	0.649366	-0.111442	0.7679	0.683919	0.758892	0.730387	0.764266	0.684488	0.786691	0.637473	0.767724	0.585088	0.7597	0.547418	0.653898	0.74258	0.55206	0.539585	0.264754	0.484627	0.680526	0.154092	0.513128	0.644029	0.733779	0.590852	0.704082	0.295137	0.667573	0.689085
cell 121	0.443757	-0.456795	0.399763	0.52103	0.54994	0.657318	0.698698	0.611224	0.408772	0.65678	0.6172	0.699352	0.632623	0.782774	0.815565	0.670684	0.614701	0.804412	0.588286	0.712738	-0.113562	0.806041	0.752817	0.758859	0.698879	0.804212	0.567826	0.783692	0.675548	0.734977	0.693534	0.85063	0.58492	0.72184	0.768548	0.539062	0.505286	0.175629	0.55576	0.619373	0.142462	0.500453	0.636427	0.725071	0.646058	0.760399	0.330079	0.659361	0.764436
cell 122	0.488306	-0.353581	0.469239	0.646849	0.637915	0.720933	0.722886	0.676002	0.568733	0.730787	0.647785	0.730367	0.753515	0.827569	0.799999	0.740984	0.669023	0.871305	0.630126	0.799325	-0.152558	0.847932	0.773878	0.756753	0.746578	0.818694	0.701589	0.79978	0.681718	0.758673	0.615947	0.853956	0.516828	0.791528	0.79242	0.553913	0.5543	0.147434	0.537262	0.740064	0.185065	0.581192	0.752979	0.759243	0.748591	0.820769	0.331717	0.65726	0.824627
cell 123	0.413215	-0.453747	0.425738	0.57455	0.583159	0.690141	0.706853	0.652496	0.55959	0.7165	0.673893	0.751795	0.677076	0.811454	0.800672	0.663527	0.665955	0.849927	0.730311	0.751305	-0.209676	0.863969	0.726688	0.810715	0.736469	0.823164	0.618983	0.822467	0.613211	0.77711	0.662437	0.812619	0.510106	0.758496	0.799645	0.522856	0.59965	0.261767	0.546628	0.763375	0.21023	0.609043	0.744518	0.792274	0.668156	0.817643	0.423095	0.65294	0.821079
cell 124	0.476145	-0.447836	0.376185	0.579581	0.585476	0.682731	0.764811	0.675113	0.527635	0.72988	0.649747	0.677116	0.701218	0.790055	0.799509	0.67821	0.627628	0.840212	0.678345	0.735205	-0.148254	0.85456	0.782463	0.804325	0.784719	0.79212	0.619048	0.820199	0.675805	0.801248	0.674288	0.826442	0.538534	0.752897	0.842974	0.517679	0.588396	0.246026	0.549394	0.741633	0.112031	0.574179	0.720193	0.77955	0.671219	0.797621	0.369942	0.675802	0.772344
cell 125	0.519312	-0.321471	0.553432	0.699161	0.60071	0.792265	0.71679	0.745757	0.567976	0.789897	0.756375	0.764077	0.832179	0.832052	0.709239	0.83611	0.717233	0.877684	0.59779	0.852513	-0.0237994	0.873193	0.794102	0.77651	0.826045	0.823957	0.738496	0.769708	0.688533	0.796902	0.559514	0.833535	0.38464	0.876527	0.862878	0.540711	0.557409	0.0951362	0.563417	0.74946	0.160922	0.534575	0.80677	0.794352	0.772245	0.813608	0.26394	0.668161	0.872178
cell 126	0.588567	-0.15896	0.507301	0.55759	0.553415	0.555451	0.543954	0.492181	0.496559	0.606637	0.367929	0.396535	0.811382	0.635167	0.465721	0.756039	0.54815	0.660833	0.317201	0.744789	0.131943	0.557351	0.614466	0.432261	0.637312	0.5222	0.721132	0.503861	0.652733	0.517805	0.211671	0.605395	0.250891	0.63696	0.6124	0.619417	0.332297	0.0619193	0.334629	0.488852	0.21462	0.472744	0.619243	0.514694	0.629062	0.473669	0.0715798	0.62749	0.591274
cell 127	0.48083	-0.480316	0.419145	0.454292	0.590767	0.597109	0.661189	0.545885	0.502859	0.568354	0.509834	0.614118	0.585156	0.725948	0.7332	0.568746	0.555815	0.752269	0.744299	0.651366	-0.20604	0.778346	0.676795	0.694286	0.638051	0.786555	0.604333	0.70913	0.558806	0.69068	0.678988	0.727588	0.565646	0.62436	0.70259	0.580602	0.570239	0.396286	0.517076	0.673422	0.246576	0.69446	0.646528	0.70446	0.591743	0.699566	0.546525	0.649439	0.700285
cell 128	0.536614	-0.332244	0.476039	0.67131	0.625409	0.758068	0.649375	0.66628	0.554525	0.694961	0.639698	0.733749	0.774233	0.852363	0.679673	0.814876	0.676578	0.816161	0.580217	0.801828	-0.0168162	0.833772	0.776731	0.740082	0.756072	0.736811	0.725971	0.750975	0.638245	0.759654	0.602115	0.833867	0.463818	0.784959	0.805022	0.600937	0.584814	0.16582	0.559135	0.697595	0.206258	0.540318	0.714214	0.726615	0.625421	0.737458	0.267787	0.748017	0.733376
cell 129	0.598927	-0.505728	0.502991	0.567772	0.664884	0.689673	0.663548	0.671396	0.518628	0.676797	0.54231	0.645362	0.711002	0.801301	0.674278	0.751467	0.680022	0.695999	0.649569	0.771797	-0.0552886	0.722557	0.715309	0.694797	0.709737	0.728757	0.605615	0.712547	0.66506	0.749347	0.641418	0.807415	0.500137	0.71302	0.783468	0.56969	0.530737	0.281724	0.474614	0.708933	0.200424	0.617246	0.639909	0.695469	0.592853	0.66932	0.33465	0.764282	0.662998
cell 130	0.331436	-0.13482	0.227114	0.348905	0.253634	0.256205	0.403913	0.148249	0.336746	0.298093	0.0128732	0.194242	0.453098	0.424914	0.36062	0.430339	0.297885	0.406343	0.193155	0.449907	0.00622505	0.384651	0.425249	0.18367	0.355387	0.266278	0.489452	0.347416	0.414184	0.255945	0.180345	0.388012	0.279326	0.303727	0.387775	0.69014	0.23449	0.123072	0.272122	0.223882	0.23647	0.376731	0.266169	0.25601	0.328042	0.256037	0.0945368	0.510546	0.291375
cell 131	0.507911	-0.359668	0.381391	0.653831	0.585535	0.727894	0.69203	0.646322	0.56028	0.665432	0.702561	0.687172	0.726178	0.844008	0.756388	0.695392	0.692892	0.797766	0.667198	0.741026	-0.176513	0.84871	0.741456	0.784161	0.748869	0.785299	0.660934	0.802638	0.621644	0.784478	0.651965	0.772288	0.416244	0.777753	0.820016	0.532832	0.603809	0.191638	0.579985	0.752108	0.123238	0.588	0.751801	0.74025	0.673827	0.782474	0.324006	0.683557	0.766199
cell 132	0.340917	-0.381781	0.394195	0.57609	0.446682	0.672208	0.639202	0.556577	0.446746	0.582265	0.609297	0.645571	0.586242	0.722517	0.804264	0.536957	0.601538	0.798335	0.616066	0.650443	-0.226362	0.810862	0.676387	0.681962	0.620005	0.737264	0.488011	0.763762	0.53138	0.667036	0.64586	0.743096	0.472649	0.703283	0.759169	0.51008	0.535867	0.0927257	0.556173	0.628367	0.14597	0.528779	0.687128	0.683964	0.640684	0.781379	0.360081	0.559704	0.753687
cell 133	0.595178	-0.22753	0.490465	0.545567	0.52292	0.563708	0.546619	0.430938	0.427135	0.5168	0.269604	0.345318	0.724361	0.615631	0.469458	0.74115	0.509502	0.633749	0.282832	0.709375	0.173468	0.509044	0.634143	0.359357	0.591531	0.469923	0.648845	0.460913	0.621095	0.469435	0.291434	0.635485	0.302026	0.545628	0.646772	0.730466	0.378763	0.143158	0.376993	0.437287	0.234848	0.480038	0.4996	0.481925	0.540703	0.41683	0.132806	0.673758	0.483999
cell 134	0.546124	-0.420336	0.46122	0.59187	0.655379	0.682633	0.712887	0.689149	0.614759	0.688609	0.661199	0.661591	0.750777	0.798915	0.712423	0.718874	0.707853	0.797947	0.734783	0.804915	-0.139794	0.803714	0.700655	0.727449	0.737046	0.736181	0.648897	0.723703	0.592598	0.779611	0.640167	0.746159	0.390259	0.782978	0.841256	0.5174	0.560271	0.31266	0.561226	0.769424	0.105471	0.696766	0.734767	0.731398	0.698602	0.775914	0.427799	0.640842	0.788798
cell 135	0.218472	-0.247362	0.305579	0.478111	0.337783	0.642119	0.582925	0.518095	0.354201	0.635851	0.632214	0.66084	0.579461	0.736501	0.755948	0.522735	0.536269	0.758493	0.487762	0.570403	-0.182236	0.815937	0.627342	0.751205	0.637753	0.732311	0.501003	0.779158	0.611363	0.655797	0.538402	0.712177	0.413646	0.70808	0.692154	0.414244	0.522783	-0.0303394	0.512053	0.581896	0.139291	0.317704	0.694262	0.68496	0.615528	0.73526	0.160742	0.538056	0.753639
cell 136	0.575101	-0.366232	0.497185	0.561711	0.686905	0.628085	0.752554	0.616131	0.530561	0.609463	0.481971	0.496425	0.732034	0.685728	0.752078	0.660566	0.596679	0.807885	0.60496	0.759682	-0.0297874	0.717113	0.782809	0.592231	0.650949	0.737633	0.670189	0.657587	0.638592	0.628317	0.583877	0.781907	0.474839	0.682399	0.763682	0.664338	0.519943	0.290326	0.484879	0.588093	0.140282	0.665322	0.62135	0.681358	0.701389	0.689139	0.461299	0.649084	0.655615
cell 137	0.38418	-0.454301	0.231467	0.381496	0.536904	0.350274	0.449501	0.408622	0.495259	0.373459	0.35452	0.565818	0.391164	0.579114	0.547114	0.352001	0.512525	0.574751	0.674025	0.472167	-0.381872	0.556597	0.482711	0.494275	0.533585	0.549839	0.427704	0.558532	0.428884	0.563169	0.580978	0.492658	0.45308	0.448754	0.501496	0.428114	0.504676	0.442912	0.43782	0.553594	0.11785	0.638769	0.505236	0.504945	0.427669	0.569771	0.440975	0.477072	0.54358
cell 138	0.413828	-0.362942	0.435889	0.632603	0.57231	0.730592	0.709957	0.711666	0.511734	0.749111	0.728578	0.731224	0.724835	0.803513	0.798539	0.712706	0.649394	0.862584	0.608279	0.740164	-0.155237	0.88295	0.76732	0.804892	0.775608	0.813722	0.620026	0.827949	0.662287	0.780306	0.63414	0.820426	0.493453	0.788232	0.841933	0.492658	0.593628	0.141073	0.570774	0.724156	0.131422	0.472091	0.734917	0.783768	0.703495	0.823949	0.327857	0.627578	0.806984
cell 139	0.469318	-0.244251	0.40689	0.600157	0.519502	0.599901	0.638007	0.549554	0.553996	0.628397	0.495606	0.564332	0.751099	0.707452	0.576647	0.68961	0.620612	0.737853	0.59051	0.712292	-0.0332978	0.756282	0.684446	0.575115	0.731133	0.621728	0.703777	0.669103	0.623586	0.657809	0.442529	0.645994	0.318685	0.717955	0.761423	0.672123	0.510844	0.258928	0.53756	0.638263	0.185442	0.57384	0.660314	0.651985	0.588955	0.603118	0.297806	0.680613	0.663534
cell 140	0.500112	-0.404382	0.485009	0.656654	0.622557	0.758832	0.720143	0.734548	0.590508	0.774397	0.729481	0.75861	0.77074	0.844243	0.788312	0.76618	0.689798	0.884947	0.674124	0.824013	-0.123558	0.884224	0.782448	0.812458	0.81229	0.827539	0.66664	0.837902	0.679837	0.825204	0.646008	0.854862	0.471634	0.829808	0.855095	0.506473	0.600788	0.179237	0.557863	0.770004	0.162182	0.574181	0.776541	0.819706	0.739656	0.835942	0.322202	0.675347	0.843764
cell 141	0.439014	-0.413506	0.294044	0.615216	0.564763	0.560483	0.747098	0.595472	0.571965	0.656731	0.591107	0.661255	0.645133	0.753278	0.717739	0.624318	0.603509	0.79434	0.659795	0.668158	-0.272686	0.800931	0.706907	0.73964	0.726026	0.717023	0.629287	0.747244	0.616907	0.770727	0.57721	0.711218	0.51527	0.694177	0.740917	0.480921	0.551458	0.324146	0.496194	0.754542	0.113167	0.580832	0.66732	0.697509	0.641798	0.762432	0.397049	0.564359	0.736632
cell 142	0.407206	-0.457974	0.264699	0.541346	0.52789	0.566194	0.742569	0.585854	0.491825	0.674225	0.588711	0.630735	0.598743	0.775627	0.750988	0.558398	0.597119	0.765578	0.662808	0.615899	-0.286068	0.790539	0.704855	0.735622	0.725833	0.714857	0.568106	0.78419	0.673201	0.776263	0.640529	0.725216	0.561971	0.671229	0.778449	0.470909	0.559164	0.300545	0.492792	0.742335	0.0815866	0.566665	0.657233	0.6715	0.636689	0.768051	0.3919	0.609478	0.721276
cell 143	0.615328	-0.554252	0.459561	0.518265	0.666337	0.637799	0.73388	0.610852	0.498006	0.572685	0.540371	0.525471	0.607405	0.705737	0.693732	0.635773	0.604335	0.725219	0.661033	0.695904	-0.141601	0.68422	0.705824	0.64217	0.704121	0.716307	0.534109	0.637739	0.574436	0.736134	0.66716	0.758459	0.501483	0.615196	0.759498	0.561308	0.603224	0.379935	0.534838	0.633564	0.0677256	0.695307	0.593078	0.640174	0.619103	0.689109	0.4762	0.652375	0.618432
cell 144	0.38864	-0.356297	0.36129	0.590946	0.559579	0.64673	0.667665	0.651854	0.545369	0.636577	0.651062	0.677424	0.598508	0.730538	0.756641	0.554338	0.588329	0.78063	0.671389	0.663669	-0.277285	0.8122	0.635469	0.681612	0.675019	0.718536	0.521569	0.720459	0.590372	0.698652	0.57296	0.701933	0.423965	0.718989	0.697907	0.389439	0.543316	0.184659	0.518181	0.707081	0.0774424	0.555306	0.752361	0.702433	0.700053	0.815786	0.373678	0.457927	0.796128
cell 145	0.517408	-0.29275	0.521991	0.69224	0.629401	0.753098	0.732432	0.699035	0.573289	0.764707	0.656584	0.678955	0.817705	0.814126	0.751699	0.794196	0.689617	0.863127	0.604591	0.84188	-0.0683357	0.835512	0.750768	0.73279	0.749663	0.811221	0.725583	0.800598	0.714007	0.735223	0.535539	0.825295	0.388955	0.842816	0.828799	0.581991	0.549437	0.128639	0.510325	0.749271	0.196171	0.573761	0.75125	0.755833	0.781878	0.781711	0.281103	0.67027	0.836738
cell 146	0.480274	-0.249153	0.410205	0.611939	0.47001	0.611522	0.623778	0.544455	0.529407	0.619462	0.540541	0.57061	0.683761	0.714042	0.603273	0.659008	0.580645	0.730114	0.563626	0.710793	-0.151057	0.755393	0.651753	0.599908	0.671135	0.631409	0.634758	0.644209	0.535469	0.650399	0.43011	0.621706	0.31965	0.711697	0.702042	0.577716	0.5008	0.155279	0.455168	0.688257	0.1896	0.566611	0.695785	0.613435	0.640269	0.652086	0.267584	0.572445	0.732742
cell 147	0.464763	-0.469381	0.349409	0.554379	0.601526	0.593005	0.664038	0.595841	0.547122	0.609588	0.602966	0.682509	0.568241	0.783379	0.673609	0.54588	0.611974	0.715317	0.783549	0.611592	-0.317613	0.798138	0.663896	0.714695	0.714913	0.710178	0.582415	0.745722	0.54813	0.778238	0.714504	0.68459	0.49574	0.64459	0.738244	0.470269	0.640465	0.44304	0.554001	0.791731	0.162363	0.709745	0.687033	0.70601	0.556646	0.755019	0.540588	0.616456	0.692146
cell 148	0.47961	-0.26391	0.468856	0.585696	0.563921	0.71793	0.706107	0.673297	0.513829	0.664249	0.674547	0.649532	0.750188	0.729417	0.762896	0.679253	0.689593	0.853746	0.567625	0.750754	-0.0648455	0.835571	0.72328	0.655257	0.713518	0.74146	0.660623	0.712656	0.595568	0.697189	0.605259	0.787185	0.48453	0.794852	0.839377	0.51433	0.534015	0.105558	0.573175	0.692182	0.125205	0.515246	0.781655	0.703248	0.727722	0.798941	0.343289	0.584062	0.776699
cell 149	0.596162	-0.418049	0.550944	0.653351	0.680769	0.821581	0.726754	0.740734	0.568347	0.756008	0.69654	0.705567	0.798484	0.863381	0.766227	0.840835	0.69409	0.842783	0.626761	0.851937	-0.030825	0.837515	0.803772	0.80356	0.777591	0.827294	0.686231	0.783772	0.702664	0.798299	0.639934	0.891421	0.486536	0.810478	0.843143	0.538924	0.592755	0.171887	0.545496	0.751322	0.196025	0.580144	0.757351	0.79924	0.699202	0.76642	0.325075	0.749943	0.786807
cell 150	0.333234	-0.3972	0.081559	0.164807	0.433387	0.108759	0.299145	0.233137	0.366773	0.118027	0.13152	0.339955	0.124311	0.356075	0.355129	0.123217	0.291379	0.325048	0.590435	0.256523	-0.388782	0.288785	0.302028	0.319564	0.331876	0.329959	0.232775	0.334485	0.192146	0.440774	0.541974	0.318386	0.455766	0.153146	0.34552	0.32898	0.45063	0.655962	0.333859	0.398215	-0.00696621	0.581969	0.235776	0.284866	0.192058	0.352976	0.500536	0.356991	0.218852
cell 151	0.55492	-0.495898	0.392116	0.487462	0.615518	0.628512	0.645058	0.557505	0.554101	0.606258	0.565666	0.681731	0.645288	0.78117	0.691691	0.658942	0.642047	0.737473	0.647447	0.715367	-0.130128	0.740521	0.699476	0.71332	0.694561	0.703028	0.593497	0.733559	0.55855	0.717596	0.652898	0.755414	0.511107	0.652738	0.739549	0.540589	0.613704	0.351367	0.444908	0.672161	0.179346	0.573393	0.604105	0.658629	0.574409	0.707979	0.354624	0.707575	0.65491
cell 152	0.499098	-0.285671	0.473793	0.68101	0.552189	0.777388	0.653567	0.729477	0.629704	0.751193	0.73107	0.717848	0.804015	0.826253	0.680019	0.763133	0.678264	0.791016	0.577302	0.819888	-0.105181	0.837278	0.698494	0.727333	0.776133	0.726688	0.632168	0.760293	0.665346	0.74442	0.486219	0.751085	0.268765	0.825781	0.799626	0.421699	0.541806	0.0265683	0.454518	0.723127	0.191979	0.495157	0.784259	0.73628	0.711049	0.769677	0.184791	0.613054	0.823977
cell 153	0.602442	-0.219629	0.621254	0.666397	0.593886	0.775756	0.64247	0.680584	0.568142	0.697657	0.675377	0.668349	0.815061	0.715196	0.590063	0.846507	0.727436	0.810347	0.513282	0.860724	0.0367151	0.752366	0.722218	0.594997	0.733965	0.723528	0.718362	0.592746	0.588084	0.659182	0.427438	0.755138	0.271883	0.807488	0.757536	0.565669	0.484756	0.0461153	0.500448	0.639998	0.163333	0.520744	0.776337	0.70137	0.73445	0.693983	0.223079	0.540102	0.780271
cell 154	0.331221	-0.393941	0.363617	0.572828	0.477782	0.715406	0.650336	0.612383	0.463605	0.661713	0.684517	0.732834	0.631397	0.810136	0.842836	0.624015	0.615454	0.832642	0.61957	0.685819	-0.185692	0.873558	0.708558	0.833554	0.701049	0.821809	0.539985	0.857385	0.604564	0.757577	0.648842	0.815715	0.49452	0.746573	0.786295	0.457914	0.590043	0.0980455	0.549701	0.669395	0.180395	0.458037	0.685434	0.76186	0.64605	0.801036	0.304935	0.615151	0.784972
cell 155	0.435796	-0.466463	0.369644	0.552613	0.606507	0.72288	0.653405	0.647696	0.500026	0.613813	0.62595	0.714947	0.626168	0.812547	0.80846	0.62334	0.662322	0.771348	0.692269	0.694807	-0.203565	0.819941	0.716048	0.788512	0.671753	0.791443	0.531995	0.824683	0.612207	0.747288	0.712791	0.827616	0.542392	0.698994	0.754108	0.489815	0.640225	0.237824	0.522037	0.690241	0.187791	0.516893	0.643682	0.723719	0.600098	0.743022	0.360637	0.661742	0.70702
cell 156	0.434587	-0.534721	0.303103	0.443123	0.573456	0.509588	0.670857	0.523304	0.475599	0.53625	0.490716	0.614838	0.469118	0.712812	0.751367	0.451407	0.553339	0.690694	0.78354	0.59067	-0.339833	0.716687	0.631844	0.67923	0.626106	0.723864	0.479151	0.708647	0.508402	0.720615	0.748312	0.694603	0.610334	0.575061	0.687786	0.483006	0.592333	0.435316	0.491906	0.671339	0.0927375	0.708031	0.593244	0.674684	0.531764	0.706902	0.576336	0.586759	0.644036
cell 157	0.551042	-0.225936	0.477525	0.562528	0.542101	0.605493	0.605993	0.451193	0.466784	0.531998	0.368785	0.407972	0.751961	0.691976	0.555236	0.695758	0.56464	0.686878	0.416041	0.725946	0.141526	0.604746	0.671746	0.43046	0.593535	0.53578	0.733974	0.535401	0.573909	0.488305	0.405934	0.665123	0.309687	0.6282	0.718996	0.773019	0.460594	0.171322	0.426364	0.533356	0.205025	0.582513	0.54478	0.530733	0.607844	0.541894	0.239208	0.694675	0.551878
cell 158	0.41593	-0.321318	0.353235	0.52739	0.426411	0.612332	0.559475	0.50396	0.556732	0.557488	0.549325	0.553287	0.628559	0.720138	0.564582	0.588977	0.580076	0.649445	0.59244	0.667221	-0.186851	0.749328	0.544063	0.629464	0.631829	0.614451	0.534395	0.617047	0.49963	0.635267	0.464225	0.568385	0.19675	0.664911	0.672567	0.465927	0.558706	0.109673	0.444897	0.652543	0.188458	0.553718	0.66577	0.576311	0.582589	0.637671	0.257242	0.60955	0.696472
cell 159	0.301672	-0.473652	0.134499	0.349547	0.391916	0.330826	0.51171	0.312127	0.414072	0.367851	0.321535	0.489035	0.302183	0.589526	0.63443	0.271802	0.421434	0.539214	0.619527	0.391644	-0.410943	0.581288	0.482055	0.516553	0.467212	0.527294	0.358482	0.605077	0.408271	0.529877	0.577995	0.501597	0.490127	0.385561	0.489355	0.470427	0.453113	0.365202	0.43663	0.494095	0.125902	0.551929	0.464165	0.476129	0.378911	0.537503	0.456468	0.48072	0.486478
cell 160	0.579709	-0.240103	0.493649	0.622272	0.550095	0.621518	0.618444	0.548379	0.625982	0.610595	0.534081	0.545891	0.739389	0.696232	0.50442	0.739927	0.637488	0.698917	0.491738	0.789097	-0.0912813	0.67635	0.559338	0.502963	0.683542	0.59114	0.701191	0.547894	0.50237	0.592173	0.369047	0.606029	0.203838	0.68423	0.676789	0.524079	0.447881	0.0975807	0.401284	0.651191	0.165485	0.628957	0.735666	0.572955	0.698901	0.632338	0.195072	0.553052	0.712193
cell 161	0.489886	-0.408808	0.458526	0.610708	0.614082	0.766789	0.721599	0.699065	0.579156	0.703194	0.678455	0.735621	0.725104	0.835217	0.792432	0.709013	0.689323	0.864805	0.715581	0.776236	-0.111844	0.878831	0.787479	0.781792	0.757104	0.82619	0.686702	0.821036	0.662986	0.790176	0.697108	0.858068	0.545497	0.781462	0.848173	0.574945	0.611388	0.249439	0.595585	0.750624	0.154594	0.610989	0.763871	0.812728	0.705748	0.810707	0.40267	0.688944	0.800892
cell 162	0.690808	-0.328321	0.459462	0.647669	0.694829	0.610583	0.759051	0.671087	0.633507	0.683594	0.559513	0.510636	0.806212	0.706076	0.538903	0.782548	0.654085	0.700926	0.57943	0.820017	-0.0215616	0.668638	0.699593	0.539985	0.7441	0.610448	0.717306	0.578227	0.586856	0.722256	0.468164	0.675394	0.335209	0.723875	0.818238	0.565073	0.515409	0.351837	0.418892	0.752565	0.063932	0.674624	0.675912	0.622541	0.676438	0.630543	0.345845	0.636146	0.627656
cell 163	0.465724	-0.370158	0.476815	0.568098	0.543204	0.70084	0.605869	0.60937	0.557251	0.606271	0.642239	0.723309	0.624171	0.759276	0.76439	0.61425	0.64991	0.791465	0.659022	0.739446	-0.188788	0.804499	0.701096	0.702411	0.663941	0.787128	0.557029	0.74499	0.515634	0.705738	0.644906	0.767692	0.452111	0.70751	0.749994	0.477192	0.601978	0.134068	0.50003	0.669213	0.239977	0.566942	0.695494	0.739911	0.645893	0.763951	0.352755	0.60401	0.759427
cell 164	0.306469	-0.296733	0.326796	0.555845	0.453822	0.696525	0.591247	0.589057	0.472435	0.636963	0.718534	0.737077	0.609593	0.766376	0.747213	0.587929	0.625463	0.784615	0.632189	0.638142	-0.205959	0.870728	0.65216	0.773224	0.66999	0.753425	0.529434	0.792206	0.532963	0.719449	0.632707	0.705587	0.393435	0.759964	0.77447	0.428508	0.599719	0.114603	0.621789	0.705998	0.117839	0.420741	0.723384	0.685184	0.611155	0.786603	0.282567	0.560144	0.770845
cell 165	0.291224	-0.349129	0.174522	0.433061	0.413893	0.394238	0.443743	0.370445	0.425023	0.448393	0.325664	0.489924	0.43335	0.642068	0.604918	0.355094	0.391435	0.555479	0.56706	0.415025	-0.298957	0.606831	0.579668	0.553832	0.495155	0.471582	0.393767	0.662573	0.534437	0.542119	0.522717	0.537767	0.414997	0.455068	0.537251	0.49215	0.474458	0.261199	0.409082	0.524346	0.203222	0.45074	0.415345	0.477564	0.353289	0.521299	0.328857	0.590828	0.44162
cell 166	0.644046	-0.294545	0.537063	0.685661	0.664939	0.68786	0.695806	0.668589	0.678237	0.709006	0.630292	0.626081	0.851284	0.779168	0.540515	0.840561	0.65969	0.77551	0.582702	0.855395	0.0250343	0.756288	0.734281	0.65645	0.808514	0.707155	0.796153	0.637512	0.612551	0.74574	0.456545	0.721766	0.281668	0.778693	0.77707	0.569519	0.541588	0.242522	0.46625	0.737157	0.182268	0.649247	0.755151	0.68092	0.695488	0.68647	0.293474	0.703144	0.733339
cell 167	0.395008	-0.39865	0.292584	0.57426	0.527216	0.588207	0.694756	0.602335	0.536949	0.661636	0.621008	0.702563	0.616086	0.747156	0.802561	0.558893	0.609886	0.817371	0.634885	0.670565	-0.316593	0.814335	0.711392	0.709629	0.703706	0.753232	0.524252	0.796866	0.644934	0.712638	0.610862	0.739195	0.491471	0.699119	0.731826	0.441283	0.539522	0.16237	0.474289	0.671332	0.1356	0.526172	0.69675	0.6715	0.678707	0.808216	0.321978	0.546431	0.776508
cell 168	0.462201	-0.402488	0.390214	0.605766	0.643483	0.675039	0.723906	0.696801	0.563023	0.696906	0.650675	0.728832	0.713388	0.790579	0.845907	0.664599	0.638743	0.872496	0.64704	0.739745	-0.182594	0.857121	0.788958	0.782703	0.747716	0.857891	0.635613	0.867755	0.714671	0.779156	0.669654	0.864067	0.576926	0.765399	0.791101	0.489948	0.578291	0.202844	0.533156	0.712286	0.138202	0.527126	0.740035	0.759245	0.728533	0.843069	0.349175	0.632458	0.803312
cell 169	0.55929	-0.415889	0.470594	0.566509	0.677689	0.679507	0.723011	0.700987	0.529952	0.687993	0.613065	0.647933	0.671542	0.737172	0.741952	0.725681	0.599247	0.78447	0.582682	0.776545	-0.0855588	0.719428	0.738892	0.657495	0.669504	0.761659	0.588507	0.695613	0.641228	0.686139	0.626961	0.859531	0.488881	0.678088	0.730875	0.478399	0.513433	0.230681	0.444965	0.664661	0.176087	0.545362	0.634011	0.709761	0.699868	0.743047	0.342281	0.586139	0.683223
cell 170	0.565727	-0.485501	0.390651	0.551173	0.622808	0.634529	0.724528	0.626835	0.528468	0.644675	0.564947	0.661797	0.608034	0.831477	0.685212	0.66507	0.618178	0.703993	0.717065	0.724651	-0.183375	0.744597	0.722646	0.7084	0.752121	0.728629	0.587158	0.718306	0.598384	0.803941	0.71708	0.753429	0.506206	0.679207	0.771424	0.534758	0.650428	0.407776	0.543832	0.740296	0.126606	0.676792	0.615758	0.697996	0.546162	0.6824	0.459515	0.71523	0.661432
cell 171	0.492212	-0.275069	0.36264	0.543178	0.491369	0.506097	0.578561	0.450299	0.600197	0.569517	0.366267	0.496109	0.656513	0.690812	0.483755	0.650494	0.52935	0.616886	0.480009	0.701711	-0.0541111	0.617209	0.552347	0.492156	0.601113	0.537114	0.69449	0.537289	0.554273	0.550551	0.315328	0.585186	0.294988	0.584671	0.572294	0.572727	0.34539	0.184646	0.343885	0.56865	0.237798	0.578564	0.62147	0.545449	0.553527	0.504985	0.221312	0.607544	0.601143
cell 172	0.612608	-0.327016	0.524004	0.716679	0.631016	0.798059	0.735392	0.732182	0.636742	0.772564	0.713452	0.707265	0.847617	0.886944	0.664379	0.849123	0.739658	0.806165	0.644492	0.882406	-0.0574873	0.852798	0.744465	0.73362	0.833419	0.758715	0.741673	0.732404	0.641598	0.819312	0.570173	0.786586	0.347065	0.860773	0.858513	0.531553	0.60439	0.182169	0.530358	0.824814	0.17394	0.660373	0.807476	0.761563	0.713374	0.757635	0.285641	0.705499	0.813985
cell 173	0.467224	-0.267221	0.404326	0.64718	0.529635	0.709452	0.688037	0.672498	0.585132	0.722683	0.735722	0.729989	0.740236	0.828419	0.66862	0.711586	0.682191	0.80078	0.616743	0.766936	-0.168811	0.847016	0.6732	0.777388	0.787708	0.762695	0.70111	0.755028	0.594174	0.79368	0.537621	0.724437	0.342486	0.808843	0.784828	0.445111	0.588243	0.152661	0.513263	0.768944	0.127434	0.563793	0.815267	0.744494	0.705184	0.780981	0.269421	0.591062	0.83122
cell 174	0.645433	-0.271708	0.443665	0.624203	0.578928	0.635106	0.678716	0.676291	0.688415	0.684597	0.6723	0.614657	0.763732	0.724404	0.508622	0.750858	0.705401	0.712228	0.614213	0.841087	-0.135698	0.710651	0.634071	0.599586	0.791221	0.632394	0.663667	0.570559	0.554152	0.72374	0.38968	0.600887	0.173948	0.757359	0.748483	0.406951	0.513597	0.193534	0.418743	0.734761	0.117856	0.628756	0.773851	0.637453	0.700443	0.656181	0.250039	0.54005	0.761173
cell 175	0.622621	-0.396531	0.461215	0.536382	0.683385	0.653632	0.741062	0.623948	0.586389	0.626345	0.512405	0.548229	0.728964	0.738871	0.662576	0.711372	0.678354	0.711473	0.680586	0.782206	-0.0677898	0.705504	0.743146	0.608408	0.694666	0.656138	0.61508	0.629035	0.59866	0.704584	0.609386	0.728242	0.419996	0.696137	0.80429	0.617038	0.581499	0.364591	0.521456	0.683035	0.114367	0.686067	0.580529	0.641826	0.615453	0.631812	0.403921	0.715823	0.621704
cell 176	0.439493	-0.438421	0.429066	0.62698	0.553319	0.715562	0.685523	0.644396	0.512109	0.730886	0.674764	0.706844	0.688877	0.854225	0.709939	0.696119	0.63372	0.774922	0.676555	0.697345	-0.163461	0.852896	0.738039	0.807019	0.764858	0.793798	0.630391	0.798416	0.661895	0.817285	0.620628	0.765126	0.451448	0.763734	0.76281	0.493269	0.594354	0.202939	0.53456	0.761078	0.208725	0.594486	0.729581	0.768609	0.616483	0.780755	0.339683	0.700466	0.799439
cell 177	0.543179	-0.264444	0.527139	0.665404	0.577554	0.756808	0.662233	0.726243	0.593831	0.719597	0.700318	0.708227	0.796494	0.7712	0.612041	0.79033	0.715485	0.751666	0.604164	0.839636	-0.063131	0.815816	0.682686	0.663089	0.776321	0.707256	0.635591	0.678462	0.621888	0.733722	0.487463	0.701989	0.236825	0.834518	0.837913	0.452511	0.535724	0.122024	0.51343	0.732367	0.147957	0.55155	0.762748	0.723672	0.729573	0.720272	0.235637	0.621253	0.797633
cell 178	0.432553	-0.447237	0.217537	0.464755	0.549458	0.494097	0.675025	0.547699	0.523749	0.53509	0.551563	0.67507	0.467055	0.697654	0.723607	0.444361	0.591594	0.680103	0.70439	0.562129	-0.408116	0.741163	0.581807	0.687463	0.65479	0.701422	0.45295	0.720558	0.500596	0.732315	0.686948	0.637522	0.507598	0.561189	0.654765	0.349958	0.595245	0.403644	0.473306	0.668871	0.106335	0.61322	0.601543	0.62873	0.557509	0.750809	0.449182	0.464958	0.680336
cell 179	0.364649	-0.392795	0.310132	0.46318	0.498388	0.55919	0.636823	0.556372	0.521678	0.596627	0.56782	0.67057	0.564048	0.692928	0.719303	0.503853	0.642476	0.768475	0.675952	0.636171	-0.267732	0.75915	0.642159	0.694837	0.696587	0.697257	0.537619	0.767217	0.578278	0.709362	0.598616	0.681302	0.511623	0.63757	0.695081	0.491458	0.579586	0.269095	0.519908	0.659738	0.0868139	0.578663	0.684411	0.670011	0.615799	0.740912	0.371039	0.521503	0.738125
cell 180	0.521418	-0.494633	0.405799	0.617055	0.694817	0.66126	0.688757	0.688176	0.603382	0.693702	0.637129	0.713445	0.699969	0.831116	0.735884	0.684371	0.639689	0.810617	0.749172	0.731701	-0.20328	0.810621	0.748458	0.79273	0.782369	0.78662	0.664307	0.801714	0.644775	0.835631	0.724683	0.793018	0.533135	0.725852	0.812936	0.536176	0.66527	0.422037	0.57481	0.805102	0.122399	0.698428	0.701639	0.770467	0.636858	0.791308	0.478963	0.701007	0.732654
cell 181	0.407143	-0.50531	0.304483	0.544301	0.598873	0.559435	0.642946	0.595776	0.521299	0.63104	0.563662	0.705972	0.563009	0.770002	0.765681	0.526462	0.568806	0.762415	0.744104	0.625486	-0.313291	0.782696	0.676428	0.72402	0.682821	0.7443	0.539292	0.777709	0.587145	0.75132	0.73601	0.735063	0.584917	0.647025	0.737257	0.459461	0.582365	0.380899	0.505266	0.752102	0.118477	0.649221	0.65602	0.726598	0.585925	0.780477	0.461617	0.606637	0.698427
cell 182	0.332405	-0.423031	0.278491	0.298108	0.509313	0.529202	0.544669	0.483663	0.323627	0.549847	0.35013	0.545037	0.508632	0.619083	0.756026	0.460421	0.491595	0.661196	0.552241	0.562138	-0.067277	0.642334	0.677726	0.613568	0.548712	0.666698	0.442745	0.714472	0.654831	0.546752	0.589429	0.765586	0.617353	0.571552	0.640572	0.464709	0.457951	0.226215	0.423057	0.488498	0.120933	0.411867	0.491253	0.634401	0.507968	0.593285	0.255933	0.622538	0.588667
cell 183	0.495463	-0.429889	0.143767	0.446323	0.475502	0.354214	0.596441	0.483838	0.510583	0.465243	0.416527	0.479408	0.442412	0.631972	0.442406	0.429067	0.46528	0.453512	0.678286	0.494686	-0.370978	0.584104	0.472173	0.480962	0.629689	0.455945	0.446611	0.49643	0.386225	0.674399	0.5441	0.409231	0.340326	0.492299	0.578724	0.341131	0.522009	0.562601	0.37422	0.745452	0.0396315	0.737512	0.537042	0.506408	0.39929	0.528963	0.464852	0.470341	0.496759
cell 184	0.526308	-0.311556	0.458947	0.699813	0.591093	0.72452	0.722376	0.718155	0.616057	0.76377	0.7132	0.735036	0.799358	0.819643	0.708958	0.779474	0.701651	0.845069	0.600207	0.846653	-0.119258	0.837183	0.736871	0.738063	0.806061	0.772294	0.692173	0.775474	0.643369	0.773916	0.546083	0.778928	0.349084	0.852691	0.820735	0.482679	0.54712	0.124471	0.496683	0.757726	0.135347	0.569804	0.802683	0.739172	0.763009	0.807237	0.224931	0.61546	0.852501
cell 185	0.43463	-0.391418	0.308715	0.590749	0.510064	0.640307	0.683465	0.622954	0.545374	0.66617	0.656615	0.674305	0.636812	0.771949	0.794718	0.599687	0.633188	0.7438	0.600036	0.711082	-0.258971	0.801993	0.653389	0.726525	0.690297	0.748622	0.511653	0.777489	0.585299	0.726215	0.579139	0.719864	0.429902	0.705894	0.710927	0.376643	0.528366	0.111049	0.475591	0.670574	0.215949	0.517741	0.69471	0.68834	0.658999	0.753108	0.237256	0.539246	0.762147
cell 186	0.289859	-0.411661	0.32578	0.447874	0.418133	0.598344	0.596872	0.529895	0.440066	0.561491	0.550952	0.675491	0.469226	0.698776	0.817669	0.424525	0.524292	0.706839	0.616216	0.570579	-0.334825	0.766558	0.58407	0.677647	0.581264	0.730723	0.380002	0.751866	0.532021	0.638663	0.662478	0.703688	0.4946	0.61055	0.653824	0.343613	0.486616	0.104223	0.444564	0.582664	0.148378	0.502542	0.642452	0.68754	0.586245	0.759164	0.340189	0.502725	0.730955
cell 187	0.585321	-0.284572	0.498542	0.596152	0.569462	0.628936	0.68346	0.584166	0.626332	0.673684	0.57512	0.559732	0.759344	0.745474	0.594305	0.735309	0.646725	0.73503	0.574384	0.788071	-0.0695299	0.726635	0.680133	0.627982	0.729581	0.666944	0.711039	0.6047	0.585966	0.656659	0.426185	0.655366	0.288802	0.724201	0.725151	0.569721	0.492522	0.178841	0.467994	0.654214	0.175159	0.620043	0.694641	0.655379	0.695324	0.633886	0.274147	0.666653	0.71466
cell 188	0.687859	-0.41591	0.538584	0.667416	0.73487	0.744843	0.750203	0.770932	0.678255	0.756537	0.684672	0.699907	0.824313	0.814807	0.646499	0.846341	0.750718	0.812113	0.647364	0.893399	-0.0443067	0.771397	0.77167	0.69558	0.84739	0.784346	0.755012	0.718572	0.670334	0.828033	0.578272	0.81691	0.421098	0.799257	0.867725	0.531116	0.619096	0.29312	0.495134	0.793658	0.124421	0.654135	0.756523	0.767813	0.756416	0.747171	0.334974	0.708751	0.763189
cell 189	0.368987	-0.441	0.288098	0.532963	0.510603	0.594379	0.704952	0.628361	0.540699	0.662412	0.651123	0.690926	0.541222	0.711091	0.822372	0.5175	0.574159	0.797165	0.654106	0.65939	-0.361927	0.785869	0.646433	0.729478	0.687494	0.782768	0.450366	0.781501	0.595158	0.732964	0.616649	0.734649	0.509741	0.672193	0.675499	0.301192	0.507086	0.125798	0.442988	0.655385	0.0830933	0.513363	0.709245	0.715668	0.680733	0.79428	0.338897	0.434014	0.788042
cell 190	0.410799	-0.431897	0.251636	0.558393	0.494729	0.612124	0.66842	0.592773	0.542833	0.658534	0.60222	0.665776	0.624928	0.753767	0.774756	0.581629	0.604333	0.763746	0.590316	0.681365	-0.307909	0.810269	0.674944	0.726527	0.698825	0.704534	0.478191	0.809159	0.620016	0.703298	0.611085	0.713646	0.436728	0.705189	0.762488	0.40549	0.524869	0.100794	0.442941	0.661074	0.146049	0.466728	0.65815	0.651482	0.601623	0.741313	0.212665	0.627212	0.711155
cell 191	0.559483	-0.344465	0.430726	0.632331	0.651364	0.671791	0.677549	0.657413	0.640809	0.699561	0.622366	0.723221	0.709417	0.774919	0.660318	0.703862	0.704683	0.779782	0.664113	0.778117	-0.195089	0.80802	0.670302	0.685079	0.745585	0.755398	0.665155	0.724337	0.566902	0.724753	0.574868	0.694132	0.371109	0.747826	0.751317	0.459506	0.604826	0.248531	0.483149	0.757522	0.23495	0.634282	0.719251	0.729462	0.658438	0.760912	0.329538	0.603218	0.769239
cell 192	0.596408	-0.37794	0.387027	0.674454	0.601176	0.620083	0.704039	0.653215	0.700571	0.676683	0.642044	0.655411	0.711323	0.75593	0.611217	0.724929	0.667084	0.726656	0.614966	0.798189	-0.247093	0.75165	0.649278	0.642568	0.759668	0.677956	0.601805	0.678103	0.593722	0.737257	0.456423	0.658585	0.267493	0.721745	0.707266	0.402762	0.514633	0.188637	0.399139	0.720662	0.197074	0.596725	0.72895	0.646077	0.688949	0.711821	0.230361	0.567676	0.758088
cell 193	0.711246	-0.270497	0.579593	0.642104	0.706075	0.696832	0.655794	0.6307	0.617708	0.657383	0.447723	0.485336	0.841443	0.718861	0.525908	0.867472	0.686502	0.669101	0.416951	0.863459	0.12832	0.602315	0.720127	0.494515	0.678128	0.618367	0.763394	0.543712	0.632865	0.609079	0.3601	0.743469	0.308793	0.675875	0.698869	0.624972	0.449423	0.171464	0.360629	0.604238	0.24863	0.575278	0.57989	0.593535	0.634098	0.535027	0.17025	0.683552	0.570341
cell 194	0.459809	-0.408206	0.361292	0.620174	0.552717	0.627501	0.712303	0.654171	0.630503	0.719762	0.656592	0.704155	0.677149	0.747825	0.714365	0.648099	0.637851	0.801282	0.623162	0.754673	-0.314355	0.797569	0.687553	0.690696	0.744528	0.746854	0.548724	0.755778	0.604631	0.739463	0.542238	0.709321	0.390747	0.747788	0.728428	0.379457	0.502917	0.118232	0.399632	0.7242	0.165688	0.533995	0.750867	0.706918	0.677436	0.765514	0.246056	0.538627	0.789894
cell 195	0.364772	-0.434602	0.315894	0.441943	0.54187	0.444871	0.67997	0.457154	0.485013	0.514735	0.391852	0.497045	0.466029	0.612927	0.704573	0.402138	0.520266	0.701148	0.691722	0.509	-0.291976	0.654591	0.621591	0.599831	0.569971	0.676249	0.553171	0.683874	0.56606	0.649363	0.593407	0.642334	0.541853	0.477108	0.627678	0.511975	0.520242	0.442534	0.494963	0.617569	0.142813	0.624758	0.503157	0.655833	0.562481	0.629622	0.529004	0.550081	0.568375
cell 196	0.316679	-0.33251	0.421841	0.561256	0.523883	0.691024	0.657175	0.639503	0.495677	0.656288	0.629089	0.687031	0.621888	0.735601	0.830025	0.570322	0.585695	0.799218	0.649991	0.680278	-0.204292	0.838949	0.638861	0.713684	0.64666	0.826156	0.540185	0.801023	0.598064	0.691507	0.65791	0.779097	0.479931	0.739945	0.716691	0.42429	0.507541	0.1141	0.543193	0.653868	0.16619	0.552183	0.730279	0.758972	0.689332	0.812176	0.375518	0.527647	0.804759
cell 197	0.473664	-0.541069	0.198586	0.396288	0.566183	0.438997	0.558046	0.515295	0.48729	0.473358	0.417419	0.592353	0.392965	0.635543	0.561133	0.42091	0.475489	0.517472	0.653141	0.549765	-0.386133	0.559368	0.488504	0.551599	0.587465	0.555613	0.365882	0.551403	0.406171	0.644098	0.562919	0.529648	0.461851	0.46147	0.564866	0.286373	0.466957	0.473322	0.31914	0.653449	0.141343	0.611727	0.525796	0.524453	0.424508	0.572895	0.400395	0.490863	0.520031
cell 198	0.560818	-0.290503	0.482857	0.70625	0.60382	0.718513	0.697089	0.672857	0.624436	0.735362	0.675701	0.654763	0.81309	0.801232	0.623664	0.816081	0.697834	0.760446	0.539662	0.844025	-0.0910303	0.77289	0.680673	0.684468	0.777768	0.734888	0.681347	0.729052	0.627693	0.747473	0.431182	0.713685	0.260772	0.815192	0.760786	0.461335	0.534889	0.0760282	0.434343	0.726319	0.200616	0.538242	0.744192	0.695057	0.713463	0.700188	0.162501	0.645187	0.772409
cell 199	0.379451	-0.393162	0.196861	0.463516	0.541592	0.45379	0.625766	0.541386	0.593798	0.558608	0.56275	0.663769	0.419193	0.64745	0.665473	0.407801	0.581867	0.627044	0.707182	0.571555	-0.476598	0.669781	0.462565	0.587193	0.597807	0.634452	0.405054	0.617207	0.42546	0.644175	0.53823	0.552278	0.378749	0.547808	0.547708	0.174548	0.477719	0.305684	0.359812	0.645651	0.0506057	0.577959	0.618167	0.604923	0.575187	0.694735	0.429208	0.318307	0.662841
cell 200	0.44318	-0.396389	0.338404	0.501207	0.542914	0.644566	0.673989	0.629621	0.549347	0.632617	0.62471	0.666628	0.584609	0.77609	0.781694	0.53276	0.591941	0.729004	0.721613	0.694473	-0.336522	0.795865	0.61065	0.69582	0.645865	0.774073	0.538067	0.733274	0.549546	0.680827	0.641575	0.688235	0.422719	0.699829	0.669226	0.376716	0.514984	0.182172	0.4381	0.708342	0.16306	0.642898	0.729551	0.709115	0.648959	0.743179	0.401063	0.537703	0.783045
cell 201	0.428306	-0.430843	0.355499	0.531159	0.578348	0.56424	0.668113	0.562145	0.546881	0.603621	0.531445	0.612404	0.582468	0.705533	0.756436	0.544667	0.536171	0.772475	0.655155	0.629069	-0.299675	0.75818	0.632253	0.673431	0.640703	0.761108	0.563797	0.741607	0.617105	0.649726	0.582552	0.673286	0.494904	0.62384	0.635241	0.464614	0.472621	0.22253	0.442413	0.644714	0.20101	0.599363	0.675674	0.690183	0.636435	0.726643	0.399686	0.549365	0.750926
cell 202	0.557175	-0.355113	0.526015	0.509219	0.628406	0.562431	0.580528	0.527274	0.471542	0.515141	0.361183	0.458938	0.60903	0.590797	0.643496	0.631453	0.539314	0.665379	0.46587	0.731392	-0.00728897	0.535083	0.620614	0.46522	0.560761	0.66468	0.539788	0.561748	0.565399	0.542527	0.481519	0.735241	0.424986	0.539894	0.608358	0.518324	0.394171	0.194327	0.379719	0.457732	0.196377	0.571228	0.4687	0.60643	0.584829	0.53043	0.29295	0.599525	0.526904
cell 203	0.620641	-0.341136	0.504879	0.543089	0.637611	0.644224	0.788817	0.647946	0.511057	0.70197	0.537622	0.437382	0.723956	0.665866	0.520992	0.780681	0.572662	0.676392	0.498176	0.81011	0.0479047	0.611791	0.658093	0.516863	0.664718	0.622957	0.685125	0.516256	0.607428	0.616275	0.381171	0.700505	0.360565	0.6684	0.672654	0.511803	0.35576	0.114817	0.310732	0.610578	0.111036	0.566577	0.618929	0.621181	0.652842	0.516477	0.275988	0.599413	0.611322
cell 204	0.501687	-0.359167	0.427309	0.658754	0.611035	0.69325	0.702866	0.669561	0.594289	0.722162	0.662189	0.73478	0.743172	0.814236	0.774173	0.715611	0.683413	0.860463	0.607022	0.786901	-0.209648	0.832449	0.723036	0.750761	0.776985	0.799336	0.668642	0.804594	0.642987	0.776948	0.591382	0.797382	0.463231	0.780422	0.781717	0.480865	0.5839	0.157327	0.513055	0.754938	0.165209	0.574539	0.759793	0.755786	0.730419	0.814303	0.275485	0.60964	0.813773
cell 205	0.377671	-0.31653	0.271264	0.482798	0.478793	0.497422	0.593333	0.527288	0.510899	0.583572	0.503811	0.645242	0.552279	0.714226	0.607085	0.475272	0.580044	0.638539	0.652569	0.58261	-0.306795	0.722983	0.588274	0.627351	0.659196	0.625298	0.562617	0.695808	0.544596	0.677722	0.578152	0.592744	0.440312	0.61907	0.650765	0.435635	0.571985	0.282984	0.473016	0.681694	0.0849445	0.583838	0.629767	0.631616	0.571223	0.685331	0.323265	0.544799	0.657832
cell 206	0.478045	-0.289247	0.455771	0.625369	0.573297	0.708779	0.782495	0.653293	0.528178	0.708378	0.64788	0.610917	0.745278	0.73507	0.798848	0.713033	0.679364	0.857265	0.531879	0.77479	-0.109624	0.811901	0.789262	0.679764	0.708604	0.82291	0.69187	0.750452	0.674717	0.696957	0.515541	0.816769	0.514056	0.782002	0.771961	0.511193	0.478929	0.0364322	0.509279	0.676519	0.0762697	0.492101	0.742728	0.716598	0.80128	0.805739	0.290883	0.537772	0.825885
cell 207	0.633403	-0.27809	0.575607	0.704177	0.68938	0.7535	0.723228	0.733021	0.676771	0.757933	0.666572	0.691651	0.814177	0.810175	0.648247	0.83042	0.704555	0.764857	0.663699	0.896579	-0.0937105	0.794006	0.70345	0.668425	0.749029	0.775868	0.715477	0.675502	0.618563	0.757714	0.523493	0.764988	0.319173	0.820635	0.775687	0.449943	0.510726	0.161168	0.45104	0.755217	0.183518	0.659879	0.754066	0.781399	0.714656	0.705014	0.315899	0.617383	0.767091
cell 208	0.343128	-0.512992	0.287234	0.362255	0.464453	0.519057	0.550877	0.493288	0.416213	0.577971	0.412565	0.536114	0.469668	0.654873	0.687883	0.442132	0.466932	0.662724	0.657568	0.530828	-0.193204	0.65608	0.654571	0.683299	0.553451	0.685009	0.456289	0.713457	0.581386	0.645532	0.621974	0.694105	0.580903	0.524394	0.5986	0.517996	0.537662	0.350641	0.436768	0.598423	0.22035	0.540212	0.468875	0.635926	0.46342	0.577913	0.418337	0.610114	0.56922
cell 209	0.678001	-0.118487	0.516651	0.640288	0.680699	0.609303	0.56696	0.600546	0.570661	0.60328	0.433651	0.388221	0.845626	0.590471	0.388569	0.853238	0.55469	0.643726	0.297062	0.810388	0.179574	0.506125	0.597391	0.379256	0.604046	0.524792	0.756898	0.421699	0.602856	0.484226	0.186417	0.622104	0.166403	0.652275	0.595974	0.507611	0.308216	0.0681488	0.274507	0.528297	0.156394	0.464145	0.594947	0.480506	0.663444	0.476913	0.0735693	0.525905	0.552459
cell 210	0.556997	-0.401319	0.423451	0.597992	0.678921	0.584239	0.707135	0.645792	0.619652	0.637584	0.590177	0.70624	0.680426	0.71585	0.719155	0.652587	0.676877	0.819623	0.654968	0.770035	-0.220922	0.728968	0.694986	0.636968	0.746739	0.78041	0.655733	0.703977	0.615477	0.736201	0.574973	0.740124	0.493134	0.685297	0.75767	0.489912	0.568876	0.347662	0.476735	0.707112	0.124208	0.640161	0.708695	0.718267	0.756798	0.774292	0.38418	0.539705	0.76691
cell 211	0.351874	-0.518765	0.0917505	0.301597	0.454187	0.301676	0.570516	0.409278	0.457159	0.389153	0.389642	0.501947	0.240196	0.544768	0.60454	0.211457	0.441908	0.481761	0.746243	0.393447	-0.528302	0.550326	0.431464	0.514437	0.478931	0.536146	0.26596	0.530462	0.316551	0.596367	0.653742	0.442591	0.473131	0.378718	0.503439	0.239492	0.488888	0.51088	0.360656	0.606647	0.035686	0.665847	0.462623	0.498812	0.400218	0.576868	0.574355	0.355149	0.482007
cell 212	0.395815	-0.513382	0.223989	0.469007	0.527858	0.48105	0.635567	0.545778	0.542936	0.519726	0.540747	0.630788	0.433691	0.681913	0.715371	0.406705	0.558976	0.648356	0.764475	0.536705	-0.474196	0.729186	0.562423	0.663362	0.614937	0.684533	0.390731	0.702959	0.491155	0.721232	0.671558	0.598897	0.46718	0.565698	0.627957	0.30489	0.574239	0.384527	0.434533	0.695172	0.115819	0.626906	0.609118	0.643963	0.536237	0.71201	0.492465	0.474525	0.661033
cell 213	0.426699	-0.409189	0.233294	0.390576	0.479778	0.384936	0.454863	0.449815	0.566191	0.397596	0.484673	0.563832	0.308408	0.527419	0.436439	0.329181	0.539961	0.430472	0.73872	0.489752	-0.446342	0.523253	0.352703	0.473679	0.537695	0.516058	0.2616	0.440377	0.251478	0.626108	0.532014	0.388376	0.239635	0.433879	0.444075	0.111912	0.554501	0.396219	0.34739	0.603054	0.085491	0.676508	0.529311	0.500597	0.421274	0.561785	0.434838	0.292016	0.539909
cell 214	0.625936	-0.185476	0.494743	0.557616	0.649904	0.557975	0.627997	0.565057	0.559666	0.64378	0.362125	0.44628	0.822891	0.648367	0.540626	0.754705	0.593558	0.695783	0.401001	0.790242	0.119941	0.580842	0.661829	0.458701	0.662	0.599432	0.779567	0.570949	0.701461	0.561594	0.285353	0.681315	0.343036	0.66257	0.636148	0.597017	0.379003	0.180464	0.335277	0.568084	0.186034	0.537247	0.600697	0.585099	0.703411	0.523763	0.134754	0.599023	0.623149
cell 215	0.307473	-0.436387	0.305455	0.475845	0.511075	0.592854	0.631689	0.580917	0.515315	0.63902	0.575624	0.725073	0.545191	0.743583	0.780217	0.5131	0.568556	0.770737	0.714846	0.61044	-0.306325	0.812184	0.685079	0.775718	0.663618	0.807938	0.548512	0.815197	0.634193	0.721438	0.646666	0.756282	0.559002	0.656692	0.682722	0.437504	0.53642	0.248807	0.492296	0.675549	0.163027	0.539683	0.684738	0.741738	0.61003	0.794396	0.426833	0.599486	0.769167
cell 216	0.558752	-0.257382	0.565801	0.6462	0.603681	0.681539	0.698255	0.633295	0.60145	0.685741	0.5923	0.616561	0.788473	0.723068	0.596414	0.795032	0.680764	0.811235	0.5398	0.835689	-0.00215065	0.732562	0.689714	0.572656	0.778898	0.719798	0.761973	0.609816	0.625487	0.701433	0.416694	0.748629	0.350367	0.751407	0.747223	0.526219	0.514274	0.164696	0.464879	0.707334	0.16726	0.621276	0.791943	0.709684	0.764774	0.702107	0.260416	0.560429	0.787109
cell 217	0.533624	-0.507624	0.316388	0.458701	0.620486	0.563777	0.737633	0.638967	0.555391	0.635802	0.611612	0.576377	0.50145	0.653759	0.681084	0.497482	0.658429	0.665765	0.802573	0.653894	-0.339593	0.672662	0.64459	0.633836	0.684497	0.723784	0.441811	0.658931	0.554774	0.745947	0.649973	0.651821	0.473568	0.611044	0.721986	0.347349	0.595655	0.375519	0.452185	0.729643	0.0204207	0.651054	0.619301	0.665725	0.631468	0.664656	0.488854	0.516774	0.655517
cell 218	0.38852	-0.342719	0.330865	0.566311	0.51162	0.614866	0.650549	0.664632	0.571907	0.701985	0.690951	0.783014	0.616857	0.762585	0.712555	0.600899	0.605139	0.762831	0.658886	0.681743	-0.303518	0.838207	0.653351	0.801212	0.780016	0.754247	0.550822	0.815932	0.624711	0.80282	0.573823	0.711152	0.416718	0.738407	0.718611	0.313942	0.560291	0.192294	0.485956	0.72126	0.128982	0.50436	0.742669	0.750412	0.647474	0.786438	0.287539	0.541844	0.80543
cell 219	0.37956	-0.530673	0.0855961	0.407198	0.420941	0.339382	0.582257	0.551912	0.400561	0.594864	0.390567	0.473383	0.474518	0.561517	0.594077	0.401309	0.367118	0.518207	0.585484	0.492307	-0.307392	0.569037	0.569071	0.568147	0.587479	0.541916	0.302796	0.63476	0.583095	0.64529	0.532101	0.529376	0.471342	0.533595	0.582757	0.248278	0.295393	0.331989	0.249475	0.59018	0.0451192	0.45618	0.453244	0.559078	0.421253	0.5148	0.304214	0.477748	0.519006
cell 220	0.538634	-0.53215	0.275787	0.463718	0.649925	0.473602	0.635988	0.580543	0.441174	0.575021	0.503382	0.595545	0.500175	0.673549	0.567759	0.540402	0.573392	0.592723	0.723515	0.567524	-0.207818	0.619525	0.650654	0.64562	0.719167	0.622924	0.488395	0.647656	0.588095	0.78395	0.650392	0.628284	0.51763	0.555748	0.680839	0.412853	0.593302	0.552659	0.515341	0.69649	0.0851863	0.634981	0.538843	0.625454	0.459861	0.620793	0.479393	0.62122	0.561978
cell 221	0.672175	-0.255355	0.612731	0.706454	0.691682	0.747277	0.708489	0.749827	0.600857	0.731964	0.663838	0.557241	0.904176	0.731173	0.537601	0.912584	0.690254	0.755572	0.45093	0.886428	0.117169	0.678108	0.687689	0.607021	0.782389	0.687683	0.754014	0.622982	0.663222	0.682841	0.336364	0.734259	0.218449	0.798783	0.751489	0.50964	0.491737	0.0781468	0.389169	0.680635	0.121092	0.502288	0.733061	0.666646	0.740928	0.627469	0.131937	0.61476	0.723394
cell 222	0.329032	-0.463077	0.212196	0.414453	0.463951	0.397671	0.659909	0.471045	0.476662	0.558835	0.490532	0.576882	0.385034	0.605655	0.700537	0.357702	0.52013	0.644014	0.681645	0.488639	-0.464882	0.655362	0.51965	0.614183	0.590974	0.65725	0.403179	0.652652	0.487973	0.660543	0.578481	0.568209	0.494395	0.50328	0.561562	0.278557	0.480697	0.349512	0.407431	0.677604	0.0980694	0.597114	0.597598	0.618073	0.549366	0.687683	0.469719	0.376035	0.659908
cell 223	0.455253	-0.427662	0.466008	0.611177	0.613241	0.734063	0.759023	0.730922	0.590954	0.778467	0.711887	0.736292	0.690001	0.785571	0.787614	0.738497	0.653538	0.843378	0.699239	0.796404	-0.20715	0.848469	0.752397	0.816098	0.753842	0.852563	0.57578	0.811101	0.662275	0.798367	0.624191	0.850515	0.478713	0.779863	0.748483	0.385965	0.545528	0.132404	0.491363	0.750191	0.172343	0.534744	0.728462	0.805465	0.690272	0.796498	0.33687	0.596729	0.814395
cell 224	0.474138	-0.376974	0.457617	0.612112	0.616976	0.765236	0.72137	0.739556	0.556894	0.782981	0.721288	0.776874	0.766048	0.826558	0.791965	0.777625	0.695949	0.894131	0.608434	0.817637	-0.0837444	0.867027	0.791073	0.825009	0.796329	0.870804	0.684658	0.83966	0.697129	0.822451	0.626376	0.899247	0.547204	0.833475	0.842675	0.480872	0.578344	0.140896	0.533919	0.748413	0.140415	0.484134	0.776334	0.813001	0.735306	0.831416	0.280967	0.649952	0.847849
cell 225	0.526605	-0.528209	0.250752	0.42494	0.616572	0.404974	0.700738	0.544116	0.549852	0.556252	0.434973	0.535799	0.47528	0.636793	0.584193	0.452436	0.501879	0.576966	0.773557	0.575511	-0.377201	0.61269	0.541891	0.569985	0.632891	0.616042	0.459508	0.58156	0.482359	0.714616	0.616007	0.53884	0.431695	0.494564	0.621568	0.381353	0.492573	0.557617	0.396288	0.671957	0.120392	0.745025	0.526426	0.596657	0.493459	0.582634	0.564008	0.529461	0.542872
cell 226	0.252948	-0.423851	0.0872406	0.327228	0.459712	0.29863	0.533401	0.468691	0.43571	0.480327	0.470536	0.558592	0.30883	0.538177	0.601355	0.288705	0.466348	0.528129	0.685136	0.37988	-0.478863	0.622046	0.435628	0.641661	0.554474	0.635282	0.343208	0.640625	0.425757	0.695967	0.567075	0.464359	0.474552	0.464016	0.500725	0.104012	0.477788	0.423234	0.37645	0.660599	-0.026018	0.516624	0.528919	0.60998	0.459642	0.612359	0.481728	0.363635	0.589415
cell 227	0.202169	-0.303731	0.0394807	0.20267	0.325272	0.170635	0.383571	0.380067	0.469601	0.321494	0.265107	0.355376	0.223627	0.305617	0.446622	0.114983	0.341306	0.317387	0.593489	0.294647	-0.451517	0.38275	0.25287	0.303061	0.345998	0.354655	0.157478	0.372327	0.2448	0.419205	0.322768	0.263472	0.220588	0.276233	0.298271	0.0553505	0.284318	0.390852	0.207583	0.45143	-0.0382137	0.488905	0.370908	0.381296	0.359904	0.40385	0.387618	0.051831	0.395069
cell 228	0.517058	-0.299979	0.45554	0.673792	0.485468	0.704868	0.538584	0.618891	0.47072	0.667498	0.626236	0.508938	0.741004	0.685565	0.514149	0.749654	0.587068	0.634742	0.388841	0.735808	0.0335819	0.633473	0.627846	0.603875	0.581294	0.625587	0.594043	0.57455	0.550033	0.648786	0.378944	0.650275	0.217218	0.755907	0.637402	0.309654	0.32816	-0.0924487	0.304516	0.642382	0.195701	0.431511	0.636159	0.610387	0.587755	0.58936	0.0430893	0.507125	0.657785
cell 229	0.242243	-0.0511527	0.448267	0.470583	0.413	0.512389	0.449049	0.493621	0.394681	0.459363	0.518795	0.558046	0.543396	0.516884	0.581734	0.522264	0.539629	0.619304	0.460563	0.567382	-0.0295366	0.61369	0.512739	0.525557	0.510733	0.701562	0.526517	0.566164	0.497602	0.525211	0.33934	0.639758	0.286843	0.592112	0.519609	0.31437	0.367811	0.0395918	0.462722	0.493639	0.191036	0.358676	0.640782	0.594532	0.652449	0.602597	0.214609	0.327391	0.64875
cell 230	0.51877	-0.290254	0.334467	0.597512	0.610123	0.489576	0.664752	0.607131	0.616202	0.633372	0.555492	0.598128	0.688746	0.651244	0.592606	0.641237	0.605104	0.751527	0.546295	0.695484	-0.248242	0.662285	0.615544	0.576456	0.744989	0.642399	0.623027	0.638281	0.629166	0.688103	0.373484	0.597908	0.344165	0.653975	0.662207	0.410019	0.515501	0.273257	0.404075	0.675838	0.10457	0.533879	0.702449	0.593747	0.707839	0.688734	0.244715	0.457876	0.715142
cell 231	0.52656	-0.443026	0.368445	0.603008	0.682863	0.566743	0.752455	0.670886	0.642069	0.709296	0.599527	0.689515	0.671518	0.739039	0.700755	0.634054	0.658557	0.814916	0.738335	0.733877	-0.269089	0.749552	0.728903	0.702861	0.733888	0.778174	0.654063	0.740814	0.606554	0.804906	0.638426	0.737947	0.542342	0.711182	0.744856	0.448219	0.567501	0.385862	0.470481	0.817173	0.090679	0.667308	0.69526	0.742384	0.680755	0.774512	0.443757	0.560818	0.747793
cell 232	0.490621	-0.492579	0.327572	0.479443	0.543937	0.475693	0.57378	0.57785	0.476257	0.638295	0.432941	0.481246	0.560063	0.593152	0.433145	0.577997	0.417922	0.519497	0.478234	0.61028	-0.0920522	0.493549	0.506068	0.453272	0.577258	0.547721	0.52163	0.512286	0.464806	0.62285	0.418994	0.544652	0.391003	0.528046	0.563646	0.333002	0.297752	0.272927	0.221047	0.683882	0.123317	0.512908	0.492017	0.545133	0.495057	0.512512	0.226654	0.465801	0.527736
cell 233	0.576614	-0.496338	0.430248	0.590975	0.721925	0.604866	0.700587	0.721367	0.568953	0.660011	0.540081	0.640362	0.697815	0.747553	0.726723	0.664393	0.637657	0.722229	0.683503	0.72704	-0.163807	0.713685	0.697989	0.648089	0.724514	0.753069	0.59026	0.72492	0.673338	0.756539	0.664941	0.761597	0.49273	0.706594	0.752651	0.475105	0.558813	0.387649	0.505252	0.734584	0.154947	0.651873	0.641936	0.708138	0.674909	0.736711	0.410285	0.643077	0.688027
cell 234	0.565329	-0.339224	0.51732	0.69838	0.685165	0.770161	0.72259	0.771345	0.642568	0.791933	0.706168	0.741138	0.836499	0.833022	0.750266	0.828206	0.727411	0.886202	0.622063	0.869116	-0.0923953	0.834011	0.791852	0.745907	0.799793	0.819267	0.72496	0.785718	0.731023	0.786888	0.597303	0.870834	0.43581	0.845829	0.840592	0.517772	0.556974	0.135727	0.527957	0.752565	0.129196	0.554669	0.772176	0.782844	0.782975	0.81522	0.299918	0.641664	0.832932
cell 235	0.423388	-0.273619	0.402043	0.552151	0.512762	0.629089	0.567139	0.701814	0.508687	0.742571	0.689065	0.684739	0.667482	0.690962	0.529549	0.755552	0.575639	0.658468	0.532075	0.734597	-0.0462133	0.691558	0.631605	0.783204	0.718131	0.741778	0.547315	0.660599	0.604296	0.763063	0.458123	0.696206	0.278869	0.748603	0.665289	0.250499	0.459553	0.126485	0.44034	0.699906	0.114163	0.367312	0.624858	0.727345	0.555486	0.642336	0.149914	0.565504	0.722453
cell 236	0.616213	-0.42467	0.422604	0.605881	0.72625	0.69057	0.67889	0.742766	0.635161	0.74716	0.581508	0.662782	0.737386	0.745945	0.548623	0.806384	0.612906	0.690766	0.576452	0.812896	-0.0615585	0.666964	0.654159	0.66299	0.724672	0.694349	0.670425	0.648504	0.652531	0.723498	0.479238	0.767376	0.347053	0.687312	0.665162	0.397267	0.43435	0.203866	0.351746	0.683286	0.121867	0.558589	0.639809	0.688938	0.620304	0.642259	0.222429	0.624212	0.649049
cell 237	0.628095	-0.42349	0.474139	0.641368	0.687809	0.763013	0.764826	0.726233	0.632344	0.734564	0.736805	0.70227	0.785024	0.859217	0.693663	0.80363	0.721266	0.79309	0.678672	0.822558	-0.117234	0.847984	0.735427	0.792965	0.83789	0.805191	0.683725	0.757117	0.656566	0.860099	0.657979	0.789822	0.382536	0.820208	0.840385	0.457935	0.636198	0.234492	0.550825	0.782076	0.121348	0.647101	0.806362	0.762359	0.703358	0.810327	0.353792	0.720558	0.809219
cell 238	0.502105	-0.400201	0.440818	0.627984	0.639386	0.762027	0.711709	0.718711	0.552396	0.768127	0.679475	0.70226	0.783295	0.829046	0.774463	0.723439	0.655613	0.850501	0.66834	0.786002	-0.145988	0.853351	0.743983	0.760712	0.745604	0.829312	0.676598	0.802437	0.726949	0.75711	0.616832	0.809808	0.44059	0.828748	0.795329	0.475364	0.50713	0.15253	0.484325	0.753797	0.15143	0.600877	0.790958	0.766906	0.757831	0.845034	0.335245	0.618415	0.875895
cell 239	0.466259	-0.473541	0.470343	0.587451	0.653555	0.697608	0.728159	0.704428	0.515383	0.715775	0.629607	0.716231	0.63768	0.754505	0.828549	0.669268	0.638685	0.829053	0.668944	0.751938	-0.179693	0.773619	0.758563	0.739064	0.706177	0.865124	0.563312	0.779609	0.674458	0.774665	0.700853	0.876242	0.607744	0.73066	0.77156	0.420979	0.525971	0.220595	0.514307	0.71385	0.108487	0.577259	0.689404	0.79967	0.720402	0.805112	0.413302	0.569385	0.783565
cell 240	0.45988	-0.522722	0.298836	0.471853	0.495253	0.550924	0.660985	0.573772	0.482116	0.612989	0.629048	0.622092	0.564093	0.682016	0.624492	0.573723	0.509162	0.668124	0.573294	0.657444	-0.311451	0.693583	0.562609	0.649048	0.65568	0.631791	0.405332	0.656256	0.501651	0.674695	0.514064	0.631965	0.419075	0.623132	0.617717	0.287282	0.412918	0.121026	0.259266	0.626825	0.184566	0.45203	0.623601	0.57654	0.527276	0.661798	0.284093	0.527287	0.68086
cell 241	0.298208	-0.419721	0.0751606	0.184587	0.512259	0.173434	0.508158	0.334789	0.329676	0.370453	0.264177	0.370401	0.198645	0.379382	0.551372	0.146885	0.361187	0.466799	0.692514	0.28803	-0.368063	0.390076	0.417607	0.434654	0.389291	0.500129	0.274845	0.486343	0.400965	0.48969	0.547053	0.429669	0.529361	0.291723	0.451718	0.286531	0.440927	0.59177	0.35038	0.455063	-0.0787528	0.53168	0.33674	0.429172	0.396204	0.48884	0.637506	0.28709	0.395493
cell 242	0.637307	-0.455916	0.540923	0.520218	0.704903	0.688642	0.734939	0.672922	0.555999	0.662018	0.556672	0.53498	0.707054	0.736778	0.652088	0.723352	0.661004	0.681254	0.690228	0.778868	-0.0406911	0.688784	0.751012	0.623942	0.692767	0.749029	0.644362	0.588496	0.629904	0.709906	0.626393	0.754516	0.478304	0.683071	0.765083	0.528932	0.534466	0.333783	0.471037	0.704631	0.15516	0.733448	0.655318	0.714779	0.639321	0.671851	0.498491	0.676505	0.683828
cell 243	0.524584	-0.410319	0.401509	0.639051	0.676906	0.674359	0.66799	0.704285	0.59616	0.677377	0.678408	0.733977	0.721112	0.810487	0.704512	0.68027	0.689096	0.817634	0.690355	0.737102	-0.212562	0.791428	0.734993	0.735534	0.796031	0.80152	0.691016	0.772867	0.640401	0.802678	0.6659	0.771531	0.478683	0.745953	0.785471	0.522104	0.636524	0.305973	0.543319	0.760627	0.132758	0.64255	0.771439	0.736207	0.685614	0.800625	0.421016	0.612527	0.77723
cell 244	0.464259	-0.408954	0.419386	0.597872	0.666861	0.656241	0.70352	0.714798	0.573378	0.667179	0.655422	0.700088	0.661367	0.756659	0.814223	0.604848	0.652763	0.793605	0.696049	0.716595	-0.257835	0.781223	0.694669	0.760278	0.687315	0.823822	0.602834	0.81066	0.64852	0.742267	0.67477	0.794524	0.491092	0.730286	0.735966	0.414995	0.538354	0.268377	0.499497	0.745668	0.0768971	0.623026	0.744374	0.75631	0.726911	0.81809	0.457095	0.526504	0.795299
cell 245	0.0676828	0.0390387	-0.00975316	0.0329004	0.188675	-0.0163192	0.096712	0.138135	0.311432	0.113114	0.139561	0.214923	0.00521529	0.0788899	0.125891	-0.0381403	0.184732	0.100763	0.416134	0.0864121	-0.343102	0.170161	0.0305755	0.112005	0.16271	0.142648	0.0565159	0.0558297	0.0132674	0.167284	0.126396	-0.0154955	-0.0173062	0.109696	0.0939925	-0.0768004	0.195822	0.293464	0.237412	0.233415	-0.197491	0.279264	0.222664	0.161849	0.221012	0.210328	0.339174	-0.156396	0.198978
cell 246	0.586055	-0.379216	0.511635	0.673268	0.712621	0.748112	0.691518	0.760739	0.600306	0.703976	0.698814	0.730186	0.803295	0.842911	0.700657	0.77392	0.714205	0.807964	0.713565	0.81747	-0.0847771	0.83109	0.705453	0.763727	0.822604	0.815458	0.716491	0.761027	0.679017	0.842202	0.65495	0.784047	0.425224	0.82175	0.854718	0.483248	0.655826	0.339552	0.5755	0.809526	0.0864709	0.694974	0.79599	0.785475	0.740056	0.807086	0.406256	0.674032	0.833011
cell 247	0.305529	-0.235841	0.210665	0.513792	0.449399	0.486898	0.57829	0.605711	0.552993	0.596483	0.666634	0.668886	0.457971	0.604779	0.622132	0.430107	0.561643	0.617256	0.674651	0.575114	-0.452161	0.693139	0.494417	0.596537	0.619352	0.66089	0.355829	0.595594	0.427339	0.662188	0.50396	0.514001	0.231966	0.665888	0.545075	0.0274309	0.430444	0.140751	0.396121	0.664655	-0.00658459	0.483623	0.661362	0.615069	0.594198	0.687181	0.348332	0.243389	0.718854
cell 248	0.44007	-0.365661	0.355392	0.611349	0.546812	0.62062	0.643941	0.730929	0.582785	0.733679	0.746132	0.770518	0.640816	0.694235	0.594919	0.673377	0.620668	0.732567	0.640304	0.732645	-0.265829	0.767299	0.604829	0.730318	0.779056	0.753101	0.505405	0.713788	0.59625	0.774873	0.48322	0.646712	0.276411	0.754546	0.68965	0.194402	0.486962	0.159886	0.392533	0.755623	0.0995255	0.518005	0.765085	0.716072	0.669743	0.759796	0.228866	0.436913	0.829363
cell 249	0.484786	-0.437023	0.413875	0.626324	0.653482	0.732385	0.705761	0.747799	0.603358	0.745664	0.728404	0.808361	0.714764	0.832621	0.797605	0.701531	0.696759	0.838649	0.724126	0.774691	-0.229214	0.887689	0.747856	0.827389	0.789988	0.841877	0.622358	0.850249	0.662113	0.818537	0.68688	0.817994	0.492507	0.80337	0.822343	0.433549	0.63435	0.232067	0.549552	0.791753	0.159945	0.575781	0.793915	0.790595	0.70035	0.854712	0.365005	0.646069	0.833889
cell 250	0.592875	-0.36151	0.486915	0.726463	0.658914	0.778274	0.679813	0.770101	0.574328	0.736473	0.67939	0.692515	0.838287	0.850815	0.684904	0.827049	0.63702	0.772451	0.533363	0.811928	-0.0377012	0.804768	0.739052	0.745761	0.757862	0.745949	0.661368	0.773545	0.716519	0.761263	0.557701	0.809749	0.338579	0.82368	0.790424	0.482803	0.545577	0.122064	0.474283	0.73587	0.166963	0.506736	0.735759	0.714011	0.696768	0.751253	0.193302	0.706507	0.754923
cell 251	0.676186	-0.397627	0.506093	0.655223	0.747224	0.659603	0.723066	0.710677	0.611906	0.663788	0.66016	0.648914	0.786535	0.753655	0.644312	0.765539	0.692344	0.789489	0.656903	0.824091	-0.0703143	0.71941	0.757915	0.644715	0.779144	0.734398	0.681061	0.67058	0.61191	0.759278	0.605252	0.739315	0.380417	0.762951	0.801768	0.529231	0.577414	0.338816	0.525621	0.735496	0.0877232	0.703979	0.714526	0.667162	0.738959	0.755926	0.407524	0.620909	0.73483
cell 252	0.531851	-0.370175	0.509118	0.661919	0.619824	0.804993	0.759672	0.782298	0.585723	0.787204	0.784364	0.749797	0.800561	0.852154	0.779076	0.797838	0.730296	0.845006	0.640555	0.849235	-0.117267	0.887665	0.765523	0.793824	0.785451	0.85224	0.682294	0.790142	0.663341	0.818865	0.617668	0.842772	0.41985	0.880014	0.855837	0.440519	0.560316	0.0949995	0.513016	0.802748	0.135576	0.537571	0.797787	0.817701	0.77428	0.828563	0.283673	0.642596	0.872444
cell 253	0.436571	-0.378631	0.416134	0.582613	0.507245	0.74004	0.700766	0.723076	0.58513	0.813431	0.764995	0.788555	0.704334	0.841136	0.632142	0.76788	0.653136	0.767633	0.702705	0.806172	-0.147931	0.858616	0.680851	0.825288	0.791985	0.79461	0.656714	0.733594	0.61798	0.830674	0.534707	0.739317	0.39345	0.834402	0.756962	0.369699	0.496707	0.125048	0.468625	0.806314	0.196475	0.561508	0.778585	0.816936	0.640648	0.745077	0.311511	0.612262	0.877039
cell 254	0.585278	-0.418793	0.420164	0.521207	0.518503	0.530794	0.63328	0.558121	0.455629	0.593065	0.520067	0.409595	0.611987	0.59024	0.486234	0.65675	0.530778	0.629311	0.51375	0.687288	-0.139889	0.550177	0.575653	0.458823	0.579977	0.539651	0.529574	0.467525	0.44336	0.579528	0.431054	0.588068	0.32192	0.638371	0.604942	0.385178	0.337202	0.144523	0.283939	0.668763	0.0964408	0.551691	0.625618	0.56497	0.519534	0.549174	0.271706	0.511916	0.579855
cell 255	0.26992	-0.48132	-0.0103999	0.220299	0.389239	0.176589	0.440856	0.393143	0.431433	0.34533	0.413944	0.45763	0.11832	0.371082	0.410779	0.106653	0.375173	0.307946	0.713664	0.274665	-0.534788	0.382474	0.2667	0.451487	0.420152	0.453524	0.106823	0.413024	0.201354	0.570917	0.512283	0.248031	0.282824	0.298647	0.362428	-0.0537588	0.429836	0.543233	0.263426	0.570516	-0.120485	0.567003	0.388568	0.421222	0.31666	0.483881	0.509997	0.143276	0.419292
cell 256	0.629159	-0.329094	0.515379	0.646813	0.696264	0.795852	0.778677	0.735864	0.579877	0.753777	0.674457	0.619706	0.804277	0.810157	0.788923	0.774819	0.727575	0.802099	0.637637	0.864437	-0.0547957	0.78653	0.739164	0.642438	0.688156	0.778905	0.668245	0.6885	0.647284	0.71628	0.604425	0.82762	0.399517	0.826759	0.821178	0.469982	0.507423	0.103391	0.454648	0.741637	0.116604	0.613061	0.723998	0.757177	0.772401	0.759107	0.357988	0.598147	0.773515
cell 257	0.480674	-0.582793	0.235178	0.429255	0.600634	0.521706	0.678686	0.641487	0.51225	0.595604	0.602227	0.678701	0.446045	0.689544	0.696986	0.468023	0.575175	0.645684	0.758592	0.591433	-0.40559	0.684842	0.617486	0.69474	0.678111	0.726323	0.39018	0.692518	0.535497	0.785242	0.712991	0.676363	0.556237	0.585676	0.703625	0.257385	0.574622	0.449967	0.406862	0.720281	0.0479564	0.614726	0.606402	0.654872	0.550641	0.731217	0.489675	0.507288	0.634422
cell 258	0.414596	-0.347714	0.285881	0.37401	0.499294	0.479346	0.60402	0.520675	0.439846	0.546853	0.565121	0.563167	0.390474	0.622865	0.609321	0.402388	0.509464	0.621624	0.725023	0.527698	-0.371155	0.626337	0.591624	0.596508	0.564618	0.667393	0.464436	0.576046	0.421718	0.655297	0.679029	0.617988	0.507206	0.555552	0.608951	0.399315	0.500587	0.343426	0.479105	0.655168	0.0296463	0.612149	0.605396	0.576636	0.544614	0.678973	0.504471	0.405277	0.629673
cell 259	0.355181	-0.125913	0.289519	0.507821	0.437194	0.477709	0.459961	0.495941	0.532767	0.485206	0.579211	0.624711	0.489793	0.608596	0.440682	0.473223	0.552454	0.526842	0.640882	0.519978	-0.248554	0.661657	0.463245	0.551315	0.595577	0.523158	0.50568	0.52276	0.354017	0.632728	0.400754	0.430063	0.170884	0.598715	0.51437	0.283945	0.506081	0.289834	0.507056	0.65608	0.0580528	0.539579	0.685602	0.557232	0.488435	0.589483	0.385606	0.326705	0.622702
cell 260	0.404009	-0.378958	0.265393	0.556823	0.510013	0.614987	0.662686	0.615538	0.612839	0.696362	0.7231	0.687245	0.570995	0.726397	0.637192	0.573831	0.616247	0.684339	0.661955	0.660306	-0.362511	0.779493	0.566601	0.710914	0.686662	0.697778	0.475697	0.688856	0.499025	0.731149	0.538882	0.594581	0.29111	0.704307	0.642681	0.224995	0.494241	0.0989894	0.42788	0.754671	0.0942792	0.508515	0.748425	0.686596	0.585157	0.760026	0.25045	0.463321	0.773111
cell 261	0.498381	-0.420389	0.407167	0.586969	0.700223	0.674377	0.663933	0.648096	0.585396	0.680563	0.627953	0.661607	0.678896	0.767462	0.707312	0.670459	0.623184	0.797531	0.7033	0.697648	-0.192288	0.809751	0.672816	0.740729	0.696977	0.821062	0.65157	0.763715	0.639897	0.759412	0.614014	0.752835	0.433009	0.720624	0.714405	0.397897	0.558076	0.301784	0.456962	0.743132	0.146057	0.625392	0.711315	0.750548	0.678639	0.797096	0.435812	0.591439	0.779532
cell 262	0.640177	-0.25396	0.50636	0.708533	0.662426	0.746854	0.694214	0.771669	0.69921	0.707329	0.74372	0.658294	0.809918	0.754795	0.587406	0.82157	0.676331	0.765907	0.555185	0.877573	-0.115723	0.771333	0.649438	0.646088	0.746417	0.70469	0.641569	0.645739	0.577765	0.738342	0.451591	0.709166	0.177934	0.812724	0.753544	0.334127	0.518819	0.078833	0.398329	0.757462	0.131312	0.524416	0.789335	0.685931	0.732133	0.710659	0.164728	0.512252	0.767309
cell 263	0.169149	-0.223661	0.0206331	-0.0240903	0.200261	-0.210091	0.106263	-0.00668145	0.0749807	-0.147806	-0.115817	-0.0546695	-0.150498	-0.0831911	0.0107899	-0.148735	0.0551233	-0.014209	0.367396	-0.0534793	-0.322005	-0.109936	0.0135575	-0.151259	0.018578	0.0175191	-0.0276094	-0.0890246	-0.0956613	0.0992988	0.249895	-0.104184	0.225293	-0.133226	0.056523	0.0888148	0.166849	0.648694	0.139466	0.167002	-0.183129	0.447074	-0.0507681	-0.0247708	0.0181714	0.0135356	0.549589	-0.0996723	-0.0818163
cell 264	0.475365	-0.455056	0.436466	0.5625	0.642248	0.668118	0.688458	0.671584	0.466837	0.651444	0.633409	0.732218	0.65112	0.792455	0.815682	0.608948	0.665831	0.802173	0.665028	0.694993	-0.195677	0.799012	0.729724	0.73894	0.709813	0.832674	0.58105	0.812651	0.658991	0.781936	0.737846	0.818322	0.585391	0.727612	0.777065	0.489336	0.612712	0.276086	0.543775	0.709147	0.143749	0.603239	0.689102	0.748076	0.702581	0.831032	0.410892	0.609242	0.785078
cell 265	0.509953	-0.358928	0.49877	0.686949	0.656957	0.767459	0.723163	0.785161	0.579044	0.787623	0.728467	0.72226	0.779369	0.824141	0.73026	0.759074	0.663773	0.851001	0.717226	0.799015	-0.130444	0.855186	0.775403	0.793556	0.809213	0.828334	0.687997	0.789892	0.677399	0.833634	0.658829	0.818601	0.437305	0.836574	0.836692	0.492093	0.621627	0.272969	0.588687	0.831065	0.101111	0.657963	0.779118	0.840196	0.708725	0.809953	0.410723	0.639218	0.826185
cell 266	0.460033	-0.403961	0.335121	0.54168	0.505691	0.644021	0.580259	0.653608	0.57727	0.598237	0.748997	0.73083	0.553079	0.737514	0.643545	0.584396	0.678205	0.677066	0.685781	0.653608	-0.27135	0.761603	0.60722	0.745364	0.704798	0.714249	0.479638	0.666639	0.427388	0.789577	0.579862	0.641386	0.359695	0.681278	0.668995	0.301161	0.619585	0.261014	0.525866	0.780043	0.100623	0.539653	0.714021	0.678048	0.575638	0.768392	0.327812	0.490581	0.760405
cell 267	0.426217	-0.358134	0.452087	0.614105	0.662395	0.690368	0.684718	0.775611	0.524565	0.727881	0.711433	0.742584	0.716027	0.736563	0.74846	0.696674	0.636921	0.834867	0.676114	0.722953	-0.154872	0.824665	0.728238	0.816879	0.792574	0.861509	0.589346	0.821161	0.693037	0.832195	0.642871	0.814466	0.487372	0.792791	0.799629	0.375167	0.607066	0.279838	0.567686	0.755138	0.0380737	0.522385	0.725214	0.782359	0.721078	0.828263	0.397289	0.558428	0.813901
cell 268	0.428203	-0.344554	0.438074	0.580343	0.598953	0.727711	0.71006	0.701038	0.498753	0.692247	0.746395	0.75341	0.685216	0.785085	0.834937	0.647131	0.706775	0.866114	0.643608	0.732891	-0.164287	0.86055	0.742914	0.805521	0.740885	0.858423	0.613333	0.828171	0.656615	0.780179	0.673839	0.855448	0.51129	0.793034	0.817022	0.456023	0.607098	0.130873	0.585736	0.686958	0.0614342	0.505783	0.757894	0.784219	0.760151	0.865312	0.361258	0.57261	0.838583
cell 269	0.298014	-0.450148	0.289029	0.444836	0.521516	0.521885	0.568237	0.582162	0.450657	0.509192	0.540178	0.629685	0.405404	0.634551	0.731535	0.37939	0.475799	0.643023	0.739784	0.523478	-0.40951	0.707545	0.545955	0.683285	0.556829	0.76171	0.360055	0.688531	0.464844	0.676485	0.682593	0.644101	0.460603	0.556251	0.621885	0.288892	0.585945	0.337195	0.45662	0.654701	0.0944761	0.604745	0.597454	0.646155	0.583631	0.731925	0.523451	0.420927	0.658174
cell 270	0.433378	-0.561366	0.274609	0.440284	0.605122	0.486693	0.704715	0.599874	0.496637	0.548016	0.542866	0.585141	0.451673	0.635475	0.740256	0.45351	0.522911	0.691267	0.767272	0.580595	-0.351281	0.695708	0.639204	0.664712	0.643453	0.732125	0.398613	0.666688	0.495939	0.718929	0.752209	0.659993	0.547443	0.554284	0.678702	0.336569	0.576117	0.445275	0.499514	0.692974	0.0525216	0.691355	0.562858	0.664564	0.554143	0.725983	0.57846	0.513173	0.632345
cell 271	0.545368	-0.396561	0.423865	0.657884	0.623969	0.680654	0.711972	0.617585	0.614127	0.621002	0.680911	0.634747	0.692518	0.760731	0.611515	0.748539	0.635029	0.781648	0.597071	0.756752	-0.0938586	0.790748	0.64481	0.735502	0.786504	0.716507	0.664858	0.687823	0.524032	0.751788	0.55223	0.706652	0.319115	0.699008	0.780804	0.481301	0.648266	0.276163	0.521327	0.711316	0.17194	0.626011	0.746191	0.66371	0.65359	0.761157	0.344411	0.675849	0.732039
cell 272	0.437305	-0.463219	0.311305	0.604512	0.590271	0.642648	0.699587	0.7023	0.535623	0.681386	0.74579	0.736962	0.626168	0.782611	0.727034	0.663102	0.604131	0.806882	0.679522	0.676305	-0.28762	0.815305	0.703974	0.82416	0.78027	0.780404	0.528194	0.793181	0.603175	0.835783	0.683435	0.761222	0.460276	0.720862	0.780373	0.343753	0.639669	0.276666	0.524803	0.781818	0.110108	0.53192	0.688217	0.724673	0.613895	0.81514	0.373788	0.599339	0.743949
cell 273	0.373363	-0.491562	0.333265	0.554415	0.577156	0.593519	0.630176	0.587673	0.476045	0.577308	0.600644	0.69297	0.495965	0.712685	0.778929	0.521283	0.572026	0.758116	0.706758	0.5756	-0.304842	0.764086	0.695539	0.720885	0.665306	0.781465	0.471513	0.742175	0.556028	0.755083	0.814703	0.776085	0.585526	0.637993	0.722241	0.388145	0.590194	0.324341	0.58832	0.668181	0.0212576	0.620451	0.635048	0.737217	0.549558	0.779583	0.515353	0.557078	0.672047
cell 274	0.548106	-0.460076	0.447797	0.589882	0.667109	0.696793	0.761472	0.685997	0.528123	0.685871	0.674067	0.671549	0.681179	0.792988	0.710698	0.738547	0.641219	0.788655	0.650993	0.758231	-0.130773	0.794394	0.758663	0.787668	0.740948	0.801827	0.609065	0.73216	0.628893	0.795566	0.665336	0.825951	0.501351	0.722189	0.824217	0.524583	0.62889	0.309231	0.515223	0.711034	0.136544	0.579914	0.659292	0.721642	0.635396	0.740174	0.419928	0.715469	0.687916
cell 275	0.602146	-0.27474	0.555654	0.70021	0.664563	0.833519	0.710321	0.753455	0.603822	0.774409	0.730227	0.691168	0.854976	0.815358	0.618204	0.893002	0.704767	0.825814	0.559993	0.90155	0.0466703	0.809882	0.739446	0.697251	0.791878	0.747575	0.742275	0.696267	0.615316	0.772754	0.501656	0.816632	0.336034	0.857935	0.827371	0.496978	0.557459	0.0953093	0.473853	0.780134	0.148498	0.557697	0.78612	0.730809	0.735444	0.744236	0.20097	0.626008	0.788789
cell 276	0.457337	-0.513186	0.272039	0.412707	0.605284	0.542572	0.626175	0.597876	0.495574	0.531895	0.597474	0.691031	0.464514	0.680237	0.726348	0.440017	0.59907	0.682565	0.782414	0.592551	-0.341738	0.710919	0.602556	0.698805	0.63858	0.733066	0.421233	0.675161	0.448612	0.754392	0.742496	0.664024	0.577568	0.585446	0.692459	0.316058	0.656604	0.457978	0.468995	0.723715	0.0679138	0.635725	0.617346	0.673511	0.543798	0.732021	0.537802	0.468003	0.661362
cell 277	0.538996	-0.414496	0.327606	0.487427	0.619896	0.508394	0.588355	0.595818	0.625101	0.494804	0.538476	0.532838	0.516804	0.650754	0.517433	0.504856	0.573324	0.520957	0.799898	0.613243	-0.271343	0.638544	0.574554	0.560318	0.58737	0.590515	0.511562	0.536532	0.387165	0.658924	0.602381	0.516087	0.3596	0.580861	0.675324	0.409249	0.619078	0.528326	0.466749	0.752803	0.0787399	0.749463	0.566974	0.574989	0.516369	0.603735	0.566451	0.541809	0.545002
cell 278	0.436979	-0.396916	0.325695	0.477734	0.59136	0.534466	0.602664	0.591011	0.528781	0.547076	0.578217	0.680587	0.463681	0.667165	0.634361	0.495251	0.612321	0.625758	0.779172	0.573022	-0.342767	0.701302	0.604206	0.672268	0.662012	0.705623	0.495986	0.635943	0.463718	0.726618	0.654948	0.650364	0.488772	0.579777	0.637877	0.354842	0.630798	0.445087	0.599473	0.726751	0.0129094	0.645757	0.608592	0.675016	0.525495	0.690633	0.557221	0.446489	0.625122
cell 279	0.483892	-0.328281	0.438828	0.645749	0.520531	0.733552	0.677583	0.735363	0.599023	0.730662	0.796654	0.768293	0.691644	0.763301	0.680529	0.721003	0.696457	0.762899	0.587946	0.804869	-0.205636	0.810852	0.638152	0.722398	0.749589	0.75002	0.52502	0.715086	0.545068	0.751493	0.50166	0.704909	0.244711	0.81424	0.765682	0.251693	0.494514	0.0126281	0.406971	0.733187	0.139058	0.472902	0.765517	0.718247	0.747975	0.792876	0.183719	0.473959	0.857076
cell 280	0.488873	-0.534542	0.330181	0.51472	0.62668	0.596711	0.640885	0.621664	0.509245	0.581204	0.58466	0.7049	0.524591	0.762618	0.766355	0.565452	0.61197	0.732725	0.715858	0.652339	-0.290739	0.732905	0.671233	0.703976	0.670512	0.755327	0.50393	0.74721	0.551056	0.754103	0.74617	0.775209	0.632367	0.64248	0.750581	0.432453	0.602217	0.362196	0.489343	0.699912	0.0671629	0.579185	0.628651	0.681707	0.602526	0.734628	0.463412	0.584132	0.664995
cell 281	0.215942	-0.391415	0.276175	0.548916	0.420308	0.635856	0.625697	0.644177	0.435714	0.681254	0.713008	0.749685	0.54022	0.68486	0.674543	0.545811	0.552191	0.74684	0.60113	0.563893	-0.242241	0.827903	0.631282	0.778286	0.693781	0.739217	0.422511	0.775615	0.574869	0.748494	0.636355	0.704386	0.418194	0.702605	0.693997	0.231448	0.526679	0.100355	0.511466	0.673694	0.0498458	0.362579	0.669327	0.735113	0.536511	0.795121	0.282195	0.456013	0.756566
cell 282	0.408663	-0.238299	0.338362	0.62145	0.471249	0.706806	0.578811	0.719539	0.491295	0.682387	0.778676	0.709472	0.668837	0.711941	0.58758	0.636218	0.645961	0.644925	0.540213	0.694751	-0.18921	0.763013	0.569176	0.662201	0.697329	0.669209	0.475443	0.664633	0.52019	0.696926	0.45109	0.594656	0.148965	0.820308	0.66651	0.140073	0.462053	-0.0524801	0.392482	0.686505	0.012565	0.398704	0.736881	0.668131	0.632161	0.720858	0.140311	0.398873	0.776699
cell 283	0.537595	-0.454926	0.372935	0.502471	0.637906	0.58058	0.644822	0.582424	0.53101	0.550209	0.5736	0.648457	0.554056	0.72701	0.67317	0.551993	0.633693	0.651822	0.802282	0.643102	-0.273501	0.743809	0.576062	0.642499	0.684814	0.712594	0.49364	0.66508	0.479354	0.774395	0.731519	0.639421	0.444697	0.674852	0.71331	0.32585	0.599506	0.421139	0.524689	0.744751	0.0577199	0.758862	0.667385	0.676474	0.551571	0.741318	0.509565	0.593715	0.695662
cell 284	0.472816	-0.476696	0.389449	0.60291	0.625828	0.725796	0.709148	0.731249	0.566092	0.742609	0.692719	0.743553	0.668952	0.820052	0.804518	0.706469	0.657084	0.811916	0.660356	0.747066	-0.203634	0.845089	0.740933	0.845753	0.761796	0.838961	0.59433	0.837082	0.650208	0.831085	0.696136	0.859837	0.548384	0.751416	0.799992	0.40537	0.589467	0.208874	0.536245	0.782063	0.145845	0.532532	0.723523	0.806629	0.65467	0.805847	0.322918	0.657193	0.774547
cell 285	0.400584	-0.445429	0.370234	0.518562	0.509103	0.623393	0.633712	0.613814	0.5006	0.594329	0.683371	0.735212	0.541542	0.73388	0.771387	0.515956	0.620504	0.764929	0.753518	0.650803	-0.347392	0.816536	0.652126	0.758359	0.642555	0.802073	0.482984	0.759827	0.494018	0.755253	0.70757	0.730659	0.478556	0.710532	0.730575	0.374506	0.576724	0.265754	0.494131	0.716441	0.128601	0.611949	0.728082	0.733887	0.626931	0.795236	0.479791	0.51149	0.781251
cell 286	0.544013	-0.479078	0.430533	0.571484	0.588461	0.73596	0.737625	0.695901	0.498235	0.693841	0.664272	0.596831	0.651786	0.781332	0.758469	0.683009	0.601158	0.728652	0.659825	0.743587	-0.161594	0.773786	0.735502	0.743385	0.697104	0.786259	0.540822	0.720533	0.566863	0.754597	0.69285	0.787122	0.445919	0.708211	0.806578	0.448822	0.558264	0.180412	0.493412	0.745816	0.152903	0.592011	0.654134	0.74777	0.593711	0.70261	0.367676	0.706715	0.671914
cell 287	0.402803	-0.437474	0.269251	0.471224	0.507352	0.535962	0.554245	0.577051	0.537057	0.520281	0.63782	0.756417	0.483468	0.752084	0.619413	0.495651	0.626882	0.639622	0.76309	0.582382	-0.356792	0.770094	0.546786	0.755257	0.72833	0.709336	0.484657	0.709176	0.46083	0.806887	0.699347	0.608308	0.416268	0.63685	0.685045	0.307019	0.65557	0.430778	0.554519	0.731642	0.0717572	0.66164	0.684571	0.667194	0.541284	0.746555	0.456697	0.522335	0.714272
cell 288	0.510219	-0.436025	0.420537	0.478182	0.638873	0.638985	0.639232	0.610868	0.479476	0.546661	0.589534	0.666067	0.602431	0.702589	0.683774	0.552341	0.712398	0.708175	0.745593	0.659414	-0.169137	0.733406	0.668988	0.690218	0.661746	0.742743	0.559712	0.714212	0.51932	0.724942	0.723833	0.739469	0.501859	0.672606	0.761822	0.516111	0.695546	0.414311	0.56346	0.715379	0.0430447	0.679601	0.636453	0.682996	0.603765	0.755085	0.519716	0.596493	0.682854
cell 289	0.635692	-0.28281	0.61983	0.655692	0.686592	0.830259	0.708734	0.770671	0.601219	0.704688	0.740286	0.706326	0.804077	0.812033	0.699814	0.821737	0.764947	0.774853	0.650301	0.886025	-0.00272676	0.805729	0.726137	0.707065	0.749913	0.819503	0.670701	0.691102	0.602004	0.774419	0.608929	0.828013	0.336314	0.847439	0.83561	0.4366	0.606119	0.154106	0.530217	0.744977	0.152832	0.61868	0.761406	0.789432	0.76032	0.767129	0.340109	0.626247	0.799825
cell 290	0.41656	-0.468424	0.250971	0.520843	0.496761	0.602124	0.721996	0.640228	0.577415	0.667282	0.679554	0.65352	0.560712	0.735053	0.692532	0.546215	0.595146	0.685366	0.696026	0.650518	-0.344251	0.783878	0.599388	0.707177	0.707864	0.681419	0.453753	0.741674	0.483843	0.764873	0.646333	0.664735	0.340639	0.683325	0.766374	0.315846	0.587409	0.284971	0.454109	0.765555	0.0932432	0.575959	0.660681	0.679771	0.563387	0.716908	0.368947	0.568434	0.657712
cell 291	0.494	-0.47921	0.400862	0.575018	0.635644	0.686269	0.766261	0.701578	0.553575	0.702031	0.663571	0.730068	0.654947	0.810883	0.759494	0.690243	0.657946	0.786556	0.730512	0.75326	-0.180372	0.830822	0.773217	0.810097	0.794899	0.812371	0.562556	0.81038	0.666755	0.847644	0.718319	0.819806	0.532488	0.747445	0.84363	0.451039	0.639181	0.328638	0.550624	0.750823	0.105715	0.611894	0.674815	0.777073	0.628279	0.781425	0.410929	0.703762	0.745126
cell 292	0.347594	-0.39848	0.332084	0.430775	0.481876	0.612388	0.582119	0.611548	0.393607	0.521642	0.668994	0.655138	0.444811	0.651969	0.719049	0.427266	0.556438	0.646741	0.701562	0.551334	-0.340691	0.76458	0.603995	0.707347	0.571677	0.761015	0.373432	0.700744	0.430934	0.693558	0.760808	0.6616	0.433953	0.642126	0.671287	0.272934	0.579433	0.2088	0.485999	0.654198	0.124019	0.554891	0.605093	0.669924	0.564903	0.725069	0.453667	0.479832	0.68514
cell 293	0.517319	-0.398317	0.497996	0.634046	0.586002	0.808541	0.670442	0.710941	0.549309	0.701456	0.708493	0.728249	0.690107	0.802703	0.723999	0.76684	0.682834	0.787552	0.613083	0.829151	-0.107527	0.805218	0.750049	0.706514	0.71107	0.766016	0.488384	0.706857	0.597734	0.732728	0.64252	0.828502	0.386025	0.794674	0.823255	0.411638	0.555225	0.0562196	0.507117	0.696845	0.196012	0.485307	0.691926	0.711297	0.630723	0.727645	0.244702	0.655484	0.738196
cell 294	0.258232	-0.451919	0.124987	0.289262	0.436935	0.38594	0.50733	0.493432	0.439922	0.44928	0.529229	0.615353	0.230557	0.536904	0.648381	0.213696	0.437684	0.477391	0.736899	0.403681	-0.539161	0.605257	0.373948	0.59318	0.469872	0.586044	0.144713	0.590531	0.308302	0.602874	0.630655	0.46342	0.370687	0.449836	0.46301	0.0010763	0.480519	0.313457	0.312246	0.553881	0.0354725	0.507362	0.509845	0.558302	0.420555	0.619009	0.461171	0.255208	0.550931
cell 295	0.161047	-0.385353	0.221679	0.397375	0.317753	0.511283	0.551336	0.49029	0.326383	0.516647	0.631244	0.713693	0.36812	0.653078	0.729045	0.369637	0.453943	0.674709	0.611274	0.450043	-0.303169	0.760372	0.61337	0.798	0.561969	0.747901	0.368954	0.750601	0.473716	0.694784	0.685085	0.673973	0.514586	0.614291	0.596088	0.26974	0.498377	0.13214	0.514117	0.538941	0.108989	0.370946	0.55127	0.680719	0.45547	0.748087	0.428963	0.475373	0.693458
cell 296	0.449606	-0.484317	0.386777	0.479247	0.530888	0.629328	0.649923	0.580918	0.501988	0.585909	0.614072	0.669032	0.498329	0.712045	0.682325	0.491912	0.588124	0.690672	0.754089	0.595177	-0.346357	0.778402	0.613275	0.706523	0.652938	0.740317	0.451569	0.724988	0.517521	0.724327	0.715305	0.663731	0.450079	0.650466	0.699823	0.395725	0.579167	0.298711	0.504705	0.718207	0.167467	0.649363	0.640004	0.688604	0.552331	0.741137	0.476875	0.558716	0.741872
cell 297	0.322949	-0.450479	0.347419	0.535375	0.52372	0.628425	0.712016	0.623857	0.459096	0.693179	0.646084	0.752441	0.563877	0.745904	0.842243	0.550746	0.597946	0.831869	0.691131	0.628507	-0.274946	0.855642	0.720084	0.793695	0.695978	0.849311	0.52113	0.835674	0.650605	0.771811	0.687851	0.790678	0.587775	0.714226	0.758892	0.414759	0.541485	0.212948	0.570506	0.693662	0.136263	0.493943	0.665655	0.762777	0.672688	0.837589	0.419576	0.540113	0.817222
cell 298	0.0068973	-0.424854	-0.135986	0.0357146	0.192271	0.0655093	0.291954	0.263088	0.18209	0.179507	0.346169	0.404472	-0.109385	0.230494	0.390372	-0.114075	0.193729	0.216227	0.588649	0.0266271	-0.564785	0.340166	0.170006	0.44446	0.239948	0.391528	-0.0711237	0.382351	0.0823036	0.452794	0.536011	0.193364	0.381993	0.154968	0.213031	-0.181551	0.337432	0.414904	0.222119	0.404064	-0.0937237	0.30563	0.22412	0.339037	0.12153	0.430609	0.474902	0.0213026	0.30547
cell 299	0.474298	-0.381601	0.407016	0.606392	0.550067	0.710384	0.672503	0.68712	0.537482	0.721844	0.699512	0.744125	0.683502	0.834368	0.762121	0.663632	0.698161	0.770697	0.698851	0.757578	-0.211291	0.844931	0.699747	0.743354	0.748118	0.759419	0.579644	0.751458	0.577372	0.796829	0.65808	0.759724	0.419482	0.8113	0.794259	0.452254	0.589462	0.169219	0.554212	0.759923	0.12236	0.586944	0.760831	0.743416	0.686488	0.785136	0.327363	0.582882	0.802538
cell 300	0.343713	-0.382699	0.411831	0.582093	0.523185	0.725398	0.704924	0.691784	0.51037	0.754124	0.724992	0.753618	0.676238	0.803808	0.810938	0.651335	0.636504	0.8729	0.670989	0.709313	-0.189408	0.874587	0.765467	0.839565	0.763332	0.854279	0.600036	0.859428	0.683588	0.805089	0.637814	0.842615	0.538633	0.802828	0.823741	0.460573	0.596161	0.143154	0.564986	0.738581	0.111284	0.479342	0.76018	0.781449	0.71197	0.842055	0.357643	0.629043	0.835931
cell 301	0.283927	-0.450394	0.149044	0.418402	0.385175	0.566186	0.547964	0.607724	0.43563	0.564518	0.681242	0.696698	0.410791	0.669053	0.67479	0.412175	0.560969	0.607964	0.698935	0.524536	-0.431075	0.775442	0.497657	0.735298	0.598788	0.653975	0.328698	0.714908	0.391615	0.69841	0.642316	0.579457	0.416996	0.625357	0.654605	0.181273	0.576848	0.214419	0.358875	0.68739	0.0663064	0.403582	0.633878	0.655624	0.468816	0.711111	0.300555	0.403302	0.702037
cell 302	0.0877487	-0.420268	0.214353	0.334363	0.281495	0.498809	0.426506	0.463537	0.246427	0.417123	0.525503	0.608966	0.222255	0.509011	0.708342	0.222581	0.387361	0.560402	0.589081	0.348589	-0.384307	0.622452	0.46174	0.629769	0.419286	0.643887	0.0970298	0.652462	0.354607	0.551442	0.643056	0.599442	0.47021	0.474894	0.486327	0.0764677	0.421767	0.0397691	0.37054	0.475496	0.060223	0.330601	0.463563	0.597493	0.365241	0.658533	0.358465	0.266943	0.579125
cell 303	0.298707	-0.457515	0.323889	0.496246	0.472028	0.651828	0.632489	0.569233	0.453027	0.613531	0.666525	0.752053	0.524905	0.769939	0.808333	0.534538	0.597195	0.782265	0.686957	0.614484	-0.274131	0.84562	0.661315	0.820821	0.681081	0.810954	0.4855	0.843786	0.57663	0.7496	0.704169	0.761098	0.530794	0.685464	0.741864	0.427239	0.602393	0.199093	0.57586	0.66152	0.144896	0.495325	0.683024	0.725236	0.60442	0.814667	0.367217	0.610364	0.779831
cell 304	0.518646	-0.437366	0.490402	0.617102	0.596572	0.769436	0.635378	0.729973	0.517807	0.743655	0.620321	0.662597	0.768399	0.789851	0.625424	0.781779	0.685271	0.690745	0.642648	0.797952	-0.0219577	0.771289	0.712773	0.667755	0.7551	0.707908	0.578151	0.72852	0.706827	0.75126	0.572905	0.765641	0.392661	0.803569	0.820483	0.470756	0.50718	0.122658	0.469597	0.715614	0.16107	0.555647	0.68005	0.728595	0.597185	0.677161	0.223046	0.734921	0.727829
cell 305	0.40186	-0.456122	0.292591	0.501298	0.511327	0.668149	0.597895	0.631627	0.47141	0.664584	0.664975	0.712469	0.557876	0.783343	0.78826	0.600736	0.639048	0.728419	0.631166	0.66107	-0.283242	0.768519	0.716454	0.781132	0.627429	0.780759	0.453692	0.769943	0.574946	0.738928	0.714727	0.797166	0.565636	0.713698	0.766559	0.384324	0.541087	0.135837	0.477102	0.6859	0.196824	0.427663	0.602732	0.6941	0.546602	0.759498	0.320016	0.631278	0.700423
cell 306	0.411629	-0.441973	0.358949	0.530335	0.604427	0.671939	0.725515	0.667652	0.456745	0.705665	0.661783	0.747179	0.625119	0.770626	0.806797	0.600389	0.664194	0.795956	0.740703	0.689348	-0.224352	0.846603	0.709929	0.775174	0.735112	0.806813	0.549398	0.813995	0.65067	0.789596	0.701348	0.791987	0.56151	0.738659	0.821279	0.450912	0.593667	0.315753	0.561768	0.723659	0.101413	0.598028	0.692604	0.737892	0.661562	0.818543	0.455709	0.603452	0.775061
cell 307	0.0918134	-0.159933	0.121085	0.298784	0.253766	0.450462	0.382069	0.511498	0.272406	0.444406	0.564479	0.653095	0.254544	0.532739	0.523555	0.245358	0.422185	0.408583	0.571311	0.321278	-0.330175	0.601158	0.390667	0.585964	0.465936	0.496819	0.233258	0.556066	0.348235	0.552141	0.518285	0.466825	0.26327	0.514192	0.43864	-0.0167746	0.408974	0.13827	0.439108	0.536341	-0.0455528	0.269915	0.514636	0.538778	0.360342	0.596368	0.314274	0.195426	0.545368
cell 308	0.103426	-0.463038	-0.0867222	0.175579	0.307131	0.189794	0.414402	0.405743	0.298853	0.374339	0.430673	0.517461	0.062931	0.373774	0.518251	0.0490014	0.295242	0.358697	0.645336	0.192167	-0.574317	0.465777	0.269338	0.530154	0.398959	0.470097	0.0344284	0.531125	0.270156	0.555242	0.581331	0.331962	0.427679	0.311405	0.345186	-0.143511	0.359414	0.375396	0.247182	0.514603	-0.101817	0.378378	0.369834	0.460591	0.277195	0.552637	0.435675	0.100772	0.454703
cell 309	-0.02762	-0.341079	-0.163697	0.03905	0.14722	0.0814798	0.180726	0.240118	0.15466	0.0979073	0.368247	0.409532	-0.131655	0.241523	0.306522	-0.119795	0.178142	0.139555	0.549336	-0.0145449	-0.547749	0.321735	0.0950033	0.428816	0.21568	0.28757	-0.153693	0.332098	0.00291533	0.412113	0.544174	0.115568	0.221465	0.148101	0.206682	-0.252712	0.372444	0.362784	0.258605	0.360635	-0.129191	0.238738	0.177592	0.264507	0.0325844	0.371616	0.398153	0.0242524	0.222188
cell 310	0.465434	-0.483374	0.294477	0.547011	0.611817	0.633576	0.679055	0.6605	0.570953	0.68773	0.635547	0.721351	0.626627	0.818068	0.793033	0.605527	0.633297	0.760156	0.748892	0.704124	-0.260342	0.83447	0.731361	0.826664	0.746096	0.785625	0.550706	0.829615	0.636846	0.811744	0.732022	0.77616	0.520752	0.711088	0.816258	0.450047	0.623416	0.337956	0.531044	0.748187	0.158992	0.61808	0.65732	0.739851	0.603412	0.766462	0.413685	0.695602	0.722202
cell 311	0.398589	-0.496998	0.279448	0.488289	0.551597	0.647797	0.701989	0.627443	0.511017	0.637789	0.623826	0.661749	0.539453	0.754273	0.84108	0.549416	0.570892	0.789146	0.685212	0.648249	-0.27292	0.809886	0.733209	0.774772	0.630952	0.803577	0.489514	0.786769	0.617031	0.717956	0.735898	0.796033	0.601866	0.671396	0.744888	0.405126	0.542714	0.217694	0.496119	0.679003	0.139721	0.513127	0.639165	0.726838	0.611446	0.805291	0.431094	0.597456	0.733678
cell 312	0.263853	-0.49319	0.161497	0.388137	0.473895	0.499296	0.538896	0.550326	0.351435	0.574604	0.546322	0.620505	0.392173	0.68209	0.666885	0.364445	0.498094	0.559025	0.751839	0.433965	-0.34529	0.684465	0.5793	0.719156	0.58512	0.621368	0.335579	0.71055	0.510605	0.707381	0.71373	0.59386	0.534291	0.585044	0.687751	0.333916	0.554491	0.398814	0.488092	0.667052	0.0211736	0.528941	0.49695	0.611649	0.402879	0.672462	0.527353	0.556593	0.568331
cell 313	0.291049	-0.368683	0.277814	0.532938	0.471039	0.639619	0.632413	0.653065	0.442541	0.652264	0.69787	0.729213	0.56	0.762567	0.826361	0.525445	0.574346	0.76843	0.674219	0.615647	-0.333467	0.834665	0.643471	0.80203	0.708069	0.815411	0.452889	0.849192	0.600839	0.772933	0.703723	0.746395	0.454832	0.748438	0.730265	0.309086	0.566516	0.159386	0.56612	0.702137	0.0603041	0.479336	0.722805	0.739914	0.632376	0.807425	0.348229	0.509786	0.790069
cell 314	0.467749	-0.483506	0.340667	0.522821	0.642528	0.646494	0.655051	0.622981	0.501293	0.646604	0.601288	0.655849	0.586457	0.801622	0.675991	0.566171	0.61139	0.6814	0.821269	0.642717	-0.190297	0.775105	0.666289	0.744351	0.683053	0.706132	0.545923	0.730023	0.599741	0.787816	0.742838	0.692326	0.463044	0.687745	0.793938	0.453431	0.62501	0.436291	0.536976	0.760046	0.10277	0.701253	0.632844	0.729343	0.535752	0.721035	0.509417	0.684133	0.665384
cell 315	0.296858	-0.522919	0.1299	0.38889	0.507216	0.333089	0.532952	0.462167	0.452245	0.440227	0.446359	0.602136	0.321163	0.589378	0.641529	0.296421	0.473587	0.576396	0.782922	0.413827	-0.43269	0.626258	0.536837	0.634389	0.564721	0.612497	0.315241	0.642465	0.422274	0.695935	0.729152	0.547271	0.548108	0.454342	0.590015	0.31178	0.586996	0.548805	0.473255	0.621146	0.0363952	0.62373	0.457217	0.584904	0.387885	0.649091	0.59614	0.448217	0.52466
cell 316	0.331312	-0.509417	0.199819	0.370825	0.531939	0.46356	0.63049	0.486726	0.397504	0.510461	0.489432	0.594312	0.399017	0.663517	0.692286	0.351457	0.530865	0.609794	0.746981	0.442071	-0.388837	0.690101	0.589873	0.648687	0.57341	0.673734	0.437152	0.716503	0.490789	0.681845	0.714654	0.590635	0.575497	0.529041	0.648244	0.398617	0.55771	0.444189	0.5091	0.665706	0.0386894	0.616423	0.534576	0.600239	0.470451	0.703846	0.564154	0.54042	0.585907
cell 317	0.206426	-0.510186	0.124846	0.350746	0.390073	0.455338	0.547004	0.485871	0.320523	0.507945	0.573717	0.642789	0.323234	0.618232	0.743026	0.290359	0.430373	0.612346	0.703539	0.40632	-0.421614	0.714342	0.514745	0.744238	0.520307	0.7	0.238229	0.73943	0.441323	0.686326	0.755986	0.59831	0.518463	0.544412	0.568656	0.154813	0.507297	0.245077	0.411871	0.606376	0.051273	0.469333	0.537068	0.641342	0.401779	0.710957	0.417123	0.416929	0.634618
cell 318	-0.0403826	-0.338863	-0.160324	0.00931829	0.204283	0.0124809	0.220494	0.142926	0.120487	0.120074	0.120288	0.285493	-0.080053	0.238706	0.424428	-0.164028	0.114248	0.187079	0.533328	-0.0725215	-0.494867	0.311706	0.175479	0.352142	0.148831	0.289503	-0.0116905	0.401021	0.18974	0.324944	0.498117	0.177321	0.449086	0.0607003	0.157949	0.0254483	0.30657	0.403439	0.251168	0.303567	-0.059861	0.271609	0.108731	0.293559	0.056745	0.317967	0.469165	0.107575	0.172713
cell 319	0.178745	-0.484674	0.228304	0.358308	0.304408	0.518918	0.531361	0.469746	0.308396	0.498829	0.508326	0.577936	0.323404	0.613636	0.698695	0.328374	0.396495	0.566794	0.639777	0.411441	-0.37632	0.74029	0.514192	0.683592	0.490088	0.697265	0.277858	0.666533	0.402704	0.640711	0.690582	0.592086	0.51781	0.552338	0.543151	0.209356	0.433881	0.159101	0.407988	0.624321	0.191395	0.47426	0.568051	0.664859	0.401202	0.680211	0.399617	0.458555	0.646759
cell 320	0.318064	-0.528644	0.17029	0.329034	0.485196	0.388934	0.558832	0.451561	0.398731	0.435112	0.417352	0.561109	0.311665	0.617795	0.642275	0.295611	0.459779	0.543706	0.766362	0.410187	-0.376869	0.617838	0.526977	0.643943	0.546473	0.62091	0.369658	0.637448	0.417395	0.679523	0.702887	0.549366	0.594763	0.443653	0.581211	0.378778	0.596539	0.566782	0.470267	0.653996	0.038881	0.657093	0.489537	0.572638	0.413958	0.648385	0.605113	0.480276	0.553865
cell 321	0.490671	-0.533902	0.316729	0.455222	0.60223	0.550265	0.668273	0.580396	0.444974	0.60252	0.481284	0.59448	0.500124	0.725304	0.674943	0.560819	0.565883	0.638455	0.727501	0.598623	-0.251272	0.699134	0.663442	0.681135	0.652021	0.680775	0.495263	0.673717	0.562943	0.760677	0.712524	0.720423	0.60343	0.59088	0.698597	0.510849	0.594297	0.44359	0.54233	0.70628	0.065485	0.646396	0.58973	0.650542	0.488054	0.689358	0.529871	0.643177	0.602157
cell 322	0.35976	-0.559104	0.18088	0.376659	0.522969	0.415975	0.602255	0.489801	0.426022	0.480724	0.474018	0.62262	0.350417	0.649771	0.693148	0.339497	0.506643	0.61781	0.76015	0.458471	-0.416002	0.663685	0.564151	0.661673	0.593052	0.675861	0.388633	0.686204	0.481467	0.71533	0.746862	0.60678	0.61916	0.487584	0.626171	0.376331	0.578348	0.505014	0.49482	0.653209	0.0688617	0.628412	0.518507	0.624504	0.457331	0.678052	0.568925	0.513735	0.592361
cell 323	-0.0588911	-0.491545	-0.153844	-0.00535296	0.128147	0.0843061	0.166173	0.159669	0.123881	0.114482	0.179905	0.372602	-0.176718	0.263529	0.32074	-0.137575	0.13455	0.100584	0.546633	0.00330841	-0.490037	0.268065	0.0736671	0.373088	0.130241	0.311953	-0.0697696	0.343749	0.0146689	0.354604	0.460335	0.157012	0.349808	0.0907642	0.11797	-0.118015	0.219522	0.369105	0.102718	0.336682	0.0408558	0.278203	0.0953365	0.310517	-0.0303897	0.26288	0.37878	0.101695	0.20331
cell 324	0.227396	-0.536802	0.109066	0.310361	0.479611	0.3313	0.501461	0.474501	0.374079	0.441122	0.448013	0.642981	0.257721	0.530369	0.641765	0.256517	0.456702	0.561272	0.744021	0.36541	-0.421285	0.585764	0.515222	0.628837	0.52913	0.641441	0.272237	0.648071	0.398724	0.671604	0.738766	0.55621	0.564393	0.43213	0.544142	0.22494	0.54036	0.537799	0.492912	0.600653	-0.0162475	0.53625	0.430331	0.592785	0.371546	0.658917	0.584262	0.390789	0.526493
cell 325	0.217569	-0.521923	0.00111067	0.243666	0.383816	0.225986	0.510941	0.370261	0.393044	0.348784	0.360556	0.514316	0.17339	0.484472	0.623007	0.138807	0.367319	0.487965	0.671255	0.296204	-0.528476	0.535316	0.417269	0.547248	0.454544	0.534089	0.220524	0.586636	0.350772	0.584568	0.626123	0.441845	0.571854	0.320645	0.431406	0.188696	0.465096	0.455769	0.354345	0.524047	0.0161138	0.508435	0.408947	0.484798	0.357527	0.573803	0.500513	0.295403	0.470786
cell 326	0.174252	-0.436749	0.17984	0.266279	0.434145	0.39112	0.446182	0.439141	0.252381	0.400408	0.447967	0.613071	0.217322	0.536144	0.704247	0.233296	0.417988	0.576019	0.64068	0.326271	-0.361041	0.576734	0.520379	0.628906	0.437358	0.648965	0.269853	0.639709	0.395354	0.598519	0.722722	0.634531	0.679844	0.405315	0.501053	0.251795	0.49843	0.372455	0.447196	0.501563	0.00874552	0.393867	0.410024	0.585762	0.385249	0.631	0.544591	0.340379	0.505481
cell 327	0.374783	-0.53178	0.228209	0.442531	0.536426	0.448806	0.662326	0.573816	0.475981	0.588487	0.586577	0.688461	0.429861	0.630067	0.711402	0.438709	0.561384	0.700006	0.743406	0.533417	-0.39392	0.709417	0.62118	0.717146	0.678863	0.738897	0.402993	0.733972	0.525866	0.789421	0.70693	0.65154	0.604485	0.581802	0.693636	0.295576	0.55187	0.436773	0.495374	0.70741	0.0365134	0.559356	0.607412	0.684238	0.537316	0.74184	0.486353	0.474695	0.677244
cell 328	0.302976	-0.529103	0.131421	0.369569	0.513413	0.375124	0.572536	0.461565	0.420699	0.449533	0.447277	0.595358	0.327479	0.605552	0.694638	0.300622	0.502809	0.582737	0.747697	0.429882	-0.451911	0.645043	0.547017	0.659737	0.561278	0.655424	0.33793	0.685361	0.461721	0.663061	0.701341	0.569924	0.544956	0.456708	0.587109	0.305216	0.571328	0.489298	0.438312	0.614677	0.0899837	0.612419	0.461288	0.581724	0.446611	0.671534	0.527432	0.476433	0.565177
cell 329	0.326348	-0.55107	0.231036	0.27801	0.461315	0.40951	0.56502	0.451329	0.408241	0.498367	0.371157	0.510991	0.399741	0.55697	0.716789	0.384218	0.438619	0.658358	0.598009	0.507176	-0.232703	0.603655	0.611628	0.591452	0.519734	0.6738	0.359452	0.666778	0.550007	0.579672	0.645469	0.671534	0.678239	0.433955	0.593897	0.457632	0.504539	0.333807	0.396937	0.501048	0.143307	0.452454	0.420741	0.6057	0.47808	0.552372	0.397986	0.505939	0.531974
cell 330	0.258511	-0.535839	0.25815	0.391905	0.510975	0.459144	0.635903	0.49588	0.40255	0.5538	0.428694	0.532419	0.409742	0.526025	0.779848	0.403706	0.4681	0.734444	0.582459	0.512906	-0.261006	0.623169	0.658097	0.595198	0.496678	0.741867	0.408118	0.679604	0.553507	0.560141	0.592664	0.714656	0.643541	0.504506	0.602106	0.404686	0.370417	0.201871	0.428847	0.515309	0.0694752	0.422848	0.467718	0.624482	0.614682	0.684134	0.406458	0.446228	0.600829
cell 331	0.209768	-0.535529	0.106608	0.290435	0.398692	0.352021	0.59943	0.394737	0.32264	0.437363	0.421958	0.559429	0.24562	0.556116	0.740953	0.227828	0.418793	0.605336	0.693541	0.386627	-0.452085	0.633548	0.523087	0.620987	0.499553	0.671417	0.252516	0.669846	0.440068	0.611465	0.70846	0.569416	0.620898	0.426783	0.542689	0.302895	0.481208	0.35422	0.454815	0.523209	0.0571005	0.528021	0.439639	0.550168	0.438132	0.654427	0.532272	0.413497	0.579438
cell 332	0.333787	-0.497141	0.249291	0.354042	0.491418	0.438477	0.568384	0.501444	0.352181	0.435733	0.486177	0.600493	0.377203	0.569059	0.785719	0.338114	0.509943	0.650259	0.5954	0.482673	-0.338613	0.626326	0.588354	0.634357	0.520906	0.698484	0.311459	0.683724	0.459911	0.624297	0.737705	0.682367	0.630602	0.487507	0.622081	0.266245	0.508405	0.285518	0.413305	0.521168	0.0804888	0.471958	0.453371	0.629283	0.527537	0.708123	0.436487	0.452485	0.571337
cell 333	0.27546	-0.370225	0.211855	0.204649	0.480851	0.275616	0.54479	0.377043	0.296856	0.370457	0.296227	0.372146	0.301667	0.355555	0.626964	0.225457	0.461868	0.568889	0.574193	0.375273	-0.264234	0.433457	0.439088	0.436833	0.42915	0.578614	0.361629	0.521658	0.392618	0.481648	0.554515	0.495524	0.539179	0.336779	0.486524	0.379677	0.475304	0.477548	0.441728	0.467914	0.0238989	0.513073	0.353434	0.530057	0.448265	0.541066	0.544277	0.288119	0.459838
cell 334	0.0169203	-0.435807	-0.102655	0.0160039	0.16583	0.016271	0.263946	0.115676	0.145044	0.142303	0.0700978	0.272874	-0.102392	0.210623	0.442973	-0.155914	0.0714878	0.24628	0.573968	0.0286486	-0.484153	0.302657	0.245022	0.297133	0.149713	0.347777	-0.00783765	0.380836	0.184278	0.296965	0.529955	0.226416	0.518128	0.0832711	0.18727	0.127729	0.244447	0.428555	0.211451	0.296698	0.00262586	0.400545	0.155176	0.302209	0.105399	0.315127	0.502827	0.164177	0.232437
cell 335	0.12125	-0.500348	-0.0922432	0.0512128	0.285478	0.0516884	0.303721	0.167259	0.248557	0.110752	0.175999	0.325052	-0.054808	0.280845	0.411062	-0.0871932	0.217743	0.218713	0.626928	0.0786674	-0.536789	0.298499	0.208351	0.344995	0.225986	0.335715	0.00432249	0.357521	0.159176	0.373743	0.512281	0.199467	0.435173	0.110622	0.242486	0.0674634	0.354449	0.511972	0.239965	0.342213	-0.0583903	0.477854	0.207084	0.273243	0.139387	0.368446	0.549825	0.184541	0.236921
cell 336	0.352408	-0.469864	0.0513445	0.106881	0.398966	0.0913123	0.394979	0.249423	0.322076	0.202966	0.153406	0.264018	0.0948574	0.303907	0.316511	0.0471634	0.221017	0.252885	0.662612	0.180479	-0.43138	0.310232	0.272097	0.278379	0.340827	0.302082	0.160777	0.292776	0.200549	0.420955	0.489995	0.200408	0.363922	0.149452	0.31594	0.211248	0.395046	0.655186	0.264375	0.435026	0.0243086	0.66273	0.256904	0.290147	0.175318	0.351018	0.616987	0.280741	0.229647
cell 337	0.38334	-0.523197	0.12722	0.258595	0.445239	0.193068	0.467689	0.309955	0.42711	0.277997	0.232441	0.329345	0.205077	0.415319	0.271893	0.260954	0.415138	0.283209	0.630413	0.317578	-0.317461	0.304898	0.350847	0.315295	0.343067	0.310964	0.301817	0.296629	0.280008	0.468065	0.40932	0.291583	0.408221	0.283285	0.421185	0.315852	0.343857	0.573544	0.189979	0.5504	0.062801	0.531006	0.286298	0.331363	0.225543	0.329732	0.529441	0.363978	0.292446
cell 338	0.483405	-0.446036	0.308413	0.4948	0.608689	0.559327	0.652625	0.608383	0.448744	0.568175	0.59585	0.633297	0.523561	0.695142	0.648818	0.536186	0.56067	0.690139	0.736228	0.609569	-0.260023	0.644372	0.630179	0.664167	0.67926	0.692794	0.493009	0.649106	0.522705	0.780061	0.707903	0.689665	0.522584	0.63331	0.703347	0.408914	0.574901	0.439005	0.4967	0.664442	-0.0532317	0.622481	0.569378	0.662707	0.506238	0.69867	0.567645	0.506962	0.611978
[truncated: 289 more columns]

## Sheet: Fig 3C (right)
Correlation between Msn2 and Msn4 nuclear localization traces in the same cell (diagonal values) or different cells (non-diagonal values), after adaptation to 1.2M NaCl (time 90-300 min).
Msn4 localization \ Msn2 localization	cell 1	cell 2	cell 3	cell 4	cell 5	cell 6	cell 7	cell 8	cell 9	cell 10	cell 11	cell 12	cell 13	cell 14	cell 15	cell 16	cell 17	cell 18	cell 19	cell 20	cell 21	cell 22	cell 23	cell 24	cell 25	cell 26	cell 27	cell 28	cell 29	cell 30	cell 31	cell 32	cell 33	cell 34	cell 35	cell 36	cell 37	cell 38	cell 39	cell 40	cell 41	cell 42	cell 43	cell 44	cell 45	cell 46	cell 47	cell 48	cell 49
cell 1	0.857656	-0.556537	-0.0858541	-0.462711	-0.0050475	0.254392	0.429183	0.360237	-0.332596	-0.312829	-0.209314	0.0745205	-0.149208	0.000801847	0.297916	0.0237713	0.335553	-0.400707	0.653308	0.0959068	-0.493877	-0.0841753	0.162571	0.191537	0.314212	-0.282415	0.216576	-0.333595	0.257539	0.0932737	-0.301449	-0.21317	0.281374	-0.285918	0.209129	0.412468	0.14817	0.358398	0.49139	0.533228	0.452531	0.0989379	-0.159052	-0.0444127	-0.239245	-0.122961	-0.0679652	0.377097	-0.161073
cell 2	-0.494378	0.425707	-0.0602116	0.494802	-0.176136	-0.150113	-0.30552	-0.496558	-0.00637149	0.182843	0.162097	-0.2072	-0.0223424	-0.199084	-0.326778	-0.270219	-0.13657	0.185636	-0.292153	-0.164647	0.343022	0.067297	-0.27356	-0.0330253	-0.426992	0.0135609	-0.42059	-0.0073763	-0.132639	0.0197566	0.396613	0.17539	-0.274306	-0.0984516	-0.479198	-0.270809	-0.102336	-0.529605	-0.21709	-0.448013	-0.325413	-0.271727	-0.125281	-0.236437	0.230067	-0.060323	-0.0713247	-0.369323	-0.10919
cell 3	0.173687	-0.337818	0.543408	-0.257646	0.389254	0.123916	0.411257	0.158347	0.0145025	0.0925894	-0.0712488	0.284679	-0.0284651	0.300297	0.453667	0.180464	-0.104519	-0.0161852	0.0506558	0.0248234	-0.229118	0.0223172	0.336184	-0.0610663	0.339645	0.0262668	0.133114	-0.0228549	0.354104	-0.00660034	-0.143197	0.00604723	0.418885	-0.067084	0.263462	0.145867	0.129874	0.591834	0.0922772	0.140253	0.0320464	0.355138	0.0512302	0.145812	0.00677049	0.15531	0.0793561	0.367864	0.188212
cell 4	-0.459305	0.393222	0.126453	0.85966	-0.113642	-0.199137	-0.280264	-0.199623	0.144979	0.136136	0.0785104	0.0273078	-0.193519	-0.00987015	-0.0861844	-0.0534107	-0.0244226	0.267382	-0.33474	-0.0338067	0.197147	0.0989187	-0.0463096	-0.279689	-0.0249271	0.0861214	-0.215282	0.189184	-0.0940806	0.312818	0.245104	0.0719188	0.0667117	-0.0159256	-0.150716	-0.16231	-0.00222223	-0.041232	-0.244101	-0.187201	-0.469905	0.140771	0.0705267	0.0309166	0.308883	0.0325361	0.102586	-0.0242373	0.0270135
cell 5	0.14001	-0.204862	0.349657	-0.24067	0.637952	0.128076	0.242677	0.236899	0.101093	0.145553	-0.13006	0.222878	-0.0167539	0.352073	0.431603	0.293685	-0.200889	0.0962635	0.0106407	-0.0304354	-0.239695	0.119035	0.306023	0.0385653	0.317645	0.0679878	0.259894	0.0700512	0.340978	-0.0588907	-0.176192	0.0669402	0.302559	0.0148228	0.321864	0.0800817	0.125544	0.516228	-0.00694897	-0.0718256	0.0354636	0.343031	0.094768	0.0905987	-0.0577891	0.120757	0.132803	0.285181	0.219467
cell 6	0.255592	-0.315672	-0.0342229	-0.219763	-0.112784	0.750162	0.0593706	0.28189	-0.28314	-0.270312	-0.108071	-0.0517476	-0.0660087	0.140896	0.214462	-0.0665919	0.222441	-0.146894	0.169723	-0.179739	-0.286159	-0.0559266	0.310221	0.192106	0.216122	-0.254146	0.326418	-0.29219	0.165935	0.113803	-0.0118479	-0.0377418	0.218863	-0.233612	0.0282757	0.301033	-0.0553636	0.277504	0.126996	0.0639201	0.31985	0.0659733	-0.179651	-0.0631943	-0.192335	-0.145538	-0.0276658	0.192199	-0.237008
cell 7	0.685924	-0.457921	-0.0299881	-0.406325	-0.00722426	0.282303	0.601656	0.276724	-0.319076	-0.322071	-0.19266	-0.00593547	-0.0501066	0.0823748	0.311268	-0.0033879	0.179121	-0.326027	0.532358	0.200389	-0.441171	-0.144744	0.166593	0.301316	0.297386	-0.261843	0.186774	-0.281164	0.309913	0.0446508	-0.189494	-0.182628	0.336801	-0.261225	0.212801	0.38926	0.136719	0.3204	0.408292	0.480958	0.435917	0.0816162	-0.175467	-0.0493243	-0.228646	-0.148906	0.00159414	0.290864	-0.207681
cell 8	0.387804	-0.307754	-0.0596095	-0.254257	0.0157417	0.242983	0.124971	0.822081	-0.117182	-0.27247	-0.166622	0.109452	-0.0575419	0.00476695	0.237328	0.276189	0.31451	-0.125162	0.415912	-0.0154181	-0.356644	-0.138336	0.197677	0.15829	0.412503	-0.107586	0.517133	-0.0605763	0.119239	0.174159	-0.223726	-0.0850324	0.116714	-0.0291872	0.311639	0.3461	0.0376575	0.29177	0.23232	0.142923	0.33347	0.102362	0.0291777	0.0249049	-0.190889	-0.00698401	0.091934	0.312598	-0.0425982
cell 9	-0.340497	0.27344	0.355268	0.0993417	0.275697	-0.435705	-0.181166	-0.029658	0.628092	0.270985	0.0889081	0.189642	0.137751	0.179645	-0.0837999	0.240886	-0.237708	0.281502	-0.36922	0.0388829	0.195696	0.06475	-0.0292562	-0.258044	0.0302159	0.379981	-0.0109774	0.4125	-0.091555	-0.193039	-0.0231943	0.144201	-0.125437	0.416623	0.114308	-0.236115	-0.0325609	0.12885	-0.268025	-0.213253	-0.324259	0.189705	0.307232	0.193737	0.210987	0.251356	0.145984	-0.0358048	0.305209
cell 10	-0.46912	0.342965	0.355902	0.316669	0.196696	-0.375801	-0.205685	-0.127464	0.379558	0.564671	0.115498	0.0693514	0.0961717	0.130953	0.0357129	0.18986	-0.275566	0.324481	-0.415028	0.0558535	0.217785	0.0813723	-0.034097	-0.33434	-0.0802091	0.344348	-0.0392385	0.447536	-0.0935238	-0.0512182	-0.00010135	0.215596	-0.0225211	0.330322	0.0527747	-0.259411	0.0120631	0.0348087	-0.332	-0.261974	-0.407004	0.234552	0.29855	0.286239	0.250134	0.300364	0.144755	-0.0980943	0.298292
cell 11	-0.158706	0.11219	0.0422602	-0.0214415	-0.111082	-0.105604	-0.173091	-0.00281747	0.119115	0.0875259	0.704038	-0.0858976	0.159519	0.00733214	0.0277055	-0.0327383	-0.192702	0.110048	-0.0802188	0.037768	0.0412778	0.104411	-0.0502989	-0.0992456	-0.0595518	0.00349231	-0.012924	0.244129	-0.0877582	-0.0581242	0.197269	0.0271613	0.0387125	0.091106	-0.262136	-0.127045	-0.225245	0.0922153	-0.120523	-0.100035	-0.0734398	0.318488	-0.103233	-0.050137	0.0140659	0.16753	0.0710798	-0.00402475	-0.153861
cell 12	0.051628	-0.113768	0.172364	-0.0822248	0.256564	-0.104509	0.101076	0.0544306	0.0901891	0.0458876	-0.00280757	0.618457	-0.104861	0.16389	0.180929	0.16565	-0.129078	0.0724815	0.119736	-0.0319468	-0.11861	-0.032516	0.0154303	-0.157592	0.127348	-0.019194	0.00121201	-0.0395829	0.110168	-0.0777806	0.0468865	-0.0771191	0.134777	0.0234755	0.0970169	0.0703193	0.105267	0.271196	0.191535	0.0903116	0.0295977	0.133986	0.12772	0.0671753	0.0774933	-0.00728725	0.17555	0.14731	0.162265
cell 13	-0.237001	0.0828293	-0.0545219	-0.0924449	-0.0525426	-0.0779853	-0.214142	-0.0299037	0.194047	0.174149	0.154466	0.0354244	0.728803	0.107259	-0.108953	0.237968	-0.29784	0.369644	-0.205199	-0.30547	0.110183	-0.0451511	0.02651	0.0776367	-0.0547837	0.0972707	0.0522639	0.185842	-0.113633	-0.226343	0.110324	0.0631924	-0.0718443	0.19541	-0.126477	-0.144412	-0.156356	0.0446066	-0.258776	-0.314633	-0.145482	0.0161795	0.164158	0.193079	-0.155221	0.137957	0.0905324	-0.155546	0.0767831
cell 14	0.270921	-0.285282	0.19994	-0.224813	0.247012	0.251915	0.192219	0.213203	0.0513365	-0.0284122	-0.0500494	0.213754	0.0103555	0.589906	0.456167	0.336332	-0.105397	0.00220467	0.128535	-0.0833545	-0.321708	0.0511536	0.516438	0.0262136	0.578926	0.0113211	0.415671	0.0836212	0.243589	0.0600382	-0.0239918	-0.114847	0.573685	-0.0432308	0.141551	0.242876	0.0301889	0.724527	0.0433129	0.125345	0.163431	0.449763	-0.0210452	0.125499	0.00213135	0.0583506	0.164802	0.275057	-0.00748797
cell 15	0.312917	-0.364721	0.199347	-0.270442	0.121383	0.393786	0.245343	0.231396	-0.122322	-0.0422823	-0.0463062	0.124416	-0.123333	0.383571	0.818012	0.125642	0.0100786	-0.0416808	0.393695	0.0516512	-0.307699	-0.0237054	0.270486	0.0602729	0.275024	-0.124425	0.377202	-0.044546	0.290424	0.171147	-0.118331	-0.06377	0.427184	-0.128791	0.287005	0.323182	0.0663824	0.520152	0.20588	0.289377	0.376672	0.386453	-0.0634924	-0.0576505	-0.171807	0.150689	0.118241	0.275206	-0.102037
cell 16	0.153566	-0.174997	0.148188	-0.104148	0.209323	0.03241	0.120672	0.498657	0.126543	-0.0376212	-0.117424	0.245709	0.058667	0.23334	0.218953	0.598685	-0.0130826	0.104471	0.0827125	-0.0557871	-0.288354	-0.019181	0.247114	0.000734496	0.590476	0.0373425	0.44859	0.10083	0.196606	-0.0332775	0.00103722	-0.00474766	0.348636	-0.0328405	0.203875	0.150436	0.0374337	0.560584	0.0514463	0.0856689	0.160439	0.299105	0.135998	0.207727	-0.0771747	0.0686308	0.240567	0.359891	0.116843
cell 17	0.499694	-0.258637	-0.170363	-0.112377	-0.20366	0.186716	0.280585	0.26078	-0.377692	-0.297777	-0.14607	-0.0167103	-0.247658	-0.215447	-0.0626228	-0.097859	0.814668	-0.328077	0.420609	0.0516266	-0.232042	-0.212928	-0.110288	0.204924	0.0641214	-0.356771	0.0990374	-0.312903	0.0670243	0.217624	-0.285201	-0.0896977	-0.0618151	-0.403171	0.25511	0.293782	0.131548	-0.0989713	0.391064	0.421517	0.409162	-0.2458	-0.202896	-0.106924	-0.0953918	-0.193675	-0.194767	0.125064	-0.042608
cell 18	-0.286111	0.135072	0.193073	0.212528	0.100534	0.057281	-0.15709	0.171561	0.260849	0.144853	-0.00183144	0.0744126	0.130004	0.302992	0.253768	0.32813	-0.229428	0.709434	-0.266762	-0.166846	0.0474149	0.0594616	0.228301	-0.0790792	0.28478	0.264916	0.252316	0.296152	0.0404048	0.0399889	0.159578	0.0953427	0.269083	0.168607	0.0246837	0.0200796	-0.0984926	0.345014	-0.251631	-0.263677	-0.121382	0.334216	0.138402	0.148199	0.0454849	0.18649	0.238699	0.130733	0.0518178
cell 19	0.685162	-0.485379	-0.162347	-0.285044	-0.136609	0.256734	0.317324	0.302071	-0.400095	-0.309482	-0.193275	0.0448907	-0.185586	-0.0914165	0.288327	-0.0226094	0.332185	-0.366102	0.901005	0.0750779	-0.462845	-0.0160381	0.0884984	0.179877	0.246243	-0.375449	0.202412	-0.356561	0.204752	0.244065	-0.126646	-0.179163	0.291115	-0.390948	0.13338	0.417786	0.120557	0.28758	0.604127	0.572279	0.495758	0.0848344	-0.274524	-0.149469	-0.204238	-0.15399	0.0216656	0.375446	-0.281189
cell 20	0.0209945	0.0456754	0.19094	-0.0616361	0.306777	-0.278356	0.256521	0.0059166	0.266835	0.0961621	0.00520441	0.144653	0.0248963	0.21377	0.0884494	0.139906	-0.242249	0.105384	-0.222948	0.668575	0.0600608	-0.0371136	0.0306619	-0.237506	-0.0286463	0.212359	0.0177961	0.216785	0.0611673	-0.165759	-0.211908	0.108629	-0.0598749	0.283265	0.353897	-0.0201153	0.141172	0.060689	-0.0854415	0.20639	-0.0423463	0.0409609	0.318025	0.0875016	-0.00613702	0.120117	0.0476064	0.0550414	0.353157
cell 21	-0.591801	0.403863	0.0758762	0.288074	0.0145355	-0.354697	-0.284096	-0.349378	0.256737	0.192616	0.206299	-0.0201689	0.0780941	-0.0488517	-0.254025	-0.0546961	-0.208569	0.285523	-0.507594	0.000989417	0.698302	0.0166933	-0.299218	-0.188585	-0.352342	0.232766	-0.233628	0.292717	-0.186316	-0.16221	0.0843269	0.0614061	-0.346775	0.237617	-0.123407	-0.421358	0.0139192	-0.448049	-0.345533	-0.395935	-0.33843	-0.197626	0.16919	0.0565865	0.155085	0.100539	-0.0124687	-0.423886	0.216514
cell 22	-0.100708	0.0950213	-0.077629	0.107695	-0.0379742	0.14944	-0.0992992	-0.144525	-0.0465514	0.0182545	0.0177511	-0.131791	-0.00281763	-0.0609523	0.0152037	-0.121589	-0.247936	0.0254643	0.0281767	-0.16054	0.0518277	0.549784	0.173537	0.0777795	0.0704732	0.0656711	-0.059133	-0.0718435	0.0410941	0.00238437	0.334673	0.0930745	0.149924	-0.102901	-0.35407	-0.102724	-0.197623	0.0443312	0.00458055	-0.180303	-0.128631	0.120383	-0.145043	-0.224453	0.0353978	-0.028707	0.0266186	0.0234625	-0.21308
cell 23	0.316753	-0.259375	0.200318	-0.14979	0.0931227	0.261549	0.173817	0.324541	-0.00693901	0.037083	-0.0804615	0.0668669	0.0430699	0.38735	0.334599	0.254368	0.0341527	-0.0632728	0.128616	-0.103164	-0.350532	0.047458	0.722551	0.123517	0.525283	0.0115287	0.243624	0.00531548	0.289201	0.0250749	-0.0659929	-0.0282407	0.460613	-0.00694926	-0.0376896	0.227355	-0.137937	0.603188	0.0548987	0.016617	0.10819	0.444331	-0.0885014	0.0627546	-0.000583281	0.099311	0.106792	0.390779	-0.0497146
cell 24	0.276644	-0.226381	-0.160851	-0.234289	-0.0799301	0.29328	0.176549	0.0922306	-0.348077	-0.191711	-0.199551	-0.117926	0.138649	-0.126202	0.0422919	-0.00181479	0.0227388	-0.0760891	0.30262	-0.113709	-0.123284	0.0232232	0.10305	0.550132	0.0836955	-0.235387	0.00930796	-0.319106	0.174212	-0.0857037	0.0195661	-0.170308	0.0741164	-0.232446	-0.17299	0.120187	-0.0557893	-0.0542502	0.146551	-0.0123588	0.219856	-0.195896	-0.195934	-0.154949	-0.249155	-0.162354	-0.114401	0.0873739	-0.218284
cell 25	0.336484	-0.293727	0.0913269	-0.144885	0.161209	0.200993	0.176243	0.614829	-0.0192665	-0.0816824	-0.107595	0.18529	-0.0222903	0.27532	0.321907	0.395577	0.0980177	-0.0693625	0.250472	-0.0878087	-0.442476	-0.00184659	0.44115	0.128709	0.80991	0.0126465	0.478681	0.10103	0.25154	0.0778434	-0.00671956	-0.0567939	0.495981	-0.0387376	0.0731624	0.256738	-0.0505609	0.702794	0.103091	0.0707593	0.151383	0.486106	0.0166632	0.137713	-0.0047417	0.00454558	0.208489	0.45326	-0.0726602
cell 26	0.0902533	-0.027872	-0.141087	-0.300437	0.130003	-0.0933602	-0.158239	-0.130502	0.0185564	0.0188108	-0.0331092	-0.0441616	-0.00160595	0.00731321	-0.043323	0.0670518	-0.180405	0.0329675	-0.10352	0.042011	0.0395596	0.14246	0.0212606	0.0022726	0.011881	0.345199	0.0372946	0.063504	-0.0183432	-0.152193	-0.279081	-0.0894911	0.0343316	0.125779	0.0757981	-0.00668509	0.108206	0.0163924	-0.0500533	0.0894583	0.00288297	-0.0244599	0.0892308	0.174169	-0.187229	-0.0439899	-0.0603738	0.0735453	0.0839731
cell 27	0.185883	-0.233002	0.101635	-0.128767	0.11717	0.382863	0.0423177	0.571657	0.00526393	-0.140682	-0.0955834	0.174469	-0.062183	0.299955	0.31464	0.337362	0.195812	0.00829011	0.214281	-0.0998707	-0.308185	-0.087635	0.374942	0.0741998	0.542261	-0.0538593	0.721095	0.0409503	0.186171	0.173546	-0.0577368	-0.0504303	0.335205	-0.0666412	0.205319	0.317605	0.0191704	0.51441	0.086955	0.0272951	0.284096	0.318578	0.00761035	0.0595252	-0.0609312	0.0217599	0.174353	0.260249	-0.0425712
cell 28	0.0643448	-0.0403116	0.163824	-0.0442081	0.094174	-0.0254109	0.0280585	0.378894	0.183038	0.0577892	0.0532358	0.11576	0.044331	0.249834	0.26881	0.379092	-0.0354329	0.112378	0.0491755	0.043913	-0.216993	-0.0370606	0.268363	-0.0130667	0.525916	0.17525	0.231115	0.470847	0.194102	-0.0570048	0.0690194	0.026784	0.311726	0.118764	0.00987092	0.0508373	-0.13712	0.415713	0.0594801	-0.0045155	0.0612321	0.385888	0.0883375	0.130622	0.0134166	0.0444404	0.218772	0.252679	0.0138815
cell 29	0.255876	-0.313717	0.261348	-0.286247	0.413919	0.141135	0.27153	0.211944	-0.080844	-0.0181119	-0.198104	0.199306	0.0214529	0.282649	0.344654	0.258003	0.00499523	-0.0968743	0.207256	-0.0787975	-0.290082	-0.029025	0.193156	0.230394	0.221559	-0.0561766	0.150352	-0.131868	0.70675	-0.00927062	-0.144982	-0.15051	0.231006	-0.100389	0.183316	0.0594921	0.304975	0.328383	0.0886848	0.0386821	0.193394	0.137151	0.00227037	0.00317097	-0.0793258	-0.055236	0.0441326	0.1876	0.121354
cell 30	0.120285	-0.127855	0.023017	0.3529	-0.127248	0.322892	-0.0325756	0.253057	-0.17012	-0.208687	-0.0910069	-0.0318007	-0.313741	0.16464	0.247907	-0.0340692	0.342174	-0.116739	0.28577	-0.0347328	-0.215851	-0.0879281	0.220114	-0.0373144	0.262889	-0.204723	0.177763	-0.121401	0.138655	0.72596	0.0568086	-0.108151	0.371782	-0.251999	0.092582	0.246423	0.127362	0.272323	0.0721983	0.117927	0.066442	0.211223	-0.224265	-0.164457	0.0575383	0.0301416	0.0555961	0.196368	-0.232462
cell 31	-0.046215	0.0982781	-0.153493	0.224432	-0.318767	0.117494	-0.118183	-0.233078	-0.167192	-0.0758465	0.187772	-0.112345	-0.0867313	-0.0724121	-0.118419	-0.268591	0.00873973	-0.132026	0.154577	-0.107578	-0.0592417	0.151636	0.0110961	0.061137	-0.0661143	-0.235802	-0.208719	-0.183709	-0.0862669	0.140381	0.577811	0.00996323	0.113151	-0.172706	-0.59488	0.0143632	-0.290523	-0.0890061	0.110619	-0.00942353	0.0444838	0.0837961	-0.288585	-0.339301	0.0713603	-0.16778	-0.0572458	-0.0409208	-0.42791
cell 32	-0.357571	0.191634	0.304462	0.139134	0.243506	-0.301637	-0.150507	-0.0604343	0.320714	0.317836	0.157411	0.103783	0.118182	0.127789	0.0730488	0.130234	-0.31629	0.247507	-0.353691	0.0843992	0.112835	0.108	-0.0285129	-0.273306	0.0331071	0.328605	0.0177966	0.393266	-0.0220815	-0.125902	0.0224431	0.487107	-0.0781219	0.212748	0.06693	-0.184018	-0.0766795	0.0810249	-0.285159	-0.212334	-0.333665	0.172657	0.246745	0.155011	0.148595	0.205778	0.073965	-0.0826109	0.254444
cell 33	0.121695	-0.220189	0.158079	0.0730995	0.126484	0.137723	0.0806669	0.00591356	-0.101634	0.094623	0.0185524	0.0945715	0.044646	0.317751	0.340832	0.19195	-0.21221	0.0814601	0.13792	-0.212823	-0.253149	0.151379	0.394024	0.00753608	0.473796	-0.0146645	0.14458	-0.0041884	0.306434	0.173423	0.134939	-0.0357773	0.742079	-0.216113	-0.132485	0.114152	0.0181154	0.674824	-0.0526058	0.0154042	-0.0361859	0.524608	-0.106691	0.0667107	0.00354325	0.00899676	0.139811	0.384897	-0.207738
cell 34	-0.285547	0.173157	0.309342	-0.0773131	0.263998	-0.439626	-0.100535	0.00483136	0.542484	0.311192	-0.0399527	0.0670929	0.215848	0.14141	-0.0259681	0.213952	-0.342083	0.283732	-0.384686	0.102758	0.246036	-0.0163363	0.056924	-0.225929	-0.0825055	0.374592	-0.117164	0.366313	-0.0701793	-0.226203	-0.0942576	0.0724772	-0.216932	0.781089	0.0948861	-0.291019	-0.0251406	0.00598963	-0.27982	-0.223392	-0.300727	0.0664702	0.403705	0.21401	0.112879	0.310094	0.0894193	-0.129239	0.39865
cell 35	0.214255	-0.235533	0.11729	-0.307322	0.30698	0.137883	0.219302	0.295388	0.0892522	-0.0851397	-0.264679	0.125384	-0.0975482	0.167698	0.341217	0.253418	0.120284	0.0517512	0.0103987	0.251627	-0.159855	-0.189213	-0.0311435	-0.0732208	0.125495	0.0648744	0.351358	0.065254	0.072257	0.0865764	-0.46313	-0.0559644	0.0568628	0.0906274	0.880677	0.202094	0.2976	0.307903	0.0770735	0.347339	0.233733	-0.00322054	0.251776	0.242679	-0.184413	0.0722844	0.0395121	0.10937	0.367382
cell 36	0.243606	-0.1425	0.0823833	-0.0155658	-0.0193351	0.028865	0.166857	0.267698	0.011907	-0.223754	-0.0109455	0.0392703	-0.187935	0.056824	0.163559	0.130711	0.156696	-0.020231	0.149183	0.197089	-0.153651	-0.151095	0.0352628	-0.271924	0.195571	-0.077456	0.317026	0.0584828	-0.0140222	0.103181	-0.0775095	-0.0157112	0.139783	-0.0651108	0.340988	0.195037	0.144369	0.274615	0.244343	0.375271	0.165885	0.153096	-0.049964	0.118428	-0.0403802	0.116498	0.112069	0.210989	0.0114494
cell 37	0.147552	-0.170532	-0.0543981	0.0163637	0.117571	0.0302184	0.120137	-0.0589192	-0.141635	-0.0836656	-0.237379	0.198067	-0.0711427	0.0260208	0.107199	0.106979	-0.017447	0.0239319	0.158295	-0.0211955	-0.023377	-0.143955	-0.187738	-0.131083	-0.0535634	-0.137382	0.0207393	-0.167386	0.214377	0.180917	-0.196136	-0.164437	0.0901828	-0.170344	0.251577	0.0332487	0.79071	-0.00405648	0.00941879	0.161974	0.00065919	-0.169813	0.0777677	0.0106685	-0.0996422	-0.0776894	0.0370966	0.00542005	0.147164
cell 38	0.399466	-0.408781	0.173931	-0.243066	0.184588	0.306416	0.277167	0.427816	-0.0683492	-0.10327	-0.134613	0.175181	-0.083684	0.341962	0.481309	0.373587	0.0830857	-0.0508135	0.30708	0.0257939	-0.466565	0.0250606	0.428483	0.0239377	0.623245	-0.0533504	0.442295	-0.0516715	0.278314	0.188734	-0.13773	-0.109108	0.609558	-0.132516	0.313006	0.356899	0.076562	0.860202	0.215009	0.339909	0.264949	0.493976	-0.0464617	0.137124	-0.0886222	0.0600932	0.181263	0.476446	0.0066089
cell 39	0.470651	-0.278126	-0.0995316	-0.219839	-0.176513	0.183829	0.33781	0.12186	-0.306839	-0.232294	-0.146191	-0.0730011	-0.239675	-0.178293	0.133345	-0.113084	0.216064	-0.286142	0.61862	0.0993579	-0.308187	0.020903	-0.0213966	0.0613603	0.0593867	-0.284468	0.0435165	-0.289713	0.0328311	0.0746727	0.0179249	-0.0483908	0.136428	-0.277205	0.0559178	0.284086	-0.0417966	0.12344	0.753567	0.445084	0.35789	0.0152714	-0.220088	-0.137541	-0.0826742	-0.169349	-0.018518	0.279311	-0.234774
cell 40	0.593828	-0.305742	-0.0872688	-0.274973	-0.139279	0.032928	0.361382	-0.028586	-0.210072	-0.225993	-0.14577	-0.0253825	-0.199989	-0.150594	0.0911629	-0.060084	0.265146	-0.307909	0.430745	0.406344	-0.243585	-0.0937623	-0.0590043	-0.0721981	-0.0258884	-0.196864	-0.0397503	-0.255031	0.0066717	0.0640808	-0.323438	-0.146804	0.148228	-0.179477	0.412103	0.300825	0.179296	0.135675	0.441399	0.894724	0.417089	-0.0954339	-0.0697636	0.00617021	-0.195337	-0.109036	-0.11184	0.246794	-0.00420776
cell 41	0.638656	-0.469806	-0.208935	-0.433362	-0.120934	0.384696	0.329769	0.355926	-0.379161	-0.39408	-0.222149	0.0397788	-0.142558	-0.0571912	0.285838	0.0918557	0.42805	-0.303282	0.659164	0.186035	-0.395942	-0.117844	-0.00417212	0.244507	0.165634	-0.296646	0.383108	-0.319764	0.18582	0.139689	-0.247663	-0.176895	0.110433	-0.307365	0.355633	0.398181	0.138997	0.171497	0.47335	0.556882	0.726137	-0.134268	-0.131236	-0.0991078	-0.310018	-0.169393	-0.0485838	0.223905	-0.145353
cell 42	0.264919	-0.313856	0.169828	-0.117887	0.106515	0.229164	0.0735934	0.312991	0.0089065	-0.0522952	-0.0516146	0.0622195	-0.0739503	0.299514	0.448082	0.241344	0.010748	-0.0388839	0.298161	-0.11406	-0.354069	0.134979	0.42649	0.0794842	0.53705	-0.0493236	0.315843	-0.0225783	0.266629	0.158959	0.0251921	-0.128103	0.544315	-0.0441192	-0.00787361	0.282552	-0.0878452	0.763503	0.144343	0.154734	0.136878	0.740396	-0.183992	0.0813652	0.0137184	0.0804613	0.136153	0.445226	-0.226377
cell 43	0.112496	-0.0674454	-0.0313217	-0.099818	0.0501106	-0.0859837	0.132338	0.265124	0.0654214	0.0424777	-0.055105	0.0654128	0.071929	0.0225964	0.102957	0.149764	-0.0906711	0.137533	-0.0386945	0.0469677	-0.155809	0.0259104	0.0890715	-0.0281442	0.30988	0.066525	0.17149	0.112331	0.0509825	-0.163017	-0.126665	-0.0380637	0.171625	0.175972	0.128981	0.00114501	-0.0155046	0.192814	-0.010486	0.0185637	0.0205534	0.0825548	0.461727	0.134181	-0.12487	0.0970313	0.14005	0.0916038	0.133443
cell 44	-0.0436766	-0.0485777	0.100772	0.0369211	0.103842	-0.181274	-0.0437687	-0.053944	0.161623	0.149575	-0.0642505	0.161265	0.0352419	0.134346	0.0909879	0.321395	-0.235642	0.210494	-0.137342	-0.00546397	-0.0120128	0.0633123	0.140999	-0.202204	0.336872	0.164535	0.0590436	0.196577	0.040197	-0.0393546	-0.0484512	-0.0599812	0.366347	0.00368478	0.0858807	-0.0197479	0.0609693	0.513798	-0.0109528	0.103634	-0.12424	0.347519	0.165735	0.562034	0.0937767	0.0425504	0.146838	0.256737	0.158456
cell 45	-0.150242	0.0677777	0.207193	0.247054	0.114468	-0.242933	-0.114661	-0.0596723	0.133601	0.158737	-0.0255575	0.170019	-0.0014277	0.184285	-0.0500577	0.182978	-0.0669956	0.0956232	0.00663295	-0.196877	0.0118754	0.066376	0.118034	-0.0761634	0.338688	0.0137815	-0.00171523	0.133206	0.0990737	0.0201953	0.146163	0.00928806	0.273789	0.0254203	-0.149267	-0.02914	-0.0463853	0.28609	-0.0781719	-0.0798716	-0.214338	0.290117	0.0137951	0.0250064	0.488942	0.046479	0.196218	0.082559	0.0422209
cell 46	0.252303	-0.301904	0.221599	-0.173249	0.159709	0.209642	0.202228	0.389759	0.0224698	-0.0520472	-0.0558767	0.137393	-0.107135	0.310463	0.421578	0.247955	0.0184577	-0.0259675	0.195724	0.0410602	-0.309646	-0.000923053	0.378861	-0.0633313	0.521061	0.00281838	0.279941	-0.0077846	0.179868	0.243181	-0.154612	0.00239045	0.474182	0.00368117	0.239179	0.243442	0.116187	0.679272	0.106442	0.197465	0.0719368	0.42517	0.0998372	0.170917	-0.0144965	0.359132	0.201776	0.401095	0.0973956
cell 47	0.0675542	-0.175424	0.352743	-0.0830915	0.427111	-0.0119987	0.183309	0.152002	0.140107	0.111264	-0.0489959	0.194729	-0.0148843	0.332636	0.35695	0.333612	-0.238977	0.0595449	0.0508475	-0.0305564	-0.191752	0.142652	0.201114	-0.109222	0.448634	0.123148	0.230775	0.174614	0.223577	-0.00882533	-0.0170281	0.0415232	0.449678	-0.026898	0.230362	0.0826901	0.0773603	0.636744	0.0355978	0.111825	-0.0035521	0.414171	0.104852	0.166389	0.0828592	0.0834792	0.354561	0.337589	0.110004
cell 48	0.429158	-0.257371	0.000981654	-0.165405	-0.0114964	0.138422	0.174753	0.0681072	-0.0854693	-0.21937	-0.188504	0.0348369	-0.189807	0.00709585	0.248279	0.0923185	0.101585	-0.176807	0.389188	0.118188	-0.255555	-0.0404749	0.0185773	0.00422874	0.181074	-0.132005	0.142739	-0.109196	0.093699	0.0492662	-0.165801	-0.14425	0.2353	-0.222842	0.205529	0.221388	0.0725759	0.337784	0.385657	0.564154	0.326836	0.209268	-0.150941	0.119381	-0.103243	-0.0972663	0.0451068	0.46053	-0.134971
cell 49	-0.266408	0.138472	0.166445	-0.0253993	0.222599	-0.334607	0.039132	-0.182718	0.26048	0.232409	-0.124292	0.166551	0.200262	0.0205719	-0.0717684	0.177656	-0.221164	0.318653	-0.424556	0.0823993	0.300794	0.00474386	-0.0524571	-0.19222	-0.175288	0.177218	-0.173905	0.149771	-0.0240778	-0.195157	-0.140812	0.0200183	-0.155978	0.311524	0.269989	-0.227405	0.198822	-0.123061	-0.110831	-0.138268	-0.231696	-0.26838	0.393423	0.24871	-0.00501126	0.157953	-0.0389804	-0.180468	0.725268
cell 50	0.322	-0.259659	0.23933	-0.183268	0.386621	0.103112	0.367649	0.408975	0.0633667	-0.0924411	-0.155751	0.2722	-0.211225	0.254682	0.255937	0.189257	0.0920723	-0.0601015	0.144132	0.139917	-0.327123	-0.125941	0.233265	0.013084	0.488293	0.00100089	0.307471	0.0165299	0.294464	0.0273414	-0.116884	-0.130391	0.343292	0.00302363	0.224813	0.104731	0.166515	0.467243	0.134419	0.109959	0.101001	0.244846	0.0875033	0.0525476	0.0432162	0.0465185	0.168491	0.273614	0.123066
cell 51	0.251761	-0.401467	-0.0126181	-0.219681	0.245281	0.296115	0.115719	0.273808	-0.21933	-0.0467442	-0.119212	0.143438	-0.0544317	0.287162	0.363386	0.221837	-0.0252868	-0.0327777	0.311386	-0.136828	-0.342476	0.0875269	0.314766	0.126403	0.567051	-0.0218089	0.295722	-0.131537	0.365581	0.13096	0.100718	-0.0807083	0.528935	-0.315765	0.0305948	0.224385	0.0931406	0.591724	0.10199	0.0540913	0.237029	0.333668	-0.152469	-0.0278797	-0.0855396	-0.0928464	0.113677	0.304145	-0.172672
cell 52	0.160533	-0.126921	-0.0374072	0.143236	-0.249083	0.252128	0.0372875	-0.0221551	-0.267262	-0.0626191	0.00366045	-0.0885751	-0.188441	0.00281424	0.0264844	-0.0672917	0.139679	-0.11497	0.242077	-0.084484	-0.208558	-0.0224917	0.177924	0.0928904	0.168381	-0.229353	0.0424275	-0.224175	0.0827115	0.194339	0.165784	0.0181362	0.352833	-0.352247	-0.201439	0.131422	-0.0505104	0.175993	0.162363	0.153657	0.114587	0.0348768	-0.211733	-0.0705729	0.0453084	-0.0602636	0.0277782	0.130003	-0.257697
cell 53	0.182513	-0.235287	0.0998495	-0.121829	0.183915	0.0702689	0.0153344	0.144114	-0.0982698	0.00217996	-0.0989644	0.16827	-0.0410874	0.107171	0.111156	0.00499606	0.0941827	-0.086301	0.19022	-0.0918939	-0.235199	0.00792995	0.205456	-0.000775528	0.265517	-0.128973	0.142342	-0.068832	0.123727	0.106281	-0.0230351	-0.0908507	0.232623	-0.0618126	0.015917	0.0930214	0.136386	0.383918	0.0238886	0.0123543	0.16955	0.0297537	0.0424476	-0.0546709	0.0311634	-0.00236343	0.0579574	0.0395864	0.0732874
cell 54	-0.376164	0.238293	-0.0964395	0.284695	-0.188074	-0.0991686	-0.272371	-0.312941	0.125879	0.095602	0.165934	-0.0896141	0.0967668	-0.106749	-0.291559	-0.207127	-0.328402	0.101719	-0.33376	0.0244751	0.258069	0.0568239	-0.125072	-0.11551	-0.322884	0.087184	-0.234691	0.106364	-0.220365	-0.108972	0.237264	0.0649611	-0.171361	0.0607395	-0.294724	-0.228795	-0.164755	-0.300361	-0.247334	-0.27088	-0.334623	-0.146756	0.0324283	-0.0787262	0.206016	0.0834332	-0.0541718	-0.35273	-0.0713873
cell 55	-0.0469038	0.0861909	0.021152	0.0302104	-0.0586578	0.0782652	-0.104865	-0.259138	-0.194155	0.0816181	0.255764	-0.0173707	0.211037	0.0273829	0.154496	-0.139514	-0.047587	0.156562	-0.113282	-0.283294	0.0763778	-0.0223247	0.0560599	0.0830636	0.0132501	-0.0694874	-0.0198845	0.0204923	0.086979	-0.0289985	0.0538546	-0.0427974	0.112854	-0.233967	-0.280067	-0.080316	-0.0637302	0.0424381	-0.22153	-0.185703	-0.0535779	0.117683	-0.0894045	-0.0300086	-0.0137239	-0.0914926	-0.0628363	-0.0613158	-0.157085
cell 56	-0.0378524	-0.0014591	0.196576	0.0448455	0.27756	-0.053649	0.082981	0.230381	0.125754	0.184724	0.0276177	0.198044	0.0572492	0.26905	0.241714	0.340358	-0.146925	0.321707	-0.197625	-0.0623097	-0.056744	-0.0323372	0.288344	-0.0178691	0.3477	0.210076	0.175588	0.216225	0.165421	-0.0205233	-0.121308	0.023031	0.29285	0.0835362	0.134625	-0.0352592	0.121183	0.404428	-0.236316	-0.192259	-0.188632	0.358616	0.107064	0.24405	0.0136407	0.191889	0.202093	0.269667	0.165442
cell 57	-0.468867	0.27986	-0.00484528	0.3434	0.0153895	0.0878044	-0.221636	-0.197719	0.0373842	0.0859717	0.0137617	0.000620826	-0.0787586	-0.0558981	-0.109921	-0.173813	-0.243242	0.240626	-0.275612	-0.156608	0.175388	0.146684	-0.0887886	-0.0506817	-0.12158	0.00572521	-0.174812	-0.0520544	-0.124656	0.0221794	0.479888	0.116189	0.00350571	-0.0601144	-0.315055	-0.233188	-0.136756	-0.169507	-0.120188	-0.436593	-0.305713	-0.0225404	-0.0777361	-0.209674	0.182599	-0.0547049	0.0221384	-0.125007	-0.0568999
cell 58	0.275998	-0.122042	-0.0359061	-0.132933	-0.0982123	0.0935541	0.233896	-0.00771372	-0.0904211	-0.119424	-0.180022	0.0354921	0.0216442	-0.0254562	0.23137	0.108142	-0.107638	-0.00269369	0.0753277	0.1658	-0.147175	-0.128588	0.0375016	-0.0200921	0.047385	0.03015	0.0344158	-0.0510214	0.115355	-0.0661395	-0.224526	-0.0769954	0.0428602	0.00261664	0.242532	0.156703	0.193246	0.0474262	0.262772	0.267765	0.220638	-0.141435	0.161971	0.145717	-0.208518	0.0364792	0.0056274	0.125542	0.0737063
cell 59	0.584487	-0.344404	-0.178439	-0.300951	-0.132363	0.16762	0.422584	0.186597	-0.346613	-0.258711	-0.220639	0.0532988	-0.042301	-0.11295	0.109398	-0.0340431	0.278989	-0.292189	0.604434	0.175158	-0.276778	-0.162861	-0.0140445	0.228434	0.0899001	-0.305726	0.170734	-0.312829	0.132385	0.0749684	-0.189464	-0.151213	0.112503	-0.266037	0.165765	0.331777	0.222953	0.0138522	0.485577	0.491678	0.477818	-0.198263	-0.178012	-0.0445302	-0.251154	-0.199028	-0.0637138	0.182235	-0.125316
cell 60	-0.0493251	-0.0970996	0.367313	-0.118306	0.423208	-0.0139977	0.116969	0.210409	0.222812	0.198172	0.0950341	0.216549	0.146649	0.443958	0.380388	0.243462	-0.262129	0.204545	-0.166321	-0.0814027	-0.0416605	-0.0153181	0.340368	-0.0336288	0.339968	0.161181	0.230815	0.222937	0.221289	-0.101172	-0.118331	0.0564215	0.304443	0.191938	0.178975	0.00428744	0.0228007	0.469378	-0.196384	-0.229713	-0.13626	0.444512	0.16735	0.157497	0.0625844	0.253054	0.152801	0.13063	0.163561
cell 61	0.391517	-0.1981	-0.131725	-0.313325	-0.148887	0.0626633	0.28005	-0.148006	-0.246655	-0.23012	-0.112107	-0.0572526	0.0621946	-0.150973	0.00926355	-0.141845	0.0603272	-0.26365	0.33506	0.159169	-0.0931914	-0.101494	-0.151254	0.336362	-0.222329	-0.220775	-0.0957698	-0.353299	0.0371539	-0.157024	-0.152938	-0.173251	-0.133633	-0.198159	-0.0137388	0.113691	0.0864028	-0.200361	0.229796	0.330547	0.347418	-0.288675	-0.14782	-0.100049	-0.210825	-0.172819	-0.178246	0.00530514	-0.194733
cell 62	0.505101	-0.434217	0.0662197	-0.302988	0.142964	0.424519	0.279634	0.452194	-0.147613	-0.164415	-0.14846	0.131843	-0.112798	0.275956	0.487358	0.276019	0.0985276	-0.140231	0.369876	0.0270764	-0.440655	-0.00435582	0.43399	0.116081	0.606881	-0.146699	0.48185	-0.108128	0.284512	0.159708	-0.156357	-0.144574	0.55672	-0.125174	0.252662	0.339206	0.0621406	0.738454	0.231032	0.291592	0.315699	0.466141	-0.0893806	0.126284	-0.143156	0.0164153	0.10529	0.449159	-0.106677
cell 63	-0.189003	0.273928	0.150621	0.24863	-0.134418	-0.201424	-0.0608647	-0.225594	0.220521	0.151451	0.111079	-0.0896255	0.0485479	0.017111	-0.119829	-0.134274	-0.114156	0.160111	-0.228306	0.0760206	0.161794	0.0388534	-0.0667103	-0.0942554	-0.100382	0.0911456	-0.239608	0.140876	-0.0654228	0.00117124	0.141796	0.130377	0.0183568	0.0771495	-0.200551	-0.130676	-0.175493	-0.0836751	-0.0809849	-0.108398	-0.269392	0.122497	-0.0417404	-0.0485017	0.190388	0.0848128	0.00447697	-0.0748026	0.00741825
cell 64	0.425454	-0.283741	-0.206006	-0.235626	-0.15357	0.31071	0.177427	0.42909	-0.211679	-0.347529	-0.154565	0.000990906	-0.22333	-0.0876204	0.110258	-0.00854409	0.540194	-0.211082	0.301228	0.0355685	-0.294947	-0.121216	0.0952201	0.0995936	0.252546	-0.2098	0.349372	-0.198793	-0.0576511	0.196409	-0.282039	-0.149269	0.0352909	-0.167609	0.362169	0.40315	0.0315601	0.198859	0.286825	0.38662	0.38714	-0.0414378	-0.0930815	-0.0191113	-0.182269	-0.0421625	-0.0695625	0.134164	-0.0641172
cell 65	-0.217854	0.196622	0.186699	0.407096	-0.12551	-0.0773611	-0.17052	0.225933	0.271589	0.165603	0.202216	-0.0348904	0.0309666	0.102363	0.0379657	0.134261	-0.0177907	0.149221	-0.15529	-0.0148925	-0.0206453	0.137867	0.257273	-0.12284	0.303088	0.155288	0.14805	0.422998	-0.0624411	0.117353	0.152974	0.0286133	0.211735	0.196601	-0.0817085	-0.034627	-0.299742	0.287656	-0.130991	-0.156643	-0.19823	0.529424	0.000430733	0.127142	0.169507	0.17821	0.133809	0.212	-0.0801357
cell 66	0.319701	-0.133493	0.00607604	-0.0223003	-0.13561	0.181909	0.242179	0.164981	-0.197099	-0.134039	0.0653889	-0.0230903	-0.233916	-0.0528928	0.212115	-0.0938022	0.0877299	-0.0783411	0.267602	0.0228817	-0.251219	0.092933	0.236734	-0.0616518	0.358055	-0.092993	0.1764	-0.0621055	0.0172645	0.075848	0.0912082	-0.0173423	0.429927	-0.171446	-0.0313446	0.260486	-0.176797	0.431664	0.327512	0.310842	0.12787	0.35262	-0.169251	-0.0667927	0.0444953	-0.08757	0.110874	0.352512	-0.246867
cell 67	0.384979	-0.329009	0.156569	-0.167041	0.150986	0.0872526	0.187332	0.447519	0.0231868	-0.0548038	-0.124139	0.160034	-0.10946	0.139187	0.312921	0.385244	0.112015	-0.108581	0.298286	0.0263477	-0.409309	0.0291287	0.281587	-0.00963435	0.596124	0.0107866	0.327375	0.0020029	0.210612	0.0811502	-0.0852535	-0.0587727	0.501568	-0.0813519	0.205916	0.255141	-0.00743032	0.746605	0.218804	0.372231	0.206043	0.477453	-0.0305308	0.164292	-0.0178993	0.0588778	0.207227	0.526524	-0.0733563
cell 68	0.153922	-0.0775361	0.189818	-0.0819606	0.262159	0.0243798	0.0867107	0.0337919	0.00256343	0.0518251	-0.157132	0.117774	-0.129327	0.227987	0.369044	0.205706	-0.188211	0.0873241	0.0407101	0.0161204	-0.140777	0.0478008	0.19217	-0.165234	0.401933	0.209724	0.149563	0.133599	0.173475	0.0475942	-0.185074	0.16954	0.412426	-0.103272	0.243921	0.136521	0.0481573	0.526678	0.0811811	0.19865	0.00292569	0.369367	0.0875939	0.370014	0.0572299	0.0653623	0.155848	0.294037	0.00880815
cell 69	0.0164457	0.00226009	0.182056	0.059799	0.183939	-0.283672	0.0113931	-0.0803161	0.18061	0.106337	-0.0338097	0.0681735	-0.0466644	0.13257	-0.0348564	0.255854	-0.199986	0.0787466	-0.126379	-0.00172754	-0.0342231	-0.00364506	0.19188	-0.159765	0.328377	0.22019	0.00791141	0.100005	-0.0456406	-0.0871156	0.0562193	0.0604844	0.298566	0.058896	-0.0722074	-0.010795	-0.0233674	0.355781	-0.142277	0.104489	-0.178996	0.27926	0.0806969	0.156155	0.213727	0.099587	0.128129	0.107982	0.0783504
cell 70	0.0627878	-0.042663	-0.200316	0.0766768	-0.228047	0.111628	0.0925438	0.0388696	-0.250027	-0.158841	0.0188095	-0.0871141	0.00247098	-0.144478	0.031152	-0.137114	0.0598162	0.0551419	0.183505	0.0201844	-0.0327612	-0.0275138	-0.178429	0.171906	-0.0852197	-0.199372	0.03575	-0.186906	0.00724197	0.114968	0.233275	-0.000874778	-0.0442991	-0.119636	-0.182034	0.127456	0.0147964	-0.168524	0.187974	-0.00903185	0.0767157	-0.176486	-0.16687	-0.236674	-0.0938085	-0.0885761	0.0384269	-0.047581	-0.159023
cell 71	0.509509	-0.413745	0.223775	-0.3413	0.23663	0.279099	0.421712	0.223472	-0.177533	-0.159903	-0.305073	0.219307	-0.147713	0.256899	0.390796	0.210397	0.0937277	-0.199859	0.380893	0.0665898	-0.391595	0.0554579	0.326631	0.0371855	0.333661	-0.123668	0.259891	-0.274898	0.396009	0.0394419	-0.144886	-0.0971955	0.456144	-0.260679	0.306043	0.27659	0.12938	0.559516	0.3628	0.353534	0.342351	0.167651	-0.0683997	0.0244709	-0.0536975	-0.092692	0.0982185	0.368585	0.0289293
cell 72	-0.166928	0.0896081	0.164254	0.0401577	0.225604	-0.229288	-0.130979	0.0408724	0.319192	0.225576	0.0275	0.0729149	0.125366	0.15685	0.108116	0.384139	-0.325651	0.224338	-0.280939	0.0321288	0.0492484	0.0457601	0.11724	-0.13198	0.166897	0.438249	0.136226	0.343831	-0.0304128	-0.0207498	-0.109465	0.052161	0.139321	0.316337	0.200474	-0.0765488	-0.0237336	0.267407	-0.226122	-0.0600254	-0.172874	0.199921	0.294091	0.35758	-0.00741911	0.270578	0.237017	0.106813	0.208045
cell 73	-0.363592	0.327349	0.123486	0.384209	0.0295245	-0.0204979	-0.181332	-0.0785737	0.169002	0.15754	0.127507	0.100348	-0.106805	0.092757	-0.00796299	0.0142942	-0.13566	0.00258613	-0.229155	-0.0410375	0.111605	0.115251	-0.0646413	-0.157205	0.0611211	0.125762	-0.0492073	0.181972	-0.16751	-0.0365249	0.251463	0.20991	-0.0089847	0.113693	-0.198249	-0.0295289	-0.190169	-0.013878	-0.201759	-0.265225	-0.252163	0.270895	0.0580593	0.00192127	0.302142	-0.00982926	0.133981	-0.0779993	-0.0933688
cell 74	0.461945	-0.39939	-0.081727	-0.16935	-0.129813	0.247272	0.135325	0.502596	-0.246834	-0.282929	-0.1439	0.151484	-0.0347609	0.0197257	0.201754	0.176828	0.282122	-0.198487	0.535509	-0.0891729	-0.462011	0.00048868	0.280033	0.234915	0.43647	-0.202437	0.274751	-0.211217	0.187161	0.167242	-0.130235	-0.129128	0.27107	-0.256803	0.0562014	0.359653	0.0340405	0.3692	0.374515	0.306485	0.31538	0.0651565	-0.137906	-0.0278945	-0.149775	-0.0430894	0.0788442	0.39691	-0.165132
cell 75	-0.455173	0.288606	0.252925	0.128088	0.299684	-0.346716	-0.190708	-0.0143917	0.445517	0.262908	0.105304	0.148159	0.0414918	0.191387	-0.107755	0.151467	-0.109376	0.344256	-0.378127	0.0241423	0.259238	-0.00558967	0.00608012	-0.150827	0.0313386	0.360688	0.0982867	0.384735	-0.121982	-0.127029	-0.0230724	0.230307	-0.163101	0.399061	0.06719	-0.215389	0.0296703	0.00324194	-0.354975	-0.296354	-0.258164	0.142732	0.211413	0.091444	0.329154	0.108135	0.120888	-0.193755	0.29385
cell 76	0.3167	-0.259309	-0.32299	-0.212408	-0.318767	0.254562	0.0561884	-0.153745	-0.452899	-0.183318	-0.117651	-0.208822	-0.000198535	-0.270414	-0.0307861	-0.242834	0.189401	-0.364037	0.357253	-0.105658	-0.118804	0.0585206	-0.0255101	0.342198	-0.0550699	-0.291865	-0.16528	-0.39113	0.0126516	-0.00222976	0.118131	-0.128605	0.0427972	-0.380335	-0.255887	0.136922	-0.168328	-0.150293	0.220395	0.189807	0.371465	-0.284867	-0.34036	-0.236819	-0.169772	-0.321983	-0.257248	0.0418695	-0.319579
cell 77	0.322334	-0.204582	-0.0577211	-0.239991	-0.117385	0.162001	0.074219	0.0705749	-0.137534	-0.177817	-0.0087075	-0.0179104	-0.0599914	0.00963749	0.142466	0.044346	0.202726	-0.233318	0.339162	0.0481898	-0.148437	-0.0749016	0.143763	0.00874957	0.0997664	-0.137196	0.152207	-0.154618	-0.0647496	0.144897	-0.27201	-0.0100924	0.0703304	-0.121546	0.157477	0.253305	0.0289923	0.0940414	0.15991	0.334763	0.305428	-0.146782	0.0546354	0.00948148	-0.198528	0.0877217	-0.0721072	0.107371	-0.0775382
cell 78	-0.119887	0.0540708	-0.0359544	-0.0484288	0.070038	-0.0280486	-0.144392	0.170213	0.159335	-0.0403815	-0.0186436	0.00664256	-0.0117357	0.0244002	-0.0299729	0.225483	0.135869	-0.0139176	-0.0885038	-0.00779065	0.120407	-0.0372735	-0.0745335	0.0777008	-0.0415834	0.146891	0.0384115	0.0370652	-0.0348178	-0.0277065	-0.152902	0.00394965	-0.260388	0.0923254	0.149715	-0.0481309	-0.0125849	-0.0688548	-0.136565	-0.132531	0.00385823	-0.127069	0.0371748	0.0493665	0.0568254	0.0583768	0.060661	-0.0212411	0.146561
cell 79	0.548779	-0.446703	0.0395291	-0.258691	0.079712	0.261044	0.286456	0.590866	-0.191551	-0.177814	-0.143046	0.135398	-0.105571	0.157962	0.363864	0.258871	0.27706	-0.208982	0.508644	-0.00304427	-0.507087	-0.0499787	0.385993	0.219734	0.574553	-0.223828	0.383293	-0.167632	0.321895	0.16807	-0.18427	-0.121126	0.440333	-0.227405	0.209697	0.43513	0.0896961	0.633601	0.316214	0.345801	0.29417	0.32462	-0.107466	0.0251701	-0.122247	-0.0634108	0.118502	0.520053	-0.118143
cell 80	0.277484	-0.248458	-0.0300119	-0.0740961	-0.000394067	-0.0129021	0.0939072	0.00907283	-0.136549	-0.0567248	-0.0302281	0.000830473	-0.0127866	-0.022474	0.107031	0.0624879	0.0934435	-0.198254	0.378875	-0.149262	-0.273331	0.068753	0.107566	0.00369607	0.227255	-0.135221	0.0358036	-0.182674	0.0343673	0.222205	0.0109695	-0.066628	0.328301	-0.210009	-0.0558988	0.149513	0.0466687	0.356523	0.197658	0.34351	0.173611	0.225454	-0.199033	3.64675e-05	-0.0240853	-0.0608055	0.0275206	0.156133	-0.168103
cell 81	0.234672	-0.192145	0.199977	-0.0511298	0.13407	0.06749	0.0831243	0.305895	0.0476218	0.129472	-0.0776259	0.11928	-0.0694647	0.105503	0.322093	0.219825	-0.0245996	-0.139857	0.126143	-0.0370567	-0.322959	0.0901486	0.281229	-0.0732162	0.428406	0.0646974	0.196782	0.0691145	0.124135	0.100979	-0.0924179	0.00853317	0.402938	-0.0136663	0.0689712	0.161238	0.010049	0.49646	0.088006	0.0358846	-0.0126552	0.432057	0.0649463	0.135694	0.0926402	0.0418808	0.0819763	0.311217	0.0489311
cell 82	0.362558	-0.253851	0.0332077	-0.225279	0.17074	-0.0648135	0.0709812	0.00655609	-0.133037	0.0377034	-0.0336133	0.115088	0.0353104	-0.0610421	0.0789685	0.152067	0.155558	-0.110618	0.313695	-0.141939	-0.24945	-0.0101419	-0.0277711	0.0204	0.142831	-0.140552	0.142853	-0.0994923	0.151887	0.00627355	-0.127549	-0.0327377	0.146598	-0.185409	0.0799757	0.0863063	0.201201	0.183963	0.089136	0.259461	0.22701	0.0155354	-0.0426324	0.0273527	-0.125867	0.00183979	0.047715	0.188715	-0.131013
cell 83	0.285341	-0.320948	0.219397	-0.250159	0.259068	0.156577	0.221717	0.470336	0.0575529	-0.0623964	-0.103681	0.202953	0.0175728	0.342774	0.479109	0.409697	-0.0813879	0.0161585	0.234557	-0.0599284	-0.353855	0.00244219	0.381998	0.0875412	0.587911	0.0536288	0.319302	0.0394477	0.34091	0.0547591	-0.0482134	-0.0312096	0.500845	-0.0623839	0.232512	0.285397	0.0679309	0.73859	0.162256	0.20332	0.133145	0.471951	-0.0132626	0.149415	-0.0449058	0.0779422	0.224062	0.465634	0.0122944
cell 84	-0.000855332	-0.0106887	0.0430088	0.105676	0.265206	-0.313389	0.0914271	-0.0592804	0.0727285	0.0360057	-0.120479	0.183785	-0.134679	0.00357262	-0.037843	0.0668299	0.111823	0.083382	-0.0879874	0.209892	0.125056	-0.0977195	-0.173549	-0.188558	-0.0801157	0.0265055	-0.0587101	0.0675308	0.0766897	-0.0166308	-0.192933	-0.0340433	-0.135308	-0.0157768	0.272964	-0.114401	0.386077	-0.165191	0.0578934	0.0755428	-0.166276	-0.187532	0.246588	0.146582	-0.00942671	-0.00708239	0.0134834	-0.0519729	0.391564
cell 85	0.291419	-0.215348	-0.109895	-0.200496	-0.106667	0.293422	0.10706	0.1799	-0.187082	-0.231601	-0.0814134	-0.101048	-0.00245679	-0.0110397	0.177578	-0.0396526	0.188608	-0.101314	0.251304	0.0942647	-0.0841422	-0.0165544	0.172581	0.0862025	0.132737	-0.202901	0.201776	-0.204594	-0.00607276	0.118347	-0.199028	-0.0604067	0.0492047	-0.153632	0.206291	0.335393	0.0146305	0.108554	0.102734	0.234111	0.271772	-0.0258573	-0.104449	-0.0809478	-0.152895	0.0330692	-0.0608506	0.0149351	-0.0796201
cell 86	-0.173447	0.10082	0.414935	-0.0286861	0.35609	-0.126913	0.0357673	0.282272	0.450353	0.193713	0.0030692	0.196212	0.137949	0.373831	0.263573	0.416305	-0.269021	0.235263	-0.233038	0.0781902	-0.00700847	0.0371747	0.306899	-0.0876317	0.248621	0.33305	0.251196	0.380945	0.0786363	-0.0918678	-0.144734	0.17139	0.119134	0.402079	0.246698	-0.0444504	-0.0257849	0.407664	-0.159875	-0.154511	-0.116656	0.404934	0.213157	0.241715	0.124266	0.255077	0.213517	0.199597	0.242887
cell 87	0.597596	-0.285714	-0.245467	-0.301473	-0.176404	0.0801525	0.317964	0.0239543	-0.281736	-0.327676	-0.16685	-0.0511559	-0.236034	-0.207919	-0.0107278	-0.179145	0.318336	-0.337367	0.43177	0.372957	-0.161712	-0.156288	-0.180765	0.0349405	-0.138976	-0.2716	0.047536	-0.340412	-0.0371887	0.0715762	-0.355831	-0.177912	-0.113247	-0.182395	0.331831	0.288343	0.297236	-0.104848	0.417145	0.682812	0.412681	-0.307185	-0.0536645	-0.0896782	-0.159047	-0.218152	-0.165579	0.0771734	-0.0350165
cell 88	0.455909	-0.35592	0.0630503	-0.228391	0.0506048	0.127321	0.177964	0.0993497	-0.189234	-0.0874295	-0.113484	0.113739	-0.0297017	0.109001	0.314443	0.0568391	-0.0503983	-0.155208	0.501761	-0.0545031	-0.387806	0.0638488	0.289558	0.120916	0.430118	-0.139017	0.149092	-0.131539	0.224363	0.0706374	-0.116416	-0.0743805	0.470532	-0.224095	-0.108448	0.284798	0.0863275	0.51487	0.323075	0.326928	0.185092	0.354953	-0.149872	0.118066	-0.0819536	-0.0841492	0.122077	0.432321	-0.190119
cell 89	0.153238	-0.118222	0.149836	-0.0188478	0.132617	0.0975642	0.161078	0.562219	0.0296753	0.0990983	-0.0554345	0.139719	-0.0610072	0.107468	0.354618	0.212655	0.0244917	0.0315237	0.171488	-0.00857105	-0.287603	0.0545248	0.275025	0.0765977	0.362187	0.0384792	0.231427	0.108888	0.146057	0.0238999	0.0213948	-0.000234976	0.195633	0.0345203	0.0679538	0.152353	-0.0508209	0.325098	0.155881	-0.117643	0.0126219	0.366242	0.00790302	-0.0241612	0.00182514	0.0802586	0.189303	0.373869	-0.00714154
cell 90	0.177377	-0.150696	-0.176219	-0.085129	-0.165627	0.123946	0.0791182	0.355142	-0.0514719	-0.285165	-0.14651	0.0174639	-0.149744	-0.0948919	0.103987	0.00995601	0.242211	-0.0941411	0.275186	0.141189	-0.125966	-0.104177	-0.192721	0.18778	-0.0142489	-0.137687	0.177388	-0.148426	-0.0214828	0.12911	-0.0904561	-0.116759	-0.120687	-0.00652603	0.293983	0.220772	0.0695322	-0.0626202	0.355642	0.212565	0.244933	-0.131467	-0.0194631	-0.0362804	-0.101645	-0.0078578	0.0169766	0.0894088	0.00933686
cell 91	0.187064	-0.0960218	-0.175588	-0.299469	0.128259	-0.0947258	0.0868337	-0.0343416	-0.230399	-0.0159134	-0.164075	-0.0226669	0.0615645	-0.108037	-0.0335894	0.0952423	0.112227	-0.200544	0.194453	0.0674713	0.00906035	-0.026096	-0.231455	0.138306	-0.101948	-0.104206	0.0399697	-0.139815	0.0688877	-0.0665919	-0.13013	0.0548405	-0.137691	-0.111328	0.227209	-0.0425638	0.122762	-0.118108	0.0849385	0.223942	0.287979	-0.329752	0.0166102	-0.072013	-0.0690609	-0.302304	-0.054961	0.00863417	0.0196273
cell 92	0.288882	-0.128387	0.0891288	-0.14094	-0.0185009	0.356509	0.200308	0.236025	-0.207262	-0.159289	-0.0599979	-0.14116	-0.189503	0.00828423	0.283482	-0.167759	0.187408	-0.174825	0.166585	-0.00399212	-0.172448	-0.0265737	0.185552	0.143289	0.121103	-0.0625739	0.0566586	-0.150737	0.121957	0.22631	-0.170244	-0.0397177	0.180504	-0.175877	0.0917458	0.213857	-0.115734	0.14211	0.130543	0.0901066	0.120591	0.25858	-0.150086	0.0194822	-0.147395	0.108749	-0.0956367	0.254103	-0.29758
cell 93	-0.0146825	-0.0038643	0.156793	-0.190697	0.340459	-0.0446604	0.065631	-0.0643319	0.0861625	0.0584576	-0.129673	0.133367	-0.101866	0.146693	0.145265	0.0194196	-0.12627	0.0656033	-0.16021	0.149487	0.101647	-0.0188359	0.105449	-0.182274	-0.128315	0.0295333	0.0623048	0.00114273	0.0672663	-0.0835298	-0.129441	-0.0753353	-0.0598091	0.324035	0.192155	-0.120568	0.299127	0.0450161	-0.135551	-0.0243196	-0.0280511	-0.0528205	0.139661	-0.0191658	0.0507501	-0.0097948	-0.0636756	-0.106236	0.311694
cell 94	0.469723	-0.299288	-0.159409	-0.0997942	-0.125852	0.189823	0.282775	0.355266	-0.335863	-0.310988	-0.138742	0.18129	-0.13432	-0.0916544	0.118138	0.0657815	0.533118	-0.240642	0.44965	0.00451635	-0.262662	-0.0900093	0.00637821	0.236098	0.283186	-0.227453	0.148203	-0.304441	0.233298	0.221138	-0.151076	-0.15355	0.192924	-0.372323	0.132833	0.2756	0.192882	0.192057	0.393721	0.324941	0.264463	-0.0258042	-0.157223	-0.0583778	-0.194106	-0.152807	-0.0316227	0.259756	-0.0967809
cell 95	-0.574263	0.447533	0.13121	0.338475	0.036697	-0.381309	-0.309568	-0.204825	0.376061	0.292139	0.108554	-0.0429166	0.073288	0.00677301	-0.234044	-0.0105475	-0.240886	0.287148	-0.582127	-0.0232281	0.42736	-0.0377775	-0.183937	-0.286269	-0.246885	0.361968	-0.236558	0.4637	-0.257484	-0.0538045	0.0860775	0.187934	-0.261596	0.318518	-0.00576679	-0.343645	-0.127322	-0.233901	-0.382014	-0.339681	-0.437609	-0.0146506	0.272833	0.211737	0.152997	0.261902	0.109726	-0.263868	0.275116
cell 96	0.198299	-0.107373	-0.253602	-0.179856	-0.237925	0.116288	0.00414315	-0.303168	-0.364009	-0.108852	0.0364075	-0.124282	0.11452	-0.253795	-0.146737	-0.323166	0.120345	-0.221627	0.333017	-0.149121	0.00169496	0.0165575	-0.177323	0.229353	-0.271248	-0.292035	-0.20461	-0.386735	0.00725473	-0.0417713	0.0891763	-0.0523344	-0.112795	-0.297825	-0.280061	0.0480546	0.00115113	-0.317247	0.205797	0.0815873	0.207763	-0.355772	-0.198461	-0.238608	-0.167151	-0.25324	-0.195552	-0.165737	-0.259967
cell 97	0.151178	-0.151577	0.243125	-0.0741105	0.242526	0.153249	0.141554	0.044406	-0.069106	-0.109713	-0.0151607	0.00923403	-0.181879	0.206271	0.199511	-0.0100421	-0.0231544	-0.00305046	-0.0121133	-0.115686	-0.0681374	0.0373108	0.324925	-0.0290413	0.331912	-0.0522545	0.181171	-0.0432696	0.0859665	0.143341	-0.038381	-0.182228	0.376197	-0.0837549	0.065107	0.137701	0.0454094	0.352396	-0.0744774	0.00566243	0.0205653	0.204379	-0.0235775	-0.022697	0.0203897	0.0286529	0.0330283	0.0883369	-0.0179616
cell 98	0.0301283	-0.0522857	-0.065104	-0.0756437	0.0745344	-0.0790255	-0.116623	0.30638	0.172706	-0.125028	0.065264	0.0657024	-0.00847085	-0.00984318	-0.0277101	0.0921614	0.207801	-0.0275747	-0.0398062	0.184552	-0.0172515	-0.0628083	-0.0090028	-0.0161795	0.0433695	0.0433603	0.172571	0.227169	-0.0578401	0.0446459	-0.24364	0.0352677	-0.144524	0.101467	0.359383	0.120696	0.0119007	0.0855159	0.086806	0.103499	0.0890939	0.0685047	0.109845	0.157618	0.0230081	0.0303774	-0.107853	-0.0343457	0.2361
cell 99	0.168612	-0.16421	0.0663167	-0.146527	0.135269	-0.0124297	0.254117	0.105205	-0.0283252	-0.0915095	-0.224367	0.0677919	-0.0260914	0.0844742	0.0342358	0.134925	0.0252395	0.000418922	-0.0481188	0.21005	-0.059295	0.0333325	0.0662941	0.0507559	-0.0204614	-0.0725485	0.0708208	-0.130618	0.110179	-0.071338	-0.216803	-0.11235	-0.0369885	0.103889	0.2721	0.0310506	0.172198	0.0781301	0.113289	0.13394	-0.0369285	-0.0366881	0.0911146	0.0874362	-0.0292732	0.032608	-0.0749373	0.0404816	0.222588
cell 100	0.329267	-0.328816	0.0591632	-0.243409	0.194616	0.216895	0.17694	0.60756	-0.0302738	-0.088562	-0.142964	0.26019	-0.0419351	0.325022	0.347067	0.384793	0.0866061	0.0296149	0.22797	-0.109468	-0.349098	-0.0389859	0.478295	0.105657	0.635409	-0.000921104	0.456147	0.0245471	0.285246	0.0862225	-0.203432	-0.0980116	0.420489	-0.0212492	0.219492	0.287983	0.118856	0.662283	0.106371	0.0526725	0.145682	0.324011	0.0310445	0.15251	-0.0977361	0.0295556	0.182092	0.401947	0.0254735
cell 101	0.177142	-0.235431	-0.0142747	-0.0969374	0.0467147	0.4323	0.0710501	0.241251	-0.123352	-0.123418	-0.139522	0.0393202	0.0328844	0.308072	0.281417	0.181842	-0.103776	0.0396987	0.0675845	-0.242057	-0.266126	0.0654155	0.533866	0.24881	0.497758	-0.0455505	0.325932	-0.152702	0.230993	0.0518782	0.133547	-0.104435	0.494458	-0.1592	-0.094326	0.20521	-0.083018	0.480555	0.00449796	-0.128168	0.0839437	0.185105	-0.0591195	-0.00385996	-0.0603192	0.0255216	0.0749587	0.22014	-0.119485
cell 102	0.173057	-0.173378	0.100867	-0.236563	0.118048	0.0163038	0.151653	0.3716	0.074641	-0.0738734	-0.169513	0.0842379	0.0309983	0.0556785	0.149926	0.416574	0.10716	-0.0448619	0.0702843	0.155568	-0.170591	-0.0720561	-0.0220602	-0.0789646	0.230701	0.0344678	0.380847	0.142225	0.0431519	-0.00404989	-0.332635	-0.0739995	0.0566638	0.104853	0.543598	0.176533	0.225455	0.225603	0.146217	0.323932	0.281352	-0.00563779	0.257777	0.252299	-0.139489	0.147975	0.107055	0.154112	0.207655
cell 103	0.661681	-0.389897	-0.132529	-0.410431	-0.0736782	0.289026	0.272863	0.24066	-0.250842	-0.198922	-0.192224	0.0104413	-0.109006	0.0389184	0.207268	0.0666945	0.358988	-0.283639	0.419851	0.165683	-0.323165	-0.135858	0.181625	0.0866876	0.1973	-0.233355	0.340028	-0.256751	0.0763195	0.130235	-0.366541	-0.147737	0.186828	-0.169465	0.351471	0.335215	0.203691	0.29113	0.338355	0.509334	0.478699	0.0342667	-0.087476	0.0949655	-0.229555	-0.12971	-0.103014	0.241914	0.00685057
cell 104	0.461067	-0.311947	-0.225265	-0.3002	-0.130492	0.234226	0.274273	0.467096	-0.19653	-0.302005	-0.147022	0.0723495	-0.124305	-0.0577761	0.14827	0.0640532	0.339753	-0.236267	0.469894	0.290805	-0.311818	-0.153175	-0.0198012	0.130445	0.153676	-0.236617	0.472044	-0.17984	0.0273722	0.159185	-0.319786	-0.132319	0.00399259	-0.0597568	0.418444	0.33689	0.255907	0.104054	0.30094	0.415592	0.450712	-0.108618	-0.0141799	-0.0139626	-0.234894	-0.0479283	-0.0138666	0.134768	-0.0447763
cell 105	0.141799	-0.0953846	-0.14146	-0.147692	-0.133784	0.269131	0.0888569	-0.3064	-0.255196	-0.167929	-0.0246827	-0.1148	0.112197	-0.131727	0.0248417	-0.216741	-0.0638132	-0.0724766	0.0265192	0.0265382	-0.0972721	-0.0109109	-0.12985	0.292343	-0.123732	-0.173104	-0.175797	-0.31075	0.0854656	-0.0852017	0.0808846	-0.0439714	0.0502439	-0.313797	-0.194372	0.07581	0.0436276	-0.0613777	0.104675	0.123121	0.134407	-0.161965	-0.145525	-0.103045	-0.130848	-0.152368	-0.134893	-0.135152	-0.149756
cell 106	0.329951	-0.333737	-0.209137	-0.329892	-0.0851574	0.22164	0.158064	0.088787	-0.396458	-0.304117	-0.183281	0.0388414	-0.19425	-0.227297	0.0714698	-0.152832	0.303044	-0.279176	0.367286	0.0895888	-0.155727	-0.157274	-0.107665	0.170755	-0.0694795	-0.290022	0.0355287	-0.416427	0.0627104	0.0484299	-0.0627815	-0.0899446	-0.0799231	-0.266227	0.137524	0.209532	0.10553	-0.101748	0.318197	0.349884	0.435081	-0.384266	-0.120568	-0.22683	-0.208826	-0.172801	-0.158562	-0.0211163	-0.0102407
cell 107	-0.294247	0.214597	0.3259	0.312286	0.162338	-0.118001	-0.129488	0.0860302	0.351195	0.188837	0.227082	0.116589	0.0017347	0.309666	0.181587	0.269668	-0.266842	0.27652	-0.301361	-0.0750525	0.077779	0.0879436	0.190591	-0.225758	0.344557	0.342042	0.138802	0.452595	-0.0496076	0.0849509	0.084951	0.158287	0.323462	0.109251	-0.042368	-0.0347857	-0.183044	0.397547	-0.284	-0.249721	-0.33367	0.518345	0.146079	0.266594	0.171945	0.344802	0.299562	0.0934647	0.0115458
cell 108	-0.515248	0.310076	0.194448	0.151139	0.194455	-0.194628	-0.147603	-0.218368	0.287622	0.282707	-0.0635291	0.0215117	0.217764	0.0183915	-0.0546912	0.253442	-0.498425	0.355588	-0.494867	-0.0652326	0.234427	0.100968	-0.0771619	-0.122144	-0.0941653	0.316946	-0.126997	0.248906	-0.0544126	-0.176957	0.195057	0.222577	0.00827947	0.214564	-0.0785705	-0.354535	-0.0353062	0.0187866	-0.279717	-0.37575	-0.365071	0.0198562	0.211234	0.223342	0.124209	0.140204	0.126762	-0.0875248	0.258725
cell 109	-0.337138	0.340685	-0.011545	0.207716	-0.171765	-0.0927214	-0.132422	-0.329458	0.00601302	0.169595	0.211571	-0.18823	0.117094	-0.271509	-0.314235	-0.244981	-0.0742769	0.0615512	-0.23322	-0.123905	0.247614	-0.0605265	-0.241886	0.00351901	-0.228774	0.107105	-0.171686	0.193328	-0.314007	-0.101516	0.14641	0.0788112	-0.190481	-0.0516474	-0.254547	-0.171639	-0.142504	-0.295853	-0.155884	-0.208757	-0.26944	-0.0862019	-0.0950773	0.022022	0.118243	0.0629713	-0.0243377	-0.251385	-0.177861
cell 110	0.0911525	-0.153696	0.262762	0.0338107	0.241688	0.0302721	0.0978338	0.173476	0.155035	0.126691	-0.100062	0.219496	0.0171304	0.300201	0.348506	0.295664	-0.159863	0.215398	-0.0156652	-0.174411	-0.216239	-0.0421459	0.417016	-0.0695506	0.517921	0.0796159	0.209025	0.109018	0.22572	0.0373789	0.00312156	-0.0160359	0.449166	-0.00774936	0.144282	0.11259	0.0858332	0.685868	-0.0308223	0.00304304	-0.0789603	0.509681	0.100842	0.207473	0.0214217	0.0641661	0.204224	0.31573	0.13227
cell 111	0.627687	-0.452283	-0.151696	-0.463007	-0.0908025	0.294183	0.2978	0.23653	-0.227209	-0.326168	-0.21679	0.000159819	-0.0979164	0.0570533	0.128416	0.0389203	0.330723	-0.284948	0.405255	0.131722	-0.386034	-0.147065	0.206771	0.216633	0.164382	-0.202495	0.179964	-0.33898	0.146148	-0.0230133	-0.29579	-0.195491	0.0658249	-0.120843	0.275695	0.354697	0.128747	0.203897	0.41796	0.545587	0.488004	-0.0673771	-0.171186	-0.052004	-0.199506	-0.244283	-0.128529	0.29974	-0.100079
cell 112	0.361526	-0.357632	0.232476	-0.214819	0.225514	0.154623	0.239498	0.323895	0.00705693	0.0717643	-0.170795	0.170584	-0.0607662	0.308762	0.545757	0.382538	-0.1176	0.031034	0.287056	0.0246221	-0.392827	0.0511271	0.404771	0.0198881	0.572781	-0.00254305	0.34829	0.0493758	0.304756	0.124671	-0.154202	-0.071173	0.594831	-0.0658777	0.241376	0.270569	0.120927	0.794195	0.182486	0.310144	0.162847	0.54997	0.0189751	0.224182	-0.0710176	0.11502	0.225589	0.516893	-0.0155966
cell 113	0.448895	-0.254195	0.0722754	-0.218122	0.0157913	0.112988	0.368276	0.0419505	-0.100554	-0.217467	-0.207866	0.0460896	-0.134425	0.0433168	0.254047	0.132638	0.0329864	-0.123639	0.388384	0.250059	-0.258168	-0.0721148	0.15915	0.0964691	0.256235	-0.103159	0.0841966	-0.143944	0.122368	0.0985753	-0.238041	-0.147961	0.319519	-0.147511	0.254063	0.302591	0.114009	0.348009	0.410978	0.561823	0.316314	0.144769	-0.0070043	0.194027	-0.0745047	-0.0256304	0.09083	0.276733	0.0221213
cell 114	0.143097	-0.00753743	-0.113182	0.158569	-0.157198	0.263129	-0.0330994	0.235004	-0.134019	-0.129834	-0.0333589	-0.0975401	-0.288284	-0.132862	-0.000616089	-0.103261	0.353226	-0.188261	0.141631	0.0414097	-0.14737	0.0500603	-0.0811299	0.0065948	0.10682	-0.145456	0.00695932	-0.104535	-0.0926456	0.263671	0.0684582	0.0652157	0.0846371	-0.189207	0.0966494	0.245746	-0.0900697	0.0321552	0.091161	0.257121	0.143596	0.0926469	-0.14187	-0.0895698	0.0481369	-0.171676	0.0231837	0.249845	-0.178627
cell 115	0.471391	-0.313749	-0.136658	-0.415456	0.00986518	0.100873	0.231965	0.0579016	-0.245042	-0.127888	-0.198572	0.0730637	0.00164344	-0.196766	-0.0361197	-0.0800391	0.289361	-0.330864	0.384497	0.00413262	-0.226843	-0.0940206	-0.0930447	0.174864	-0.0047648	-0.252416	0.026981	-0.313793	-0.0149091	-0.0291439	-0.310444	-0.134557	-0.0358896	-0.188957	0.305248	0.198445	0.14595	-0.0154303	0.217635	0.451673	0.29974	-0.253415	-0.115798	-0.00668075	-0.200242	-0.127336	-0.118571	0.127499	-0.0266791
cell 116	0.0355427	-0.109115	0.303599	-0.134142	0.461645	-0.00922168	0.177799	0.454208	0.218104	0.124945	0.000402212	0.296349	-0.0360386	0.258257	0.289947	0.298537	-0.0589518	0.149324	-0.0683575	0.0157146	-0.173821	-0.02554	0.312695	-0.0563311	0.426276	0.150766	0.338298	0.136374	0.220358	-0.09895	-0.0174476	0.0540675	0.152827	0.179198	0.168154	0.0583401	0.0454671	0.377239	-0.0624497	-0.198709	-0.0632164	0.258223	0.192594	0.0203035	0.0347207	0.188787	0.216572	0.184067	0.276493
cell 117	0.0138536	-0.196137	0.372176	-0.20605	0.454145	0.0957856	0.215791	0.195822	0.172135	0.0175066	-0.0178051	0.291466	0.0761537	0.424773	0.264534	0.231093	-0.153705	0.106421	-0.209722	0.0147179	-0.0382026	-0.107944	0.287842	-0.108798	0.307035	0.0550596	0.31078	0.103832	0.268832	-0.143545	-0.134901	-0.00285059	0.19019	0.0542096	0.273611	0.0686463	0.20009	0.391961	-0.204005	-0.073952	-0.0775877	0.249397	0.156738	0.161332	0.0494622	0.250484	0.104141	0.105374	0.322718
cell 118	0.493472	-0.353918	-0.0414878	-0.295735	-0.00249706	0.362489	0.240295	0.65902	-0.160319	-0.2402	-0.116153	0.0819716	-0.138226	0.0489085	0.288893	0.105309	0.307311	-0.150655	0.342726	0.0539034	-0.413731	-0.0965066	0.283693	0.105583	0.49407	-0.10595	0.41422	-0.116356	0.121333	0.177577	-0.207048	-0.0792038	0.229075	-0.0856508	0.238259	0.405783	0.0225163	0.419019	0.307892	0.212575	0.243509	0.239205	-0.0459735	0.0986435	-0.197543	0.0139395	0.0898707	0.392874	-0.0734777
cell 119	0.171123	-0.131306	0.136748	-0.271522	0.327081	-0.184372	0.113765	0.378661	0.275738	0.0192136	-0.102703	0.173619	0.0105808	0.170853	0.11454	0.335104	-0.0493262	0.00909	0.0112901	0.141612	-0.185496	-0.0245667	0.208799	-0.00942748	0.203038	0.102899	0.159072	0.047338	0.165109	-0.175697	-0.271454	-0.0893319	-0.0419899	0.261287	0.34484	0.0411401	0.10889	0.262624	0.00461029	0.122256	0.0674417	0.101635	0.240261	0.201473	-0.00539173	0.17993	0.0623686	0.216168	0.299789
cell 120	-0.0659717	0.216439	-0.00719895	0.326558	-0.25497	-0.0246571	-0.0882383	-0.0822085	-0.0105711	-0.0252485	0.378509	-0.125698	-0.147143	0.0159545	-0.0705584	-0.303534	0.203518	-0.0852136	0.030427	0.00230834	0.0287581	-0.0502534	-0.0697072	0.0124346	-0.0843448	-0.126617	-0.197875	0.0110665	-0.0284103	0.164204	0.199681	0.0110429	0.0176722	-0.144769	-0.307101	0.00222579	-0.192123	-0.107836	-0.134996	0.00617551	-0.0619589	0.250087	-0.206502	-0.245169	0.156183	-0.10745	-0.0691782	0.000103898	-0.402042
cell 121	-0.176956	0.243782	-0.0349536	0.284866	-0.191394	0.143644	-0.129268	0.173223	0.0122945	-0.0306578	0.145357	-0.0699256	-0.139723	-0.0550214	-0.0605252	-0.00681448	0.132089	0.0456158	0.040461	-0.130101	-0.0275388	0.0888654	0.0861463	-0.0186731	0.20913	0.0608236	0.173734	0.0954178	-0.21565	0.149414	0.287303	0.146063	0.0702275	-0.0483029	-0.198755	0.108926	-0.282867	0.149555	0.0937546	-0.109934	-0.0604515	0.3122	-0.15599	-0.107222	0.150832	-0.0670483	0.0946701	0.117471	-0.322584
cell 122	0.447611	-0.37644	0.13712	-0.264393	0.15148	0.212695	0.307711	0.330414	-0.141074	-0.0830529	-0.0871462	0.149087	-0.141071	0.168778	0.274011	0.152328	0.185777	-0.185486	0.233371	-0.0199096	-0.345962	0.103344	0.371988	0.0381435	0.38603	-0.124692	0.172339	-0.166996	0.35513	0.0398738	-0.173909	-0.111019	0.407663	-0.156064	0.114707	0.224427	0.126213	0.5339	0.17419	0.198534	0.146725	0.250948	-0.0375561	0.0275599	-0.0561023	-0.0246998	-0.0416226	0.454241	0.0164323
cell 123	-0.122654	-0.0184776	0.328707	-0.0883105	0.504398	-0.220795	0.0517805	0.269424	0.379167	0.152378	-0.179719	0.283633	0.0598723	0.25182	0.112872	0.532071	-0.235974	0.185166	-0.229026	0.0305603	0.0339766	-0.00217134	0.0504068	-0.110955	0.124399	0.264604	0.212626	0.195689	0.167868	-0.12011	-0.176512	0.0107221	-0.0311878	0.373964	0.321309	-0.130396	0.213501	0.188306	-0.183984	-0.197365	-0.116373	0.0112396	0.374838	0.273567	0.0332436	0.253014	0.215942	0.0561549	0.443199
cell 124	0.185593	-0.177963	0.082496	-0.106342	0.0572911	-0.00376238	0.197422	-0.179653	-0.162045	-0.0514836	-0.0120295	0.124384	0.090678	0.0548222	0.204199	0.00824489	-0.0907444	0.0695768	0.204017	-0.0282468	-0.164126	0.0460654	0.127873	-0.0335871	0.166696	-0.11468	-0.0794741	-0.132102	0.145193	0.0143621	0.0681642	-0.0666874	0.389537	-0.140125	-0.0154368	0.0833249	0.0164772	0.353641	0.312169	0.272739	0.118821	0.169809	-0.0614726	0.017069	-0.0952679	-0.0166152	0.0382904	0.217546	-0.0420717
cell 125	-0.122322	0.231177	0.0642303	0.220897	-0.185092	-0.0385896	-0.124693	0.217382	0.197327	0.145735	0.23647	-0.0719393	0.0788407	0.116839	-0.0985143	0.0450188	0.0856851	0.064375	-0.208815	-0.0892992	0.0277748	0.00196064	0.274054	0.00578569	0.137429	0.140864	0.151753	0.26925	-0.0608531	-0.0621891	0.00793054	0.0159327	-0.0615118	0.245436	-0.226407	-0.0527868	-0.221236	-0.0369482	-0.271874	-0.315473	-0.157134	0.268096	0.0211205	-0.0118963	0.148208	0.0557003	0.0352925	-0.00172468	-0.150778
cell 126	-0.227412	0.164993	0.100478	0.0439246	0.0767983	-0.183999	0.0147216	-0.127782	0.217079	0.108403	0.0816767	-0.00571014	0.122631	-0.00630173	-0.0196781	0.115766	-0.207267	0.117324	-0.152707	0.122995	0.138126	0.0668313	-0.0735735	-0.0272522	-0.0518606	0.14114	-0.0632866	0.139896	0.001513	-0.187067	0.0494173	0.0251497	-0.130366	0.201498	-0.111503	-0.108353	0.0852538	-0.155989	-0.132995	-0.192852	-0.0951828	0.0511196	0.120908	-0.0114948	-0.00579965	0.158985	0.00538001	-0.108114	0.192907
cell 127	0.281044	-0.250274	-0.0761798	-0.0969242	-0.0303701	0.15571	0.0358534	0.00142757	-0.201693	-0.1371	-0.0626062	-0.0216742	0.0215933	0.0807747	0.0148847	0.0669279	0.30101	-0.204415	0.181874	-0.222368	-0.218102	0.0309089	0.245773	0.163857	0.250703	-0.156264	0.0117481	-0.257916	0.181588	0.0840295	-0.080694	-0.247399	0.270634	-0.207945	-0.0468953	0.159813	0.0377844	0.283573	0.066086	0.129594	0.161078	0.086272	-0.119773	0.0261603	-0.0214918	-0.0801649	-0.163472	0.145744	-0.0477445
cell 128	0.333173	-0.165135	0.00496578	-0.209045	-0.0134545	0.0962737	0.18519	0.210593	0.123928	-0.181468	-0.176949	-0.126422	-0.0256692	0.0402033	0.0904209	0.0609734	0.189203	-0.0738501	0.119314	0.160298	-0.150395	0.02372	0.0887023	0.0159597	0.111537	-0.0363743	0.0773818	-0.0151341	-0.0251604	0.0608382	-0.215041	-0.114154	0.0190439	0.183146	0.299765	0.185064	-0.0408067	0.17822	0.107897	0.295724	0.206725	0.10934	-0.0252199	0.0621089	-0.0996049	-0.120506	-0.116237	0.250236	0.0368812
cell 129	0.0252917	-0.113171	0.0397652	0.215518	-0.113622	0.32449	0.0602772	0.253335	-0.176111	-0.105312	-0.0955157	0.0515518	-0.114889	0.118057	0.224852	0.0469971	0.0474621	0.0489494	0.195987	-0.212022	-0.27123	0.120414	0.383373	0.114058	0.416974	-0.144928	0.143361	-0.127499	0.121426	0.302362	0.308232	0.014937	0.466778	-0.28089	-0.180032	0.230837	-0.168017	0.43413	0.144734	-0.00923674	0.0399837	0.220712	-0.198493	-0.0685583	0.0590251	0.0112072	0.1365	0.349545	-0.221342
cell 130	-0.204282	0.109727	0.0793575	0.120335	0.044807	0.0122303	-0.0657192	-0.0192105	0.151548	0.0181619	-0.0320956	0.031867	0.0452732	0.106095	-0.0193473	0.104891	-0.185638	0.162807	-0.253652	-0.0886115	0.0393951	0.112844	0.083065	-0.0250838	-0.125696	0.069348	-0.0411267	0.0694148	-0.00113697	0.0205206	0.0115478	0.0516572	0.0648346	0.0566031	-0.056416	-0.0257302	0.0230587	-0.0476438	-0.125914	-0.264437	-0.105926	0.0274558	0.0425195	0.0508506	0.125322	0.0893956	0.115824	-0.0545506	0.130194
cell 131	0.410845	-0.341282	-0.026992	-0.268102	0.0958924	0.380086	0.308959	0.541274	-0.0912032	-0.303085	-0.195662	0.189989	-0.162888	0.259819	0.411622	0.326979	0.206056	-0.100516	0.304178	0.136716	-0.412229	-0.11401	0.251322	0.10442	0.521876	-0.0810371	0.61045	-0.101652	0.230536	0.106284	-0.138574	-0.12284	0.350388	-0.108867	0.429678	0.377906	0.146739	0.522654	0.239041	0.334555	0.393911	0.207139	0.044198	0.0530263	-0.140414	0.00235039	0.167455	0.325489	-0.0217682
cell 132	0.438281	-0.337732	-0.0968749	-0.265722	-0.00782524	0.302113	0.134821	0.566768	-0.149954	-0.248927	-0.107096	0.024746	-0.175541	0.00241669	0.281988	-0.00186727	0.287488	-0.163142	0.406924	0.130375	-0.295783	-0.106596	0.188785	0.0654248	0.198893	-0.207519	0.364878	-0.175049	0.0288532	0.257624	-0.302303	-0.0844137	0.093588	-0.0602925	0.328651	0.38245	0.0806168	0.336914	0.324139	0.267286	0.322638	0.145486	-0.0697313	0.0525443	-0.178451	0.0555802	0.0500463	0.289346	-0.0786776
cell 133	-0.0867196	0.178354	-0.0320442	0.129713	-0.160391	-0.0769036	0.00122761	-0.187751	-0.0226673	-0.0383174	-0.00879273	-0.042384	0.0909926	-0.106709	-0.0743748	-0.0861685	-0.103016	0.0914412	-0.0871442	0.17071	0.0957731	-0.0924684	-0.0961109	0.0289574	-0.219699	-0.0188549	-0.17949	6.07286e-05	-0.127807	0.0171985	0.100848	-0.0898267	-0.0992285	0.183079	-0.125893	-0.187749	0.110032	-0.17338	0.0205219	0.0766627	0.000372005	-0.131298	-0.00355037	-0.0920503	-0.0974386	-0.0772373	-0.0796157	-0.107236	0.0414192
cell 134	0.245352	-0.209791	0.0983839	-0.0926609	0.186672	0.0778846	0.0549259	0.24731	-0.00726852	0.0429508	-0.0355948	0.0871406	0.0564831	0.239526	0.263025	0.339789	-0.0742199	-0.0187737	0.193193	-0.0652013	-0.329808	0.0674662	0.347926	0.112693	0.490877	-0.0172826	0.288544	0.0244522	0.251292	0.00726584	-0.0488697	-0.0409735	0.433493	-0.110004	0.0506529	0.175689	-0.02574	0.59437	0.105282	0.0202079	0.0658786	0.413689	-0.0160025	0.103266	0.0395876	-0.0476187	0.118044	0.379462	-0.0658088
cell 135	0.245036	-0.148795	-0.0972457	-0.213467	-0.018495	0.0572932	0.110445	-0.0693549	-0.236125	0.055213	-0.0678917	0.0384361	0.222437	-0.0898077	-0.0550277	-0.111196	-0.00607666	-0.152245	0.294211	-0.18053	-0.0506326	-0.0667105	-0.022426	0.144152	-0.114668	-0.197403	0.0450942	-0.169466	0.0430421	-0.00134183	-0.0993464	-0.08452	0.0300647	-0.123663	-0.0170856	0.0654631	0.266354	-0.106639	0.0615728	0.0187822	0.052974	-0.186877	-0.100994	-0.051004	-0.172824	-0.137648	-0.0628142	-0.0275036	-0.116501
cell 136	0.470702	-0.41732	-0.112347	-0.415952	0.0175663	0.403113	0.218212	0.222424	-0.357912	-0.17247	-0.142495	-0.0427386	-0.068469	-0.1213	0.321535	-0.0370439	0.154399	-0.294872	0.482179	-0.0840521	-0.41882	0.0824532	0.106533	0.226874	0.266154	-0.248455	0.172653	-0.277862	0.153763	0.0741856	-0.0418727	-0.102206	0.257088	-0.290479	0.11795	0.282884	-0.0139226	0.379946	0.392521	0.263897	0.383133	0.120693	-0.165583	-0.144038	-0.260751	-0.094341	-0.0336141	0.280459	-0.183292
cell 137	0.499279	-0.410304	0.0158538	-0.343361	0.0108266	0.327625	0.248669	0.624552	-0.146145	-0.282639	-0.186161	0.0963271	-0.116529	0.0462633	0.243712	0.188178	0.319289	-0.204629	0.433736	0.00597531	-0.434492	-0.089617	0.233517	0.155126	0.439524	-0.156621	0.465003	-0.17214	0.25661	0.0986401	-0.212915	-0.138289	0.266132	-0.11974	0.242053	0.388532	0.0700443	0.437584	0.28	0.29813	0.361719	0.215844	-0.113997	0.0488752	-0.143954	-0.0714207	0.036811	0.405904	-0.12284
cell 138	0.278517	-0.177414	-0.00715548	-0.0883978	-0.00720042	0.104679	0.0666556	0.179223	-0.198	-0.106338	-0.127252	0.113832	-0.0990312	-0.0247211	0.105956	0.124378	0.287243	0.00911092	0.253997	-0.252851	-0.225683	-0.124646	0.0524095	0.0818502	0.272148	-0.151154	0.158278	-0.133624	0.0624925	0.127777	-0.0520297	-0.074014	0.149647	-0.23641	0.0811269	0.156309	0.19654	0.194285	0.207657	0.165027	0.252235	-0.0540275	0.0760127	0.0778355	-0.113073	-0.0132679	0.0748603	0.182994	-0.0124104
cell 139	0.334074	-0.15748	-0.177142	-0.159537	-0.200335	0.223396	0.0694416	0.369057	-0.0584516	-0.261888	-0.0633467	-0.0610244	-0.081424	0.0638502	-0.0383385	-0.0200571	0.269289	-0.162356	0.160896	0.184936	-0.146561	-0.175312	0.0638396	-0.0404805	0.0484155	-0.164319	0.189136	-0.0699296	-0.0223099	0.124453	-0.148145	-0.018533	-0.0481335	0.0570763	0.127709	0.183736	-0.0614909	0.129406	0.26162	0.278762	0.23921	0.134686	-0.15511	0.0830576	-0.0490978	0.0194251	0.0393036	0.0941776	-0.158899
cell 140	0.1345	-0.0511111	-0.12161	-0.0336005	0.000881346	-0.0387736	-0.0815157	0.319815	-0.134342	0.0402886	-0.00337777	-0.0343186	-0.0443758	-0.104825	-0.026035	0.198311	0.229068	-0.11821	0.199375	-0.164969	-0.217018	0.00384873	0.0770138	0.164854	0.347437	0.0413631	0.218426	-0.00459759	0.0278157	0.0698807	-0.0310782	0.0253407	0.18424	-0.0411663	-0.0120457	0.0893704	-0.150075	0.318799	-0.029904	0.05647	0.0965372	0.189141	0.00145937	0.163065	-0.0326801	0.0060528	0.123429	0.0809334	-0.157173
cell 141	0.546232	-0.447013	0.0101141	-0.266948	-0.0437242	0.434425	0.219313	0.389957	-0.197554	-0.238589	-0.169803	0.032433	-0.121018	0.182655	0.392324	0.110926	0.248832	-0.170359	0.438073	-0.0251063	-0.490095	-0.0317485	0.454977	0.0771847	0.489398	-0.190964	0.390041	-0.186363	0.171054	0.285189	-0.174104	-0.115598	0.504179	-0.208517	0.248433	0.459995	0.021526	0.603714	0.32595	0.435239	0.377525	0.302199	-0.150124	0.040312	-0.206554	-0.0128934	0.0559588	0.425741	-0.152374
cell 142	0.217953	-0.222593	-0.0425987	-0.294213	-0.0866262	0.338804	0.0794823	0.199795	-0.101012	-0.121806	-0.0555737	-0.119451	0.0360353	0.0862246	0.248252	0.0629073	-0.0227525	-0.141359	0.18599	-0.0383843	-0.252973	0.0701709	0.167201	0.135047	0.287855	-0.0346367	0.176118	-0.0936777	0.207248	0.0183951	-0.0170667	0.044956	0.263148	-0.0478054	-0.0653713	0.189379	-0.00885874	0.337388	0.0640764	0.108879	0.211733	0.306066	-0.0845416	-0.00116395	-0.0172113	-0.0463399	-0.0191895	0.0437844	-0.160751
cell 143	0.757904	-0.456888	-0.215769	-0.390071	-0.0704545	0.195277	0.361179	0.323547	-0.302306	-0.370535	-0.20533	0.0698382	-0.202946	-0.0955183	0.186197	0.0292632	0.343136	-0.380253	0.585096	0.315821	-0.403899	-0.0905787	0.0104085	0.141218	0.176926	-0.297192	0.231604	-0.318803	0.0922949	0.0863289	-0.334466	-0.16684	0.117717	-0.245455	0.38695	0.381871	0.15114	0.223921	0.490402	0.7132	0.515046	-0.0239715	-0.139697	-0.0722299	-0.254264	-0.169345	-0.0379666	0.314334	-0.0997434
cell 144	0.374927	-0.172638	-0.178924	-0.272193	-0.240574	0.0501696	0.267908	0.036559	-0.124532	-0.340659	-0.165336	-0.0217184	-0.103487	-0.112308	-0.0428089	0.023686	0.310769	-0.202609	0.27949	0.277837	-0.135176	-0.178592	-0.146825	0.196465	-0.0275928	-0.134243	0.0745189	-0.148185	-0.00502506	-0.0955145	-0.152401	-0.21884	-0.145907	-0.0721073	0.253663	0.236734	0.0874051	-0.176536	0.451256	0.501507	0.386243	-0.227835	-0.0777614	-0.00995775	-0.141876	-0.133368	-0.0900717	0.0258201	-0.0371958
cell 145	0.499174	-0.278292	-0.0474797	-0.279664	0.0155468	0.178821	0.338933	0.279149	-0.117884	-0.185304	-0.10517	0.0680171	-0.152862	-0.0705308	0.159184	0.0487678	0.381984	-0.226681	0.258451	0.278722	-0.275199	-0.118781	0.0322247	0.0209582	0.214531	-0.133455	0.274922	-0.0906834	-0.0107877	0.068345	-0.388564	-0.128742	0.0762741	-0.129786	0.524948	0.327685	0.117224	0.252331	0.397211	0.513307	0.301994	0.122164	-0.0448295	0.0888611	-0.210012	-0.0261243	-0.0640552	0.300289	0.136828
cell 146	0.00996849	-0.0956803	-0.0437018	-0.197727	-0.0500213	0.216948	0.0450415	-0.252344	-0.220574	-0.00320062	-0.0248936	-0.141411	0.0809287	-0.0701219	0.109813	-0.117591	-0.283929	0.0181018	0.0721974	-0.168781	-0.0716262	0.0649272	0.0282366	0.0959052	0.0732629	-0.056672	-0.0638788	-0.149198	0.00634474	-0.155917	0.216909	-0.000910352	0.239748	-0.236351	-0.201587	0.0396466	-0.0736753	0.177184	0.104579	0.069056	0.06544	0.0633868	-0.152317	-0.0306002	-0.0929687	-0.135881	0.0115007	0.0641086	-0.197134
cell 147	0.130091	-0.157057	0.183448	0.00360567	0.0514453	0.184702	-0.00865583	0.391251	0.094237	-0.0276545	-0.0745731	0.0484472	-0.0153391	0.333278	0.240672	0.232266	0.0283644	0.0109239	-0.042734	-0.119179	-0.197282	-0.00115367	0.461527	-0.0467925	0.607279	0.0918472	0.3539	0.115361	0.146219	0.114505	0.0592066	0.0486178	0.435854	0.0254863	0.0043816	0.20281	-0.146637	0.607646	-0.0428643	0.0291143	-0.0614899	0.531286	0.0180809	0.117273	0.14533	0.124083	0.102847	0.274024	-0.0796663
cell 148	-0.356627	0.271594	0.157597	0.014217	-0.00921364	-0.326643	-0.250274	-0.158508	0.335524	0.323634	0.184223	-0.178513	0.358513	0.0672095	-0.0930188	0.122865	-0.247272	0.184963	-0.327491	-0.0845674	0.265795	0.132071	0.00149795	-0.0878767	-0.0759233	0.414614	-0.135239	0.405758	-0.104594	-0.217998	-0.0394529	0.18671	-0.151034	0.425414	-0.161663	-0.247844	-0.287708	-0.0261431	-0.384509	-0.309043	-0.291509	0.260213	0.130106	0.227237	0.128326	0.182638	0.0439132	-0.109863	0.0476505
cell 149	0.228906	-0.164527	0.183379	-0.0077311	0.156751	0.313751	0.328911	0.380787	0.0086851	-0.0941776	-0.0310821	0.0856428	-0.170906	0.277372	0.317703	0.152656	0.0863791	0.00673551	0.0507758	0.117678	-0.315435	-0.000301438	0.439694	0.0135515	0.471567	-0.0975515	0.237887	-0.0464534	0.181571	0.1503	0.0607209	-0.0397733	0.432376	-0.0223423	0.142688	0.24513	-0.0625486	0.572083	0.0709951	0.0816496	0.0560484	0.468344	-0.0525871	-0.0316412	0.0448871	-0.0210743	0.0800246	0.284776	-0.0636266
cell 150	-0.207304	0.109215	0.150058	0.307107	0.030649	-0.0118045	-0.0414088	0.0852195	0.0907376	0.0778439	0.117525	0.0583483	-0.178637	0.161717	0.0420382	0.0747088	-0.00909123	0.161722	-0.0421806	-0.161584	-0.0183189	0.0762932	0.0579648	0.00187876	0.310603	0.0381697	0.0746839	0.129137	0.0840603	0.0564885	0.441231	0.103343	0.215775	-0.101135	-0.23552	0.038404	-0.223982	0.237812	0.0940842	-0.22861	-0.118309	0.287289	-0.154461	-0.0236875	0.317852	-0.0873044	0.171383	0.123872	-0.141954
cell 151	0.00770133	-0.0261544	0.0449198	-0.362883	0.268882	-0.245028	0.118976	-0.0344673	0.121914	0.138736	-0.0900271	-0.0588793	0.165291	-0.0306422	-0.0474803	0.213416	-0.135763	0.0130904	-0.0888285	0.0607603	0.0949665	0.0713237	-0.143174	0.00293672	-0.0325057	0.12811	-0.0404865	0.108417	-0.011139	-0.253961	-0.179759	0.102416	-0.154002	0.134868	0.153762	-0.0522811	0.0687548	0.0480585	-0.0201155	0.050692	-0.0273383	-0.0410676	0.0996276	0.203609	-0.0856683	0.0579069	0.00594119	-0.0405039	0.20668
cell 152	0.00620518	0.0182732	-0.162169	0.127491	-0.304496	0.0393813	-0.261272	-0.0592178	-0.137919	-0.136261	0.150186	-0.130868	-0.0187653	-0.136069	-0.0540632	-0.175678	0.233691	-0.0128028	0.254335	-0.163477	0.0189774	0.055536	0.0245398	0.02197	-0.162117	-0.162143	-0.0132514	-0.152582	-0.123146	0.098127	0.0622293	-0.0469071	-0.114367	-0.0509765	-0.255225	0.0412097	-0.150279	-0.165284	0.0210934	0.0453704	0.142728	-0.0285602	-0.133099	-0.265718	0.026012	-0.161967	-0.0987629	-0.0704194	-0.331131
cell 153	0.296516	0.00647573	-0.25791	-0.1982	-0.25546	-0.0831166	0.186467	-0.171536	-0.260995	-0.103901	0.114264	-0.0500722	0.0769253	-0.255341	-0.218039	-0.306918	0.111573	-0.291487	0.301888	0.0353316	-0.0233102	-0.108821	-0.129158	0.174211	-0.25355	-0.188119	-0.15189	-0.238265	-0.0840485	-0.144816	-0.0406671	-0.0637068	-0.19002	-0.165293	-0.259868	0.0260862	0.00840384	-0.416919	0.237457	0.150468	0.180507	-0.321527	-0.159188	-0.254365	-0.186085	-0.201781	-0.141517	-0.100585	-0.317393
cell 154	0.09054	-0.00433769	-0.0620964	0.0510176	-0.108391	0.0292267	0.0410535	-0.141514	-0.170925	-0.111556	0.0219382	-0.238482	0.0727583	-0.174763	-0.113515	-0.121146	0.110448	-0.121957	0.188932	-0.0419808	0.0236533	0.0808358	-0.0657154	0.248781	-0.0909451	-0.129412	-0.090657	-0.11998	0.0931829	0.0637905	-0.0487374	-0.0610428	-0.0871581	-0.162762	-0.241838	-0.0757511	0.00544761	-0.191478	-0.081763	-0.0196701	0.0255063	-0.0683192	-0.173135	-0.0975692	-0.0726954	-0.068764	-0.0772633	-0.0883632	-0.238769
cell 155	0.512226	-0.390347	0.125458	-0.22936	0.113853	0.263485	0.473443	0.413909	-0.13519	-0.172502	-0.178699	0.12203	-0.189381	0.186413	0.39612	0.16529	0.188639	-0.171662	0.371863	0.240662	-0.422516	0.0149152	0.361004	0.0423992	0.438777	-0.139047	0.276393	-0.10767	0.233888	0.143775	-0.265584	-0.130995	0.419365	-0.120436	0.400524	0.367069	0.0676311	0.605064	0.380015	0.423164	0.283834	0.340591	-0.0387423	0.0530131	-0.115581	0.0493194	0.0857464	0.481208	0.0327933
cell 156	0.423364	-0.378545	0.15794	-0.178181	0.077454	0.196612	0.314324	0.380615	-0.0496359	-0.203168	-0.133405	0.180954	-0.117935	0.263118	0.465569	0.3135	0.0775314	-0.0728447	0.375476	0.0959248	-0.385408	-0.0664523	0.294545	0.0565893	0.545867	-0.0221553	0.326719	-0.0633849	0.276351	0.151707	-0.135637	-0.0697275	0.543528	-0.140934	0.245724	0.370899	0.107778	0.715069	0.264145	0.469413	0.311374	0.425066	-0.0790364	0.153848	-0.0468469	0.0633379	0.231894	0.440635	-0.078346
cell 157	-0.0880473	0.00581197	0.137059	0.335671	0.0249501	0.252776	-0.112524	-0.0718347	-0.0779514	0.0613536	-0.0115234	-0.0893406	-0.106125	0.255499	0.297506	-0.0237159	-0.173406	0.124642	-0.177463	-0.118008	-0.0759373	0.105423	0.108071	-0.0946019	0.0381995	-0.0636781	-0.0628609	0.0555419	0.0932888	0.295245	0.202212	-0.0786643	0.300163	0.0153974	-0.116873	0.0509767	0.0768028	0.178325	-0.19357	-0.174489	-0.143107	0.245079	-0.105654	-0.0542827	0.0836764	-0.00287831	0.00771807	0.0551567	-0.063195
cell 158	-0.42038	0.453001	0.0518932	0.463736	-0.202661	-0.208789	-0.320964	-0.00144842	0.389949	0.192577	0.231949	-0.183497	0.0430339	0.0804735	-0.176608	-0.0290508	-0.0577391	0.154789	-0.329925	0.0423561	0.227893	0.116327	0.0180421	-0.211218	-0.126594	0.210275	-0.0514795	0.413722	-0.265259	0.18646	0.162646	0.0537876	-0.153984	0.411504	-0.234075	-0.174164	-0.216867	-0.144618	-0.332808	-0.274022	-0.317261	0.24543	0.0457872	-0.00155264	0.240834	0.215185	0.0488805	-0.112285	-0.0480687
cell 159	-0.085934	0.122752	0.275192	0.199895	0.0345273	-0.100173	0.0299499	-0.0606951	0.0511101	0.173361	-0.0560824	0.129805	0.011213	0.117262	0.154839	-0.0548957	-0.272039	0.183189	0.0133083	-0.197196	0.0772977	-0.00290779	0.146053	0.0370575	0.0458926	0.0577926	-0.103484	0.0798142	0.0500869	-0.0360082	0.10298	0.0545569	0.113267	0.113803	-0.187754	-0.00699544	0.00234735	-0.0314146	0.0241977	-0.181686	-0.235982	0.138371	0.0567734	0.119835	0.219807	0.0614233	0.114289	0.136189	-0.0661752
cell 160	-0.426232	0.269368	-0.0450865	0.178163	-0.0220829	-0.247804	-0.226776	-0.367251	0.121773	0.152385	0.0800618	-0.0955357	0.0908617	-0.0845763	-0.291643	-0.105369	-0.119419	0.0954742	-0.33353	0.0516889	0.317861	0.0288612	-0.313034	-0.166872	-0.426457	0.0743125	-0.29969	0.187395	-0.16618	-0.105145	0.0967852	0.0506968	-0.300606	0.132044	-0.117504	-0.347898	0.0598482	-0.492233	-0.268584	-0.229103	-0.260198	-0.298213	0.155585	0.0390037	0.0950829	0.0436015	-0.0421891	-0.380142	0.171116
cell 161	0.594361	-0.423427	-0.160653	-0.317755	-0.173708	0.287811	0.389757	0.426155	-0.311839	-0.367608	-0.123355	0.00364102	-0.240874	-0.0912627	0.247279	-0.0296748	0.304404	-0.243647	0.535764	0.24987	-0.411404	-0.126939	0.169723	0.177597	0.29466	-0.217269	0.289368	-0.241398	0.0396645	0.131528	-0.231675	-0.0862893	0.231778	-0.25172	0.293443	0.44389	-0.00324583	0.289573	0.421859	0.557077	0.463445	0.0601006	-0.114942	-0.0888221	-0.240656	-0.0502112	0.00689293	0.329206	-0.211249
cell 162	0.272756	-0.319415	0.33636	-0.134295	0.324499	0.0754873	0.250162	0.0680721	0.0363876	0.0307592	-0.0701284	0.157958	-0.0628074	0.366273	0.406724	0.242968	-0.153184	-0.0177953	0.225685	0.00471226	-0.32708	0.0517031	0.337786	-0.09246	0.431297	0.00373588	0.184523	-5.03351e-05	0.328384	0.105474	-0.042239	-0.0649031	0.617383	-0.110686	0.158798	0.145845	0.134488	0.771962	0.118421	0.330666	0.0468236	0.550475	-0.0847319	0.164855	0.0276269	0.0489759	0.178907	0.45551	-0.0676867
cell 163	-0.108895	0.0636556	-0.00613147	0.0605168	-0.0260421	-0.117896	-0.0672862	0.182485	0.0541087	0.0373187	0.0629337	0.0969367	0.184998	0.0626175	0.0485229	0.147944	-0.186524	-0.00492857	0.0466305	-0.0043935	-0.123683	0.073828	-0.0410226	0.0926408	0.110556	0.118438	0.070233	0.238008	0.011412	-0.0282234	0.17033	0.0017847	0.0222223	0.209043	-0.145747	-0.0103378	-0.22842	0.0597098	0.0657701	-0.0867786	0.0596803	0.0817872	0.0086693	0.145205	0.0719848	0.111441	0.203177	0.00517364	-0.0783943
cell 164	0.490254	-0.43006	-0.265461	-0.383513	-0.151046	0.377966	0.109196	0.24922	-0.414547	-0.312693	-0.0734686	-0.114987	-0.0948336	-0.194398	0.0941883	-0.127558	0.359359	-0.387959	0.458084	-0.137058	-0.310677	-0.0384611	0.0144083	0.290791	0.0261352	-0.323699	0.0433903	-0.41962	0.0986017	0.148127	-0.143202	-0.161801	0.0101267	-0.311426	0.0692147	0.247195	0.0283745	0.028588	0.329044	0.261126	0.397365	-0.162856	-0.236128	-0.178788	-0.262629	-0.165451	-0.153796	0.212715	-0.190188
cell 165	0.0738418	-0.104398	0.0597162	0.03709	-0.0381073	0.300882	0.0537052	0.306508	-0.00273451	-0.0266686	0.0675606	0.0596947	0.00828075	0.277612	0.242571	0.0794979	-0.0320501	0.00934889	0.0330141	-0.200842	-0.257572	0.049497	0.533822	0.118816	0.454676	-0.0573201	0.306637	0.0272623	0.0951765	0.0288778	0.240204	-0.0417591	0.36154	0.0150249	-0.20772	0.145922	-0.193234	0.395607	-0.0412618	-0.23513	0.0238121	0.365892	-0.100051	-0.0742754	0.0275184	-0.00787651	0.0525358	0.262242	-0.147449
cell 166	0.472828	-0.313016	0.0772723	-0.264666	0.0741867	0.1986	0.315736	-0.152113	-0.219538	-0.0576411	-0.067944	0.00977309	-0.0321566	0.0228018	0.307642	-0.0276161	0.00417003	-0.309514	0.357294	0.0871403	-0.31003	0.0802841	0.0607238	0.0480049	0.0815453	-0.177539	0.0838836	-0.199444	0.155506	0.0730655	-0.145915	-0.164089	0.363302	-0.28027	0.143512	0.185975	0.171558	0.388755	0.325499	0.468012	0.26854	0.230543	-0.17952	-0.043642	-0.174596	-0.140245	-0.0426492	0.270076	-0.182252
cell 167	0.0342756	-0.184381	0.0551751	-0.170802	0.0657876	0.257995	0.0154396	-0.106784	-0.128428	0.0359777	-0.115858	-0.103448	0.111096	-0.0325793	0.101326	-0.00492048	-0.144639	-0.125341	0.0700452	-0.21749	-0.107903	0.203913	0.115879	0.20369	0.033788	-0.0521271	-0.114533	-0.125835	0.140021	-0.133286	0.11767	0.00609158	0.136141	-0.142987	-0.158603	-0.0264351	-0.155333	0.101023	0.133797	-0.0285239	0.165575	0.0296736	-0.176008	-0.0642978	-0.136913	-0.0871893	-0.038343	0.193247	-0.16496
cell 168	-0.230075	0.0420424	0.296153	0.231196	0.167147	-0.0789262	-0.114982	-0.0392946	0.193354	0.241845	0.200391	0.0700877	-0.0236117	0.194434	0.191457	0.182468	-0.298701	0.186323	-0.126299	-0.0601334	0.00770764	0.185762	0.0998343	-0.153585	0.227434	0.0912615	-0.0182764	0.221549	0.117457	0.066742	0.184766	-0.0205908	0.316313	0.022365	-0.14542	-0.0904617	-0.0230535	0.333186	-0.136995	-0.134859	-0.274569	0.544508	0.00592516	0.116656	0.164303	0.192696	0.160411	0.212727	-0.0221339
cell 169	0.163832	-0.105866	0.105962	-0.196826	0.17781	-0.109422	0.175405	0.0210779	0.162689	0.0448827	-0.281932	0.187084	0.104895	0.0963123	0.167418	0.298089	-0.184791	0.122787	-0.0943724	0.132156	-0.0322081	-0.0786614	0.0608392	-0.0315365	0.0511587	0.078641	0.0337106	0.0386637	0.0345032	-0.15025	-0.36366	-0.0546691	0.0912012	0.157653	0.505928	-0.0181552	0.191884	0.203311	-0.0166356	0.258845	0.104376	-0.108584	0.359318	0.367789	-0.237535	0.0726329	0.0536222	0.108908	0.321895
cell 170	-0.452449	0.192147	0.324215	0.0372993	0.38951	-0.137926	-0.129099	-0.228363	0.292253	0.319247	-0.0747377	0.119898	0.150907	0.28498	0.096554	0.198566	-0.507295	0.369226	-0.478215	-0.195923	0.227391	0.0750166	0.168147	-0.1249	0.100284	0.338367	-0.0669461	0.219962	0.0358443	-0.203669	0.173027	0.138119	0.154802	0.20155	-0.0387827	-0.248101	-0.0121116	0.209464	-0.370632	-0.367914	-0.349413	0.160288	0.246573	0.156373	0.11921	0.156212	0.177951	-0.0226488	0.250209
cell 171	-0.376761	0.374384	3.0198e-05	0.603018	-0.148575	-0.0279362	-0.19957	-0.111654	-0.0781463	-0.0821288	0.176835	-0.107643	-0.200582	-0.0961802	-0.171818	-0.224773	0.10658	0.156462	-0.217395	-0.17859	0.280501	-0.00787591	-0.200123	-0.0392201	-0.227955	-0.0639386	-0.218218	-0.0109803	-0.142778	0.312126	0.317178	0.135394	-0.121824	-0.185034	-0.321641	-0.128363	-0.0792639	-0.364507	-0.125095	-0.352464	-0.279439	-0.0597318	-0.192141	-0.136772	0.269805	-0.0486009	0.0175924	-0.192702	-0.214234
cell 172	0.497075	-0.357595	0.0825627	-0.238174	0.12192	0.190171	0.357994	0.63574	-0.0369221	-0.241292	-0.208393	0.20491	-0.168485	0.2258	0.333747	0.334434	0.277459	-0.144855	0.366566	0.105267	-0.447454	-0.117855	0.34671	0.094377	0.577694	-0.0912445	0.425128	-0.0282973	0.297095	0.101057	-0.238149	-0.174216	0.373512	-0.0417156	0.352993	0.30238	0.0764173	0.60099	0.297229	0.38533	0.321828	0.342198	-0.00662995	0.106936	-0.0943976	0.0126184	0.151844	0.487887	0.0105665
cell 173	0.349071	-0.41586	-0.155505	-0.36102	-0.135949	0.175378	0.0872957	0.12561	-0.267819	-0.172003	-0.100758	-0.0329521	0.0706835	-0.0494784	0.211417	-0.00749089	0.134702	-0.215437	0.510572	0.110973	-0.191944	-0.00218862	0.0525653	0.18901	0.0787656	-0.194432	0.143691	-0.192472	0.049871	0.123269	-0.0715788	-0.0370669	0.180106	-0.1964	0.121968	0.241102	-0.0245318	0.188385	0.308083	0.40912	0.468282	-0.0227889	-0.278344	-0.0539888	-0.275478	-0.0800487	-0.0485582	0.205371	-0.125522
cell 174	0.0899013	-0.0820867	0.253613	0.0680991	0.268834	-0.0753834	0.101061	0.11212	0.0910766	0.170112	-0.00475059	0.0977384	-0.103171	0.217131	0.307125	0.263712	-0.1209	-0.0239883	0.169494	0.0366117	-0.232284	0.137917	0.17389	-0.0791444	0.397686	0.0409764	0.129921	0.20062	0.118748	0.130818	0.0355437	-0.101113	0.354999	0.00845592	0.0823823	0.0383025	0.0482312	0.472401	0.00966639	0.140537	-0.0669904	0.446597	0.0233479	0.0754436	0.111151	0.0965812	0.303518	0.263959	-0.000438985
cell 175	0.300501	-0.267593	-0.0426312	-0.41374	0.0667798	0.0727733	0.339261	0.0795773	-0.102703	-0.191033	-0.171282	0.121388	-0.0657955	-0.0328489	0.143571	0.129089	0.265072	-0.0729978	0.123523	0.270415	-0.0452281	-0.189631	-0.175543	-0.0146303	-0.0526331	-0.0502778	0.0936475	-0.0818383	-0.0302536	-0.0400337	-0.425475	-0.0799978	-0.159565	-0.046983	0.672438	0.200474	0.242544	-0.0362964	0.255441	0.521047	0.365608	-0.294322	0.104003	0.0617856	-0.249524	0.00571904	-0.0207731	0.0115366	0.33929
cell 176	0.485652	-0.193673	-0.119991	-0.182169	-0.195777	-0.0802875	0.29724	-0.111105	-0.137589	-0.141605	-0.148621	0.0462265	0.0189676	-0.0924982	0.0241595	-0.0485594	0.0779289	-0.190936	0.368658	0.336813	-0.0878588	-0.165764	-0.150468	-0.0237192	-0.151195	-0.218665	-0.0219981	-0.131977	-0.0145222	-0.0322693	-0.35031	-0.107342	-0.0525602	-0.108705	0.257503	0.154094	0.304824	-0.114961	0.356788	0.533322	0.256278	-0.211649	0.04752	0.104796	-0.152212	-0.115978	-0.0633501	0.0453537	0.0202809
cell 177	-0.160088	0.164019	0.113243	0.202369	0.00394643	0.0157946	-0.0317205	-0.181636	0.0285273	0.141789	0.108445	-0.0601945	-0.126286	0.0359284	0.0855883	-0.121768	-0.190698	-0.00538908	-0.11233	-0.042119	-0.107584	0.0924479	-0.0875842	-0.0233631	-0.0218543	0.0260657	-0.192254	0.0644236	0.00158238	-0.0102123	0.210923	0.171836	0.103247	-0.085858	-0.201348	-0.118765	-0.0711105	0.00758488	-0.125712	-0.112093	-0.221687	0.163499	-0.0862713	-0.0558748	0.156841	0.0523269	0.079262	0.0271565	-0.170744
cell 178	-0.0476495	-0.13976	0.308407	-0.249969	0.604236	-0.158508	0.108276	-0.0746843	0.182668	0.197899	-0.153206	0.181267	0.175336	0.153216	0.189406	0.221141	-0.32789	0.143592	-0.248979	-0.0115787	0.0317566	0.0132547	0.0620266	-0.0267377	0.0323459	0.105932	0.0180886	0.0574564	0.237015	-0.256613	-0.212309	-0.0271469	0.010614	0.134786	0.38681	-0.177971	0.292576	0.156441	-0.166478	-0.113498	-0.0999099	-0.0606477	0.314311	0.145845	-0.0649784	0.0900288	0.027332	-0.0486089	0.530466
cell 179	0.371298	-0.127369	-0.160558	-0.274188	-0.21617	0.094322	0.0284193	0.223021	-0.142743	-0.170667	0.0362932	-0.0142333	0.106495	-0.00272801	0.00338863	-0.138746	0.247637	-0.174654	0.318925	-0.131456	-0.220426	-0.0432458	0.198609	0.304534	0.0962815	-0.150494	0.0168631	-0.169876	0.0972986	-0.0753591	-0.0617627	-0.099287	-0.0136722	-0.0022289	-0.217876	0.149215	-0.173184	0.0215617	0.0869642	0.0724556	0.248515	0.016294	-0.152964	-0.132587	-0.0951673	-0.135361	-0.157605	0.093001	-0.303239
cell 180	-0.0247833	-0.0228229	0.207192	0.102626	0.131416	0.0303283	-0.0270765	0.41769	0.155924	0.105612	-0.0496335	0.130105	0.0535348	0.195753	0.197692	0.346835	-0.204761	0.149893	-0.177996	-0.0607265	-0.0958249	0.0131226	0.261821	-0.0459815	0.435586	0.202176	0.191322	0.255468	0.117122	0.0339478	-0.0227659	-0.0082814	0.341952	0.0921608	0.140826	0.0793931	-0.0595305	0.442678	-0.135619	-0.121703	-0.160137	0.263763	0.222	0.39648	0.0112131	0.269289	0.242602	0.250426	0.0845589
cell 181	-0.131382	-0.0545024	0.118069	-0.0689427	0.0663521	0.0671481	-0.0535389	0.30175	0.271041	0.115464	0.0553147	0.0432599	0.0762529	0.343048	0.315098	0.316135	-0.232832	0.153707	-0.155927	0.047717	-0.118875	0.0525307	0.37664	-0.116971	0.291186	0.295717	0.244398	0.304279	0.0925234	0.0812744	-0.0430227	0.0892404	0.270135	0.393486	0.139661	0.040572	-0.0883224	0.444658	-0.185366	-0.0641788	-0.0575224	0.424866	0.181603	0.223412	-0.0291984	0.273585	0.24549	0.192753	0.0593995
cell 182	0.343747	-0.231817	0.0240771	-0.0527716	0.0700957	-0.0759384	0.252491	0.460641	-0.0421618	-0.105638	-0.236497	0.242285	-0.0798063	-0.0494415	0.102517	0.334278	0.274787	-0.0713207	0.233487	0.218753	-0.254373	-0.0913529	0.0192312	0.00475342	0.1902	-0.117339	0.220958	-0.0608799	0.088898	0.125017	-0.311455	-0.106892	-0.0143082	0.0367308	0.487742	0.169798	0.26196	0.114665	0.198619	0.336693	0.175151	-0.162118	0.2275	0.0798474	-0.166947	0.121431	0.0888715	0.244793	0.282096
cell 183	0.594507	-0.431635	0.0869482	-0.290891	0.106503	0.193678	0.322576	0.535235	-0.0655365	-0.177181	-0.194324	0.158712	-0.10126	0.247328	0.383922	0.310022	0.244398	-0.180297	0.43483	0.0893663	-0.506711	-0.0958063	0.408071	0.0817208	0.543975	-0.078345	0.447057	-0.0223635	0.288126	0.124839	-0.299217	-0.192912	0.423228	-0.0374917	0.314052	0.317329	0.115014	0.63346	0.30279	0.420864	0.353327	0.377211	-0.0452707	0.125131	-0.117571	0.0278092	0.135551	0.509348	-0.0303925
cell 184	-0.071754	-0.0351501	0.359575	0.0158594	0.257581	-0.249785	0.0804187	-0.0683854	0.391183	0.169082	-0.0461031	0.155035	0.0963112	0.244261	0.0906439	0.239882	-0.274384	0.0907123	-0.138022	-0.0289584	0.00101132	0.122834	0.231369	-0.13551	0.253413	0.217353	-0.0730138	0.13961	0.143152	-0.14239	0.0422961	-0.0247843	0.274757	0.325758	0.029464	-0.119054	-0.0356627	0.419493	-0.111411	0.0581251	-0.180397	0.331895	0.227582	0.189908	0.137576	0.18604	0.150249	0.165115	0.171244
cell 185	-0.193084	0.151768	0.212458	0.00867101	0.222689	0.0508486	-0.0826707	-0.15264	0.103011	0.147356	-0.037527	0.0113893	0.116564	0.130607	0.137581	0.0569215	-0.326469	0.163551	-0.248804	-0.0738699	0.0576236	0.177596	0.125766	-0.0286204	-0.0431905	0.114397	-0.0219186	0.0977627	0.106281	-0.0668378	0.0158331	0.0865858	0.118772	0.0697208	0.060659	-0.0813676	-0.03897	0.0826732	-0.211357	-0.114053	-0.146689	0.112276	0.133032	0.084906	0.0545193	0.0960528	-0.00300757	-0.00913732	0.167071
cell 186	0.192422	-0.0803074	0.011833	-0.304939	0.100469	-0.197681	0.0600945	0.249586	0.107686	0.0200063	0.050442	0.145375	0.13934	0.085641	0.0287171	0.336214	0.135221	0.0545907	0.0111092	0.0883572	-0.0772625	-0.170302	0.00489057	-0.0704198	0.170508	0.11469	0.182665	0.148722	0.0380055	-0.226118	-0.276449	0.011608	-0.117622	0.0557834	0.31225	0.0357332	0.114719	0.0863388	-0.0385012	0.189514	0.17127	-0.018142	0.161853	0.185328	-0.122651	-0.0391838	-0.0084918	0.110264	0.204918
cell 187	0.559458	-0.425516	-0.071836	-0.374667	0.0318065	0.291425	0.268486	0.231294	-0.192064	-0.203459	-0.19426	0.0617843	-0.10624	0.0325726	0.289153	0.0627069	0.253503	-0.286301	0.417931	0.0171887	-0.400687	-0.0168976	0.0752718	0.104129	0.259996	-0.229516	0.196534	-0.235567	0.114225	0.0898809	-0.203262	-0.121517	0.23915	-0.255789	0.447885	0.370027	0.0971781	0.327269	0.378559	0.510286	0.408816	0.0700097	-0.134724	0.0485628	-0.229113	-0.139626	-0.0715587	0.313849	0.0328062
cell 188	0.55058	-0.364855	-0.367843	-0.478751	-0.225829	0.343117	0.214449	0.0439869	-0.452522	-0.366454	-0.131146	-0.143562	-0.041505	-0.182034	0.0463041	-0.193686	0.284699	-0.393746	0.557066	0.0274359	-0.236433	-0.0809419	-0.0475271	0.333544	-0.0608222	-0.362993	-0.00784205	-0.497904	0.0190982	0.0392928	-0.103192	-0.163281	-0.019552	-0.335586	0.0194331	0.282463	0.0153611	-0.0649726	0.391951	0.390759	0.537711	-0.32808	-0.281192	-0.218247	-0.315794	-0.241082	-0.232512	0.0690985	-0.255345
cell 189	0.18931	-0.136142	-0.00416339	-0.222344	-0.00455504	0.048348	0.0589264	0.32006	0.106433	-0.0593735	0.113807	-0.0644206	-0.0578249	0.0493888	0.151202	0.0391709	0.148316	-0.18103	0.130491	0.15875	-0.118072	-0.138053	-0.0316614	-0.0964736	0.106483	-0.0178049	0.19554	0.133008	-0.0194125	0.128578	-0.128027	-0.00144723	0.013989	0.12458	0.0971524	0.127048	-0.0673905	0.155084	0.195227	0.0912318	0.123944	0.217139	0.0390764	0.0778175	-0.000340504	0.190088	0.0520998	0.0611745	-0.101788
cell 190	-0.575013	0.371727	0.264951	0.224829	0.229748	-0.376886	-0.211858	-0.141378	0.448126	0.358141	0.308933	0.125762	0.157137	0.137252	-0.162445	0.0358454	-0.300916	0.249071	-0.564585	0.0681978	0.392393	-0.00401202	-0.0962482	-0.236165	-0.109426	0.22964	-0.131425	0.407398	-0.100859	-0.206893	0.0828563	0.240735	-0.160746	0.288925	-0.0528974	-0.356401	-0.0235331	-0.0970719	-0.426676	-0.395437	-0.402017	0.169195	0.2611	0.152282	0.285077	0.224611	0.0803516	-0.24381	0.300991
cell 191	0.585805	-0.35183	-0.248158	-0.389464	-0.160181	0.0908352	0.326401	0.22969	-0.319636	-0.312405	-0.124605	-0.0255783	-0.165879	-0.210783	0.00528989	-0.151937	0.411212	-0.375335	0.467769	0.278452	-0.236517	-0.13238	-0.163464	0.0523044	-0.0322032	-0.265066	0.0385896	-0.292211	-0.0364066	0.0480684	-0.372026	-0.113435	-0.112477	-0.180254	0.374397	0.284461	0.117798	-0.121551	0.367337	0.603194	0.407762	-0.297876	0.0239616	-0.0248262	-0.241483	-0.110824	-0.17016	0.15517	-0.0168498
cell 192	0.446258	-0.312576	0.113921	-0.354078	0.156556	-0.0440997	0.166386	0.336622	0.00468373	-0.00595965	-0.0708785	0.252134	0.0551604	0.156077	0.271524	0.213284	-0.00374215	-0.0857427	0.271329	-0.0327178	-0.354132	-0.139115	0.335745	0.140499	0.430321	-0.132465	0.242309	-0.0731777	0.149918	-0.0647738	-0.146448	-0.0792298	0.200406	-0.0494107	0.0357712	0.195619	0.121302	0.425849	0.159506	0.182524	0.171138	0.183776	0.0615061	0.115399	-0.0910619	0.0165926	0.10679	0.287461	0.0658356
[truncated: 146 more rows]
[truncated: 289 more columns]

## Sheet: Fig S8 (0.4M NaCl)
0.4M NaCl
	Normlized Msn4 nuclear localization level
cells\Time (min) after stress induction	-13	-12	-11	-10	-9	-8	-7	-6	-5	-4	-3	-2	-1	0	1	2	3	4	5	6	7	8	9	10	11	12	13	14	15	16	17	18	19	20	21	22	23	24	25	26	27	28	29	30	31	32	33	34	35
[truncated: 295 more rows]
[truncated: 231 more columns]

## Sheet: Fig S8 (1.4M NaCl)
1.4M NaCl
	Normlized Msn4 nuclear localization level
[truncated: 178 more rows]
[truncated: 231 more columns]

## Sheet: Fig S9 (dmsn2)
Msn4 localization in msn2 deleted cells
	Normlized Msn4 nuclear localization level - 0.4M NaCl
[truncated: 246 more rows]
[truncated: 311 more columns]
